# Supplementary material for: Proteome-Wide Analysis and Diel Proteomic Profiling of the Cyanobacterium Arthrospira platensis PCC 8005
Source: PLoS One. 2014 Jun 10;9(6):e99076. doi: 10.1371/journal.pone.0099076 (PMC4051694; doi:10.1371/journal.pone.0099076)
Supplement: Table S1 — Spreadsheet presenting the complete list of the 1306 proteins identified by Mascot [Excel File]. (XLS) [file pone.0099076.s001.xls]

## Sheet: Table S1
Accession number	Proteins name	pI	MW	IEF 4-7		IEF 3-10		IEF 6-9		SDS PAGE_diel cycle_Light phase		SDS PAGE_diel cycle_Dark phase		SDS PAGE_membrane proteins		IMAC-Cu²+_Flowthrough		IMAC-Cu²+_Elution		2D LC		2D LC		2D LC_ICPL1		2D LC_ICPL2
				Score	Queries matched	Score	Queries matched	Score	Queries matched	Score	Queries matched	Score	Queries matched	Score	Queries matched	Score	Queries matched	Score	Queries matched	Score	Queries matched	Score	Queries matched	Score	Peptides quantified	Score	Peptides quantified
ARTHROv3_1380027	putative N-acyl-L-amino acid amidohydrolase (L-aminoacylase)	5.95	43825.4	/	/	/	/	/	/	/	/	/	/	/	/	/	/	/	/	33	6	/	/	/	/	/	/
ARTHROv3_1000007	fdx2 Ferredoxin (2Fe-2S)	5.78	17862.5	/	/	/	/	/	/	/	/	/	/	/	/	/	/	87	9	/	/	/	/	/	/	/	/
ARTHROv3_1000009	conserved hypothetical protein	5.39	25453.9	35	1	/	/	/	/	/	/	/	/	99	7	/	/	56	8	/	/	/	/	/	/	/	/
ARTHROv3_1000010	putative phycobilisome protein	5.26	18262.8	39	3	49	10	/	/	/	/	/	/	/	/	/	/	293	14	137	5	147	3	/	/	/	/
ARTHROv3_1000012	conserved hypothetical protein	5.11	26667.9	/	/	/	/	/	/	/	/	/	/	40	1	/	/	/	/	/	/	75	4	/	/	/	/
ARTHROv3_1000015	conserved hypothetical protein	4.49	11767.1	71	1	/	/	/	/	/	/	/	/	/	/	/	/	/	/	/	/	/	/	/	/	/	/
ARTHROv3_1000024	conserved hypothetical protein	4.42	15346.7	/	/	79	1	/	/	/	/	/	/	/	/	/	/	/	/	/	/	/	/	/	/	/	/
ARTHROv3_100009	putative agmatine ureohydrolase, SpeB-like	4.99	44203.5	/	/	/	/	/	/	/	/	/	/	/	/	/	/	/	/	/	/	/	/	50	1	40	0
ARTHROv3_100011	conserved hypothetical protein	9.48	40858.3	/	/	/	/	/	/	/	/	/	/	/	/	/	/	/	/	/	/	/	/	/	/	40	0
ARTHROv3_10004	metG Methionyl-tRNA synthetase (Methionine--tRNA ligase) (MetRS)	5.16	60930.8	/	/	/	/	/	/	33	5	/	/	/	/	/	/	/	/	80	11	/	/	96	3	116	3
ARTHROv3_10011	transposase, IS605 family, OrfB	10.3	40654.9	/	/	/	/	/	/	/	/	/	/	/	/	35	15	/	/	/	/	/	/	/	/	/	/
ARTHROv3_10018	era membrane-associated, 16S rRNA-binding GTPase	9.22	34467.8	/	/	/	/	/	/	/	/	/	/	/	/	/	/	/	/	100	18	/	/	44	0	/	/
ARTHROv3_10029	conserved hypothetical protein	9.22	41701.8	46	6	/	/	/	/	/	/	/	/	/	/	/	/	216	17	133	8	/	/	52	0	37	0
ARTHROv3_10034	queF NADPH-dependent 7-cyano-7-deazaguanine reductase	5.29	17940.8	/	/	/	/	/	/	/	/	/	/	/	/	/	/	60	9	/	/	/	/	/	/	40	1
ARTHROv3_10036	rpmI 50S ribosomal subunit protein L35	12.2	7565.21	/	/	/	/	/	/	/	/	/	/	/	/	/	/	/	/	/	/	/	/	62	2	82	2
ARTHROv3_10037	rplT 50S ribosomal subunit protein L20	11.8	13747.2	/	/	/	/	/	/	/	/	/	/	/	/	/	/	/	/	/	/	/	/	154	1	88	1
ARTHROv3_10044	psbA Photosystem Q(B) protein 1	5.53	33450.2	/	/	/	/	/	/	/	/	30	3	114	14	/	/	/	/	/	/	/	/	/	/	/	/
ARTHROv3_10045	conserved hypothetical protein	4.1	14005.5	30	1	/	/	/	/	/	/	/	/	/	/	/	/	/	/	/	/	59	3	/	/	/	/
ARTHROv3_10049	hypothetical protein	3.73	33334	/	/	/	/	/	/	/	/	53	9	/	/	147	9	/	/	55	14	/	/	45	2	/	/
ARTHROv3_10050	hypothetical protein	3.73	34622.3	/	/	/	/	/	/	/	/	57	1	/	/	63	10	/	/	/	/	/	/	/	/	/	/
ARTHROv3_10052	hypothetical protein	3.79	32661.3	/	/	/	/	/	/	65	2	32	3	/	/	49	3	/	/	/	/	/	/	/	/	/	/
ARTHROv3_10053	putative [Myosin heavy-chain] kinase	4.11	58352.6	201	10	/	/	/	/	/	/	/	/	/	/	39	7	/	/	69	12	57	7	/	/	/	/
ARTHROv3_10058	sdhB succinate dehydrogenase iron-sulfur subunit	7.7	37896.8	/	/	/	/	/	/	/	/	/	/	/	/	/	/	/	/	/	/	/	/	64	2	56	2
ARTHROv3_10064	putative aspartoacylase; Succinylglutamate desuccinylase/aspartoacylase	5.61	34995.6	45	2	/	/	/	/	/	/	/	/	/	/	/	/	/	/	/	/	/	/	/	/	/	/
ARTHROv3_10067	accB Biotin carboxyl carrier protein of acetyl-CoA carboxylase	3.95	18925.8	/	/	/	/	/	/	78	7	122	8	/	/	384	7	94	4	118	6	440	11	/	/	/	/
ARTHROv3_10068	efp Elongation factor EF-P	4.56	20562.5	/	/	/	/	/	/	/	/	/	/	/	/	/	/	34	12	33	11	31	2	108	3	105	2
ARTHROv3_10071	murE UDP-N-acetylmuramoyl-L-alanyl-D-glutamate:meso-diaminopimelate ligase	4.6	45862.1	/	/	/	/	/	/	/	/	/	/	/	/	/	/	51	7	154	7	/	/	34	0	56	1
ARTHROv3_10080	rffG dTDP-glucose 4,6-dehydratase	5.52	42701.9	/	/	/	/	/	/	/	/	/	/	/	/	/	/	56	7	46	2	/	/	33	0	/	/
ARTHROv3_10081	petJ Cytochrome c6 (Soluble cytochrome f) (Cytochrome c553)	7.98	9008.04	83	4	560	18	/	/	149	15	227	17	/	/	242	18	111	4	785	21	436	17	332	2	148	1
ARTHROv3_10084	conserved protein of unknown function	4.74	17960.4	/	/	/	/	/	/	/	/	/	/	/	/	108	8	/	/	/	/	/	/	84	1	/	/
ARTHROv3_10085	nucleotide sugar epimerase; Capsular polysaccharide biosynthesis protein	6.85	37301.4	/	/	/	/	/	/	/	/	/	/	/	/	/	/	/	/	86	2	/	/	/	/	/	/
ARTHROv3_10086	thiE Thiamine-phosphate pyrophosphorylase	6.89	41273.8	55	8	35	16	/	/	57	6	/	/	/	/	/	/	64	11	166	16	/	/	61	2	/	/
ARTHROv3_10089	Beta-lactamase-like protein	4.97	28676	/	/	/	/	/	/	/	/	/	/	/	/	/	/	54	10	/	/	/	/	/	/	/	/
ARTHROv3_10091	Alpha/beta hydrolase fold protein	4.49	31284	/	/	/	/	/	/	/	/	33	3	117	3	/	/	/	/	56	1	/	/	/	/	/	/
ARTHROv3_10093	tpiA triosephosphate isomerase	4.41	25381.2	151	7	183	11	/	/	97	5	189	10	/	/	/	/	268	18	148	10	79	6	118	3	62	1
ARTHROv3_10099	conserved hypothetical protein (membrane)	4.9	39272.9	70	3	/	/	/	/	/	/	/	/	55	2	/	/	48	9	55	2	34	6	/	/	/	/
ARTHROv3_1010004	putative hydroxyacylglutathione hydrolase	5.08	25808.3	/	/	/	/	/	/	/	/	/	/	/	/	/	/	62	11	31	6	/	/	/	/	/	/
ARTHROv3_1010007	putative metalloendopeptidase, M16 family	5.24	54837.2	/	/	/	/	/	/	/	/	45	5	/	/	/	/	108	12	118	13	/	/	/	/	/	/
ARTHROv3_10116	rlmB 23S rRNA (Gm2251)-methyltransferase	10	32656.2	70	2	/	/	/	/	/	/	51	5	/	/	/	/	/	/	228	10	/	/	113	0	120	0
ARTHROv3_10117	putative Anti-sigma factor antagonist (fragment)	9.71	8718.08	117	8	148	2	/	/	40	3	117	3	/	/	/	/	235	5	102	4	185	4	174	1	199	3
ARTHROv3_10118	carA Carbamoyl-phosphate synthase small chain	5.2	41938.2	29	2	/	/	/	/	/	/	/	/	/	/	/	/	/	/	35	4	/	/	/	/	39	0
ARTHROv3_10134	conserved hypothetical protein (secreted)	11.8	15419.2	/	/	/	/	/	/	/	/	/	/	/	/	44	9	/	/	42	7	/	/	/	/	/	/
ARTHROv3_10135	conserved hypothetical protein	4.18	34438.5	29	5	/	/	/	/	/	/	/	/	/	/	/	/	59	7	/	/	/	/	/	/	211	2
ARTHROv3_10138	conserved hypothetical protein	4.64	25400.6	/	/	/	/	/	/	82	7	85	4	114	3	/	/	130	8	99	5	/	/	46	2	79	1
ARTHROv3_1020005	conserved hypothetical protein	4.96	8106.56	/	/	/	/	/	/	/	/	/	/	/	/	/	/	/	/	65	5	/	/	/	/	/	/
ARTHROv3_1020006	dapF Diaminopimelate epimerase	4.58	31072.7	/	/	/	/	/	/	/	/	/	/	/	/	/	/	/	/	/	/	/	/	/	/	46	1
ARTHROv3_1020007	conserved hypothetical protein	4.71	44009.2	131	6	61	10	/	/	/	/	/	/	/	/	/	/	180	15	357	17	71	6	/	/	/	/
ARTHROv3_1020008	putative branched-chain amino acid aminotransferase protein (BCAT); IlvE like protein	5.03	19532.9	34	1	/	/	/	/	69	12	50	8	/	/	/	/	133	12	98	9	/	/	57	1	/	/
ARTHROv3_1020009	speE spermidine synthase (putrescine aminopropyltransferase)	4.46	35094.6	205	10	100	10	/	/	34	4	/	/	/	/	/	/	62	7	55	8	/	/	/	/	/	/
ARTHROv3_1030003	conserved hypothetical protein (secreted)	4.32	27192.5	/	/	/	/	/	/	78	16	293	22	/	/	55	9	/	/	/	/	/	/	/	/	41	1
ARTHROv3_1030004	putative transketolase	5.15	69193.9	204	10	86	11	/	/	1159	86	832	69	186	18	/	/	333	22	201	23	107	9	371	6	340	11
ARTHROv3_1040002	chlP Geranylgeranyl hydrogenase	8.04	43070.1	/	/	/	/	/	/	39	20	/	/	/	/	/	/	/	/	/	/	/	/	85	2	61	2
ARTHROv3_1050004	conserved hypothetical protein	4.34	22199.6	/	/	/	/	/	/	/	/	30	18	/	/	/	/	/	/	/	/	/	/	/	/	/	/
ARTHROv3_1050006	galE UDP-glucose 4-epimerase	5.06	36564.5	35	1	34	3	/	/	/	/	/	/	/	/	/	/	81	5	334	6	/	/	/	/	/	/
ARTHROv3_1050014	ureG Urease accessory protein UreG	4.68	21582.1	/	/	/	/	/	/	/	/	/	/	/	/	/	/	169	14	/	/	/	/	/	/	/	/
ARTHROv3_1050015	cobO Cob(I)yrinic acid a,c-diamide adenosyltransferase	7.42	22965.7	/	/	/	/	/	/	/	/	/	/	/	/	/	/	/	/	/	/	/	/	57	0	33	1
ARTHROv3_1050017	putative two-component system transcriptional regulator, LuxR family	4.85	22309	/	/	/	/	/	/	/	/	/	/	/	/	/	/	/	/	/	/	34	1	/	/	/	/
ARTHROv3_1050021	icd Isocitrate dehydrogenase	5.02	52473.2	/	/	/	/	/	/	/	/	/	/	/	/	/	/	54	10	140	19	41	8	189	2	98	2
ARTHROv3_1050022	recA DNA strand exchange and recombination protein with protease and nuclease activity	4.64	39338.4	197	15	258	16	/	/	187	17	100	9	590	42	43	6	151	15	234	17	131	9	76	1	170	1
ARTHROv3_1050032	conserved protein of unknown function	4.84	15177.8	/	/	/	/	/	/	/	/	/	/	/	/	/	/	54	3	/	/	/	/	/	/	/	/
ARTHROv3_1050033	conserved protein of unknown function	4.42	8903.97	66	3	/	/	/	/	/	/	/	/	/	/	43	3	/	/	163	7	/	/	/	/	/	/
ARTHROv3_1050034	purE N5-carboxyaminoimidazole ribonucleotide mutase	5.68	19109.8	35	1	/	/	/	/	/	/	/	/	/	/	/	/	38	16	44	1	/	/	/	/	/	/
ARTHROv3_1050035	amt1 Ammonium/methylammonium permease	4.5	45715.4	/	/	/	/	/	/	58	6	58	4	27	5	/	/	/	/	/	/	/	/	63	1	/	/
ARTHROv3_1050040	hemB Delta-aminolevulinic acid dehydratase	4.78	36650.4	/	/	/	/	/	/	75	11	/	/	/	/	/	/	/	/	/	/	29	5	217	4	44	1
ARTHROv3_1050043	hisI Phosphoribosyl-AMP cyclohydrolase	8.75	9726.07	114	5	/	/	/	/	/	/	/	/	/	/	/	/	91	3	/	/	/	/	/	/	/	/
ARTHROv3_1050044	cysS cysteinyl-tRNA synthetase	5.81	54806.9	/	/	/	/	/	/	/	/	/	/	/	/	/	/	172	22	/	/	38	8	/	/	/	/
ARTHROv3_1050054	ribH 6,7-dimethyl-8-ribityllumazine synthase	5.34	21732	92	8	53	34	/	/	85	17	61	15	/	/	/	/	220	21	198	83	125	20	33	1	49	1
ARTHROv3_1050056	nblB2 Phycocyanin alpha phycocyanobilin lyase related protein	4.26	24200.1	73	2	54	4	/	/	/	/	/	/	/	/	/	/	243	17	76	8	/	/	98	0	63	0
ARTHROv3_1050057	conserved hypothetical protein	4.48	17635.3	62	5	135	6	/	/	65	4	/	/	/	/	/	/	128	4	36	4	/	/	56	0	72	0
ARTHROv3_1050067	conserved hypothetical protein	4.04	17480.2	/	/	/	/	/	/	/	/	/	/	/	/	/	/	/	/	/	/	39	1	71	0	/	/
ARTHROv3_1050068	psbD2 Photosystem II D2 protein (PSII D2 protein) (Photosystem Q(A) protein)	5.51	39504	44	3	48	6	453	12	1363	55	478	21	3452	132	52	2	52	2	121	9	82	2	195	4	229	3
ARTHROv3_1060001	conserved hypothetical protein	4.6	68169.8	64	20	/	/	/	/	/	/	/	/	/	/	/	/	294	35	373	23	208	18	/	/	/	/
ARTHROv3_1070005	talB transaldolase B	4.66	36044.4	159	8	183	12	/	/	84	17	75	15	/	/	/	/	386	14	395	12	87	7	/	/	/	/
ARTHROv3_1070006	putative cAMP-dependent protein kinase	5.29	13583.2	/	/	/	/	/	/	/	/	/	/	/	/	/	/	/	/	/	/	/	/	43	0	54	0
ARTHROv3_1070007	pfkA2 6-phosphofructokinase I	5.75	44320.8	29	24	/	/	/	/	/	/	57	24	/	/	/	/	/	/	/	/	/	/	34	0	41	1
ARTHROv3_1070008	gap1 Glyceraldehyde-3-phosphate dehydrogenase 1	5.57	36726.1	117	6	/	/	/	/	235	30	198	24	43	6	37	6	75	5	63	10	75	4	592	9	382	9
ARTHROv3_1080002	putative D-alanyl-D-alanine dipeptidase	7.05	24394.8	/	/	43	4	/	/	83	12	/	/	233	10	48	6	/	/	35	10	/	/	56	0	/	/
ARTHROv3_1080003	purB Adenylosuccinate lyase	5.6	48538.5	/	/	/	/	/	/	36	12	34	8	/	/	/	/	/	/	/	/	32	1	124	1	/	/
ARTHROv3_1090002	rbp4 Glycine-rich RNA-binding protein, rbp-like	9.55	18659.3	/	/	/	/	70	3	102	6	130	7	/	/	70	7	/	/	32	3	37	4	236	3	363	4
ARTHROv3_1090004	putative Trk system potassium uptake protein, TrkA-like	5.59	25540.3	37	2	/	/	/	/	/	/	/	/	/	/	/	/	/	/	/	/	/	/	/	/	/	/
ARTHROv3_1090007	hup2 Histone-like bacterial DNA-binding protein, HU-like	8	10464.6	247	11	126	3	/	/	323	10	219	11	/	/	/	/	86	8	60	3	/	/	211	5	246	6
ARTHROv3_1090009	zam Zam protein 3'-5' exoribonuclease, VacB and RNase II	4.78	87835.7	/	/	/	/	/	/	/	/	/	/	/	/	/	/	70	18	104	16	28	7	71	0	31	0
ARTHROv3_1090011	conserved hypothetical protein	4.75	27245	/	/	/	/	/	/	/	/	/	/	/	/	/	/	70	4	/	/	/	/	/	/	/	/
ARTHROv3_1090012	clpP4 proteolytic subunit of ClpA-ClpP and ClpX-ClpP ATP-dependent serine proteases	4.84	22044.3	65	6	/	/	/	/	43	3	53	3	/	/	47	6	34	6	74	4	/	/	53	1	79	2
ARTHROv3_1090020	transposase, IS630 family (fragment)	9.4	9638.4	/	/	/	/	/	/	/	/	/	/	/	/	/	/	/	/	/	/	/	/	86	0	64	2
ARTHROv3_1100006	ssb Single-stranded DNA-binding protein	4.56	19110.8	120	4	/	/	/	/	107	4	108	2	/	/	/	/	120	7	34	2	/	/	195	1	235	3
ARTHROv3_1100010	cpcB C-phycocyanin beta subunit	4.68	18091.2	2402	127	13829	317	645	14	18227	593	14237	430	7762	192	4453	131	7170	176	1910	310	6999	139	5336	23	4527	21
ARTHROv3_1100011	cpcA C-phycocyanin alpha subunit	5.71	17597.7	1855	181	8041	251	1430	25	9727	540	7451	392	3742	203	4783	172	2610	157	5452	227	5341	157	5831	21	3813	22
ARTHROv3_1100012	cpcC1 Phycobilisome 32 kDa linker polypeptide, phycocyanin-associated, rod 1	8.89	30829.9	302	20	229	20	/	/	678	47	646	37	273	18	/	/	236	20	94	23	194	17	651	10	717	14
ARTHROv3_1100013	cpcC2 Phycobilisome 32 kDa linker polypeptide, phycocyanin-associated, rod 2	8.24	32473.3	502	15	811	26	271	6	2694	99	2358	86	4060	134	94	7	763	29	1567	40	2235	36	1827	11	1405	14
ARTHROv3_1100014	cpcD Phycobilisome 8.9 kDa linker polypeptide, phycocyanin-associated, rod (Rod-capping linker protein)	6.59	9790.8	/	/	49	14	/	/	123	15	160	11	35	4	92	15	103	16	142	17	138	10	635	6	568	9
ARTHROv3_1100016	cpcF Phycocyanin alpha-subunit phycocyanobilin lyase	5.27	18650	/	/	/	/	/	/	/	/	/	/	/	/	/	/	87	8	/	/	98	5	/	/	/	/
ARTHROv3_1100020	conserved hypothetical protein (secreted)	4.99	58572.2	/	/	/	/	/	/	/	/	/	/	95	5	/	/	/	/	/	/	/	/	/	/	/	/
ARTHROv3_1100028	conserved hypothetical protein (secreted)	4.24	28089.8	/	/	/	/	/	/	/	/	/	/	/	/	/	/	71	8	/	/	/	/	/	/	/	/
ARTHROv3_110003	putative phosphoketolase	5.36	80199.2	53	13	177	10	/	/	50	12	/	/	29	3	/	/	361	22	219	14	134	8	128	1	236	3
ARTHROv3_1110001	conserved protein of unknown function	4.29	27391.4	/	/	/	/	/	/	/	/	/	/	/	/	/	/	75	12	58	9	/	/	/	/	/	/
ARTHROv3_1110009	Tetratricopeptide TPR_2 repeat protein	4.58	75292.3	/	/	/	/	/	/	/	/	/	/	/	/	/	/	/	/	/	/	/	/	33	1	/	/
ARTHROv3_1110010	conserved hypothetical protein	5.74	24547.9	109	6	162	10	/	/	73	10	/	/	/	/	/	/	580	30	161	11	154	4	450	7	335	6
ARTHROv3_1110015	TonB family protein	3.95	50561.5	/	/	/	/	/	/	/	/	/	/	/	/	/	/	/	/	/	/	/	/	/	/	38	2
ARTHROv3_1110016	Rhodanese. Thiosulfate cyanide transsulfurase. Thiosulfate thiotransferase	8.99	18211	30	2	52	5	/	/	/	/	/	/	/	/	/	/	/	/	/	/	/	/	/	/	/	/
ARTHROv3_1110020	rpsA2 30S ribosomal protein S1	4.58	32345.6	57	5	142	9	/	/	/	/	41	7	/	/	/	/	110	6	110	15	49	5	42	0	63	0
ARTHROv3_1110021	putative carboxymethylenebutenolidase	4.89	27042.1	33	2	75	5	/	/	/	/	/	/	/	/	/	/	184	10	62	4	79	2	/	/	/	/
ARTHROv3_1110022	Transcriptional regulator, GntR family	7.19	36002.2	37	7	41	6	/	/	/	/	/	/	36	11	/	/	/	/	105	13	/	/	/	/	/	/
ARTHROv3_1130010	putative glycosyl transferase, family 2	7.35	36888.6	/	/	/	/	/	/	/	/	/	/	34	1	/	/	/	/	/	/	/	/	/	/	/	/
ARTHROv3_1130011	putative glycosyl transferase, family 2	5.73	38066.5	/	/	/	/	/	/	/	/	/	/	/	/	/	/	/	/	57	4	/	/	/	/	/	/
ARTHROv3_1130013	FHA modulated ABC efflux pump with fused ATPase and integral membrane subunits	5.08	101353	/	/	/	/	/	/	/	/	/	/	/	/	/	/	58	17	/	/	/	/	/	/	/	/
ARTHROv3_1130017	conserved hypothetical protein (secreted)	4.78	12625.7	48	2	87	4	/	/	/	/	70	3	/	/	241	12	/	/	300	18	/	/	39	1	/	/
ARTHROv3_1130018	argD bifunctional Acetylornithine aminotransferase and Succinyldiaminopimelate transaminase	4.97	45486.1	66	3	57	3	/	/	35	6	/	/	/	/	/	/	127	6	421	14	/	/	72	1	/	/
ARTHROv3_1130022	conserved hypothetical protein	4.49	27550.9	/	/	32	3	/	/	/	/	/	/	/	/	57	3	/	/	107	8	59	3	/	/	/	/
ARTHROv3_1130025	conserved hypothetical protein	4.24	18937.4	/	/	/	/	/	/	/	/	/	/	/	/	/	/	71	9	39	1	76	3	/	/	/	/
ARTHROv3_1130026	pspA2 phage shock protein A, PspA	4.8	28206.9	62	6	170	4	/	/	181	22	121	16	/	/	295	23	/	/	287	9	66	8	526	5	229	1
ARTHROv3_1130034	putative metalloendopeptidase, M23B subfamily	6.87	28349.2	40	6	/	/	/	/	/	/	/	/	/	/	/	/	45	7	/	/	/	/	/	/	/	/
ARTHROv3_1130035	conserved hypothetical protein	4.06	20116.1	305	14	758	12	/	/	52	4	116	3	/	/	234	11	326	14	486	12	337	5	284	4	209	4
ARTHROv3_1130036	Putative thylakoid formation protein, Thf1-like	5.36	27441.6	53	5	87	6	/	/	146	12	103	12	/	/	/	/	235	11	40	12	/	/	122	1	92	0
ARTHROv3_1130038	anti-sigma factor antagonist	6.06	13326.7	/	/	62	3	/	/	/	/	/	/	/	/	/	/	92	3	67	2	/	/	73	2	53	2
ARTHROv3_1130040	hemF coproporphyrinogen III oxidase	4.9	39658	/	/	/	/	/	/	/	/	87	5	/	/	/	/	/	/	/	/	/	/	164	2	198	6
ARTHROv3_1130041	putative Na+/H+ antiporter, Mrp-like	4.42	37973.1	/	/	/	/	/	/	/	/	40	5	/	/	/	/	/	/	/	/	/	/	139	1	/	/
ARTHROv3_1130042	conserved hypothetical protein	4.9	7033.1	/	/	/	/	/	/	78	2	/	/	/	/	56	9	/	/	/	/	/	/	49	0	54	1
ARTHROv3_1130044	conserved hypothetical protein	6.08	23801.3	59	3	61	7	/	/	/	/	/	/	/	/	/	/	54	6	/	/	/	/	/	/	/	/
ARTHROv3_1130049	fcl GDP-L-fucose synthase	5.29	35416.9	/	/	/	/	/	/	/	/	/	/	/	/	/	/	/	/	/	/	/	/	79	1	90	1
ARTHROv3_1130050	gmd GDP-D-mannose dehydratase, NAD(P)-binding	5.59	39525.9	32	4	/	/	/	/	/	/	/	/	/	/	/	/	/	/	/	/	/	/	53	1	74	1
ARTHROv3_1130057	hypothetical protein	3.67	84922.8	/	/	/	/	/	/	45	10	48	14	/	/	74	12	/	/	36	17	/	/	/	/	/	/
ARTHROv3_1130058	transcriptional regulator, Crp-like	5.96	26344	28	3	/	/	/	/	/	/	/	/	/	/	/	/	43	6	34	4	/	/	43	0	/	/
ARTHROv3_1130064	Multi-sensor Signal Transduction Histidine Kinase	4.74	77416.3	/	/	/	/	/	/	/	/	/	/	/	/	/	/	/	/	44	39	/	/	/	/	/	/
ARTHROv3_1130065	conserved hypothetical protein	4.78	12809.2	187	19	321	18	/	/	/	/	/	/	/	/	/	/	164	14	341	26	107	8	/	/	/	/
ARTHROv3_1130066	fbp peptidyl-prolyl cis-trans isomerase	4.98	20429.5	108	7	376	11	/	/	/	/	46	1	/	/	627	24	/	/	608	15	182	8	158	1	90	0
ARTHROv3_1130067	Inositol-3-phosphate synthase	5.22	40544.2	/	/	/	/	/	/	/	/	/	/	/	/	/	/	/	/	/	/	/	/	/	/	48	1
ARTHROv3_1130069	putative GUN4-like regulator	4.31	24158	/	/	/	/	/	/	/	/	/	/	/	/	/	/	75	3	/	/	51	5	/	/	/	/
ARTHROv3_1130074	hemK Protein methyltransferase HemK	4.43	32963.7	/	/	/	/	/	/	/	/	/	/	/	/	/	/	131	3	/	/	/	/	/	/	/	/
ARTHROv3_1130075	conserved hypothetical protein	4.3	23989	/	/	/	/	/	/	/	/	/	/	/	/	48	7	/	/	37	5	/	/	/	/	/	/
ARTHROv3_1130077	Putative pterin-4-alpha-carbinolamine dehydratase	4.76	10064.2	/	/	244	6	/	/	/	/	/	/	/	/	/	/	117	7	87	3	116	4	/	/	/	/
ARTHROv3_1130079	moaB Molybdenum cofactor biosynthesis protein B	5.37	18246.5	/	/	/	/	/	/	/	/	/	/	/	/	/	/	/	/	32	2	/	/	/	/	/	/
ARTHROv3_1130081	clpS2 ATP-dependent Clp protease adapter protein ClpS	6.32	11013.2	/	/	/	/	/	/	/	/	/	/	/	/	/	/	108	7	/	/	/	/	/	/	/	/
ARTHROv3_1130084	fmt Methionyl-tRNA formyltransferase	7.13	35752	/	/	80	74	/	/	/	/	/	/	50	35	44	23	/	/	67	35	/	/	62	1	/	/
ARTHROv3_1130086	conserved hypothetical protein	4.64	40055.8	/	/	/	/	/	/	/	/	/	/	/	/	/	/	/	/	/	/	/	/	/	/	41	0
ARTHROv3_1130087	conserved hypothetical protein	10.1	23193.7	/	/	/	/	/	/	/	/	/	/	/	/	/	/	/	/	47	46	/	/	/	/	/	/
ARTHROv3_1130090	pip Proline iminopeptidase	5.32	36100.6	/	/	/	/	/	/	/	/	/	/	/	/	/	/	/	/	36	4	/	/	/	/	/	/
ARTHROv3_1130091	hypothetical protein	4.53	16152.3	/	/	/	/	/	/	/	/	/	/	/	/	/	/	/	/	/	/	/	/	/	/	45	0
ARTHROv3_1130098	pepA cytosol aminopeptidase	4.74	51988.6	/	/	/	/	/	/	114	15	/	/	/	/	/	/	37	7	249	10	75	9	193	0	93	2
ARTHROv3_1130101	conserved hypothetical protein	4.1	9816.89	28	2	/	/	/	/	/	/	/	/	/	/	/	/	44	3	/	/	/	/	113	2	177	4
ARTHROv3_1130103	clpC ATP-dependent Clp protease regulatory subunit	5.19	91820.8	119	24	271	32	/	/	548	45	377	34	/	/	69	34	758	54	821	51	160	18	253	5	176	2
ARTHROv3_1130109	conserved protein of unknown function	4.24	10355.2	/	/	/	/	/	/	/	/	/	/	/	/	/	/	114	5	79	1	/	/	/	/	/	/
ARTHROv3_1130113	conserved protein of unknown function	4.56	30436.9	/	/	/	/	/	/	/	/	/	/	/	/	/	/	45	6	33	5	/	/	/	/	/	/
ARTHROv3_1130127	conserved protein of unknown function	4.24	11404.7	201	7	269	6	/	/	/	/	/	/	/	/	399	11	/	/	618	14	90	2	47	0	36	0
ARTHROv3_1130129	hom homoserine dehydrogenase (HDH)	5.09	46687.9	/	/	/	/	/	/	/	/	/	/	/	/	/	/	109	7	/	/	/	/	112	1	/	/
ARTHROv3_1130133	hypothetical protein	3.81	12796.3	37	2	/	/	/	/	/	/	/	/	/	/	138	2	/	/	141	8	/	/	/	/	/	/
ARTHROv3_1130139	hypothetical protein	4.7	141892	121	22	95	31	/	/	/	/	39	13	/	/	228	26	261	35	91	27	67	16	/	/	/	/
ARTHROv3_1130141	putative sugar kinase	4.66	35638.6	/	/	79	7	/	/	/	/	/	/	/	/	/	/	/	/	/	/	/	/	/	/	70	0
ARTHROv3_1130142	conserved hypothetical protein	4.4	19512.6	/	/	/	/	/	/	/	/	/	/	/	/	/	/	94	4	/	/	/	/	137	1	/	/
ARTHROv3_1130147	sufC component of SufBCD complex, ATP-binding component of ABC superfamily	4.52	28621.1	38	5	/	/	/	/	/	/	/	/	/	/	/	/	115	13	/	/	/	/	/	/	/	/
ARTHROv3_1130158	conserved hypothetical protein	6.48	53910.2	/	/	/	/	/	/	/	/	35	9	/	/	/	/	/	/	/	/	/	/	34	1	/	/
ARTHROv3_1140001	putative Calcium-transporting ATPase	4.59	106210	/	/	/	/	/	/	/	/	/	/	35	10	/	/	/	/	/	/	/	/	/	/	/	/
ARTHROv3_1140004	conserved hypothetical protein	4.34	7855.31	/	/	/	/	/	/	/	/	45	1	/	/	/	/	30	1	/	/	/	/	65	1	/	/
ARTHROv3_1140005	upp Uracil phosphoribosyltransferase	4.85	25427.6	/	/	/	/	/	/	/	/	/	/	/	/	/	/	53	8	114	16	/	/	/	/	/	/
ARTHROv3_1140025	putative response regulator, SirA-like	4.21	9546.85	/	/	/	/	/	/	/	/	/	/	/	/	/	/	33	2	/	/	/	/	/	/	/	/
ARTHROv3_1140026	dnaJ Chaperone protein DnaJ	6.4	40598.5	/	/	/	/	/	/	35	9	/	/	51	31	89	10	49	14	/	/	/	/	78	1	157	1
ARTHROv3_1140027	dnaK4 Chaperone protein DnaK	4.46	71508.9	/	/	/	/	/	/	/	/	/	/	/	/	/	/	96	20	137	24	/	/	/	/	/	/
ARTHROv3_1140028	grpE Protein grpE (HSP-70 cofactor)	3.95	28507.5	82	6	58	8	/	/	71	9	94	4	/	/	38	19	199	19	246	14	156	9	277	7	86	4
ARTHROv3_1140029	pilB type 4 fimbrial biogenesis protein	5.08	75155.8	/	/	37	13	/	/	/	/	/	/	/	/	/	/	87	20	/	/	45	6	/	/	/	/
ARTHROv3_1140033	pilT3 transporter	8.07	40290.6	/	/	88	10	/	/	/	/	/	/	/	/	/	/	/	/	/	/	/	/	/	/	/	/
ARTHROv3_1150004	mutS DNA methyl-directed mismatch repair protein MutS	5.52	98529.8	/	/	28	21	/	/	/	/	/	/	/	/	29	24	/	/	94	22	/	/	/	/	/	/
ARTHROv3_1160004	argC N-acetyl-gamma-glutamyl-phosphate reductase	6.05	36575.8	/	/	/	/	/	/	/	/	/	/	/	/	/	/	/	/	41	2	/	/	43	0	/	/
ARTHROv3_1160005	Universal stress protein, UspA-like	5.92	30703.7	97	7	192	8	/	/	352	17	296	18	384	22	/	/	157	10	184	17	177	7	151	3	220	4
ARTHROv3_1160014	putative Haloacid dehalogenase-like hydrolase	4.26	28519.6	/	/	/	/	/	/	/	/	/	/	/	/	62	2	34	5	118	4	/	/	/	/	/	/
ARTHROv3_1160015	putative 30S ribosomal protein PSRP-3	4.96	11583.8	/	/	157	7	/	/	235	8	140	5	/	/	331	12	/	/	462	8	110	5	211	5	299	6
ARTHROv3_1160018	rfaE rfaE bifunctional protein	4.49	37497.6	/	/	/	/	/	/	/	/	/	/	/	/	/	/	36	6	253	10	/	/	/	/	/	/
ARTHROv3_1160019	putative two-component response regulator	9.9	21633	/	/	/	/	/	/	/	/	/	/	/	/	138	14	/	/	50	16	54	7	/	/	/	/
ARTHROv3_1170003	putative L-asparaginase II	6.71	35110.2	94	4	64	20	/	/	/	/	/	/	70	2	/	/	/	/	93	13	/	/	31	1	61	0
ARTHROv3_1170008	conserved hypothetical protein	5.58	33383.4	/	/	/	/	/	/	/	/	/	/	/	/	/	/	/	/	36	9	/	/	/	/	/	/
ARTHROv3_1170014	putative short-chain dehydrogenase/reductase	8.2	23521	/	/	/	/	/	/	/	/	/	/	86	2	/	/	/	/	59	10	/	/	62	0	/	/
ARTHROv3_1170016	msrA2 methionine sulfoxide reductase A (fragment)	5.78	15998.9	/	/	/	/	/	/	/	/	/	/	/	/	/	/	58	2	/	/	/	/	/	/	/	/
ARTHROv3_1170018	conserved hypothetical protein	5.28	29258.1	/	/	/	/	55	9	119	22	91	17	65	4	44	1	/	/	/	/	/	/	94	3	110	5
ARTHROv3_1170019	gltX Glutamyl-tRNA synthetase	5.17	53972.6	38	11	/	/	/	/	/	/	/	/	/	/	/	/	142	15	/	/	/	/	48	0	87	2
ARTHROv3_1170040	conserved hypothetical protein	5.74	127614	/	/	/	/	/	/	/	/	/	/	/	/	/	/	31	30	/	/	/	/	/	/	/	/
ARTHROv3_1180005	ask Aspartate kinase	5.5	65098.7	94	6	87	9	/	/	/	/	/	/	/	/	/	/	68	29	99	14	47	9	53	1	59	0
ARTHROv3_1180011	nirA ferredoxin-nitrite reductase	5.42	57663.1	/	/	/	/	/	/	294	13	/	/	/	/	/	/	/	/	/	/	/	/	37	0	/	/
ARTHROv3_1180012	conserved hypothetical protein	4.42	25950.7	32	8	/	/	/	/	/	/	/	/	/	/	/	/	105	8	/	/	35	3	/	/	/	/
ARTHROv3_1180022	conserved hypothetical protein	6.31	65250.5	/	/	/	/	/	/	/	/	/	/	/	/	/	/	/	/	/	/	/	/	50	1	32	1
ARTHROv3_1180024	conserved hypothetical protein	5.04	18229.3	/	/	/	/	/	/	/	/	/	/	/	/	/	/	/	/	/	/	/	/	/	/	34	0
ARTHROv3_1190003	btpA Photosystem I biogenesis protein btpA	5.68	30699.4	/	/	/	/	/	/	/	/	/	/	/	/	/	/	55	12	63	14	/	/	/	/	37	1
ARTHROv3_1190004	putative Vitamin K epoxide reductase	7.55	33547.9	/	/	/	/	/	/	/	/	/	/	146	11	/	/	/	/	/	/	/	/	/	/	250	4
ARTHROv3_1190007	conserved hypothetical protein	9.98	17789.3	/	/	/	/	/	/	/	/	/	/	/	/	/	/	/	/	64	14	/	/	34	0	/	/
ARTHROv3_1190009	rpsN 30S ribosomal subunit protein S14	11.1	11419.8	/	/	/	/	/	/	/	/	83	2	/	/	/	/	/	/	/	/	/	/	230	4	238	4
ARTHROv3_1200001	Peptidase C11 clostripain	3.93	216764	/	/	/	/	/	/	584	25	511	27	/	/	/	/	/	/	/	/	/	/	192	2	237	3
ARTHROv3_1200003	Hemolysin-type calcium-binding region (fragment)	2.95	63085	/	/	/	/	/	/	377	6	207	5	/	/	53	1	/	/	/	/	56	1	/	/	/	/
ARTHROv3_120009	conserved protein of unknown function	4.27	13816.1	86	6	67	3	/	/	/	/	/	/	/	/	112	2	/	/	30	1	/	/	/	/	/	/
ARTHROv3_120010	putative UDP-glucuronate decarboxylase	6.07	35557.4	113	6	66	5	/	/	/	/	/	/	/	/	/	/	96	10	/	/	48	4	34	0	/	/
ARTHROv3_120011	ugd UDP-glucose 6-dehydrogenase	4.77	50672.5	89	9	79	7	/	/	/	/	/	/	/	/	/	/	52	12	371	23	94	9	242	2	199	1
ARTHROv3_120020	putative methyltransferase	4.52	32568.9	/	/	/	/	/	/	/	/	/	/	/	/	/	/	59	6	/	/	/	/	/	/	/	/
ARTHROv3_120021	putative Phosphoglycolate phosphatase	4.29	26674.2	/	/	/	/	/	/	/	/	/	/	/	/	/	/	322	12	201	18	184	5	/	/	/	/
ARTHROv3_120028	mazG nucleoside triphosphate pyrophosphohydrolase	4.41	31297.1	/	/	/	/	/	/	/	/	/	/	/	/	/	/	94	1	/	/	/	/	/	/	/	/
ARTHROv3_120030	hisH Imidazole glycerol phosphate synthase subunit hisH	4.76	23200.6	/	/	195	7	/	/	35	3	39	5	/	/	/	/	161	7	/	/	65	1	31	1	/	/
ARTHROv3_120037	dfa2 diflavin flavoprotein A	7.48	63746.8	30	6	133	14	/	/	/	/	/	/	/	/	/	/	/	/	138	13	/	/	61	1	/	/
ARTHROv3_120038	dfa putative diflavin flavoprotein A 3	4.84	63899.1	/	/	/	/	/	/	77	16	63	9	/	/	/	/	261	19	192	8	/	/	69	2	202	3
ARTHROv3_120045	putative Subtilisin-like serine protease, PatA-like	4.34	68196	109	12	41	24	/	/	996	91	823	67	2232	113	/	/	315	23	266	25	118	16	686	11	744	10
ARTHROv3_120047	conserved hypothetical protein, PatC-like	10.1	8227.36	/	/	/	/	/	/	38	2	/	/	33	3	/	/	/	/	/	/	/	/	131	3	52	4
ARTHROv3_1210003	putative Peptidyl-prolyl cis-trans isomerase, cyclophilin family	4.3	24069.8	131	8	107	10	/	/	86	12	/	/	/	/	533	23	/	/	88	13	/	/	312	7	550	9
ARTHROv3_1210005	psbD1 Photosystem II D2 protein (PSII D2 protein) (Photosystem Q(A) protein)	5.51	39489.9	44	3	/	/	453	12	1363	55	478	21	3452	132	52	2	52	2	121	9	82	2	/	/	/	/
ARTHROv3_1210006	psbC photosystem II CP43 protein (PSII D2 protein)	6.1	50203.7	/	/	/	/	597	16	792	51	370	23	2931	135	/	/	/	/	280	12	/	/	584	5	245	3
ARTHROv3_1210007	ppk Polyphosphate kinase	5.32	82289.5	/	/	/	/	/	/	/	/	/	/	/	/	/	/	57	26	51	20	/	/	/	/	/	/
ARTHROv3_1210009	conserved hypothetical protein (membrane)	5.01	17864.9	/	/	/	/	/	/	/	/	/	/	/	/	/	/	31	4	/	/	/	/	/	/	/	/
ARTHROv3_1210010	dnaK3 Chaperone protein DnaK	4.5	68277.9	261	19	164	14	/	/	837	66	1163	63	/	/	803	58	277	29	636	36	606	26	527	6	365	6
ARTHROv3_1210011	atpC ATP synthase epsilon chain	4.72	14693.8	/	/	33	7	/	/	60	11	/	/	/	/	36	8	/	/	78	5	62	6	189	3	135	2
ARTHROv3_1210012	atpD ATP synthase subunit beta	4.58	52377.1	1184	56	2357	76	/	/	1722	99	1123	77	53	4	29	9	1631	57	2513	66	944	23	960	9	902	12
ARTHROv3_1210015	conserved hypothetical protein	4.43	15873.4	/	/	27	4	/	/	/	/	/	/	/	/	/	/	/	/	164	6	/	/	/	/	/	/
ARTHROv3_1220003	minC Septum formation inhibitor MinC	4.7	31670.4	/	/	/	/	/	/	/	/	/	/	/	/	/	/	/	/	/	/	/	/	/	/	41	1
ARTHROv3_1220004	sdhA succinate dehydrogenase flavoprotein subunit	5.64	63529.2	/	/	/	/	/	/	36	13	/	/	/	/	/	/	171	18	182	14	92	14	74	4	/	/
ARTHROv3_1220005	conserved hypothetical protein	3.78	5959.15	/	/	/	/	/	/	/	/	/	/	/	/	/	/	/	/	/	/	/	/	/	/	81	1
ARTHROv3_1220008	conserved hypothetical protein	5.13	47888.4	60	5	/	/	/	/	/	/	/	/	/	/	/	/	41	12	/	/	60	6	51	0	76	3
ARTHROv3_1220009	Two component transcriptional regulator	4.54	28559.3	/	/	/	/	/	/	106	3	108	4	/	/	/	/	76	3	/	/	/	/	34	0	37	0
ARTHROv3_1230005	conserved hypothetical protein	4.51	12640.7	132	5	129	3	/	/	106	2	/	/	/	/	/	/	/	/	79	2	/	/	83	0	/	/
ARTHROv3_1240001	protein of unknown function	9.68	32497.5	493	17	854	27	407	8	1729	77	1255	52	1542	59	92	8	509	23	705	28	679	21	/	/	/	/
ARTHROv3_1240003	gvpA Gas vesicle structural protein A	4.39	7612.92	/	/	/	/	652	15	117	9	191	6	72	3	/	/	/	/	/	/	42	3	160	1	123	1
ARTHROv3_1240004	gvpC Gas vesicle structural protein GvpC	9.2	32482.2	/	/	/	/	/	/	/	/	/	/	/	/	/	/	/	/	/	/	/	/	2194	16	1786	14
ARTHROv3_1240006	gvpN Gas vesicle protein GvpN	5.24	44373.1	139	7	77	6	/	/	478	35	207	23	142	9	/	/	156	12	131	13	/	/	530	10	600	10
ARTHROv3_1240007	gvpJ Gas vesicle synthesis protein GvpJ	4.18	12238.1	/	/	/	/	/	/	/	/	29	2	/	/	/	/	34	3	/	/	41	6	36	1	49	1
ARTHROv3_1240009	conserved hypothetical protein (secreted)	3.88	15650.4	61	1	29	3	/	/	/	/	/	/	/	/	33	1	/	/	96	3	45	1	37	0	/	/
ARTHROv3_1240014	putative Peptidyl-prolyl cis-trans isomerase, PpiC-like	5.48	28525.3	/	/	36	4	/	/	/	/	/	/	/	/	/	/	270	11	41	12	135	4	/	/	/	/
ARTHROv3_1260011	argI ornithine carbamoyltransferase 1	4.27	25157.4	51	5	29	3	/	/	/	/	/	/	/	/	/	/	169	8	128	8	/	/	/	/	128	0
ARTHROv3_1260015	conserved hypothetical protein (membrane)	9.51	28454.7	/	/	/	/	/	/	/	/	/	/	46	2	/	/	/	/	/	/	/	/	/	/	/	/
ARTHROv3_1270002	conserved protein of unknown function	4.67	91022.2	/	/	/	/	/	/	/	/	/	/	/	/	/	/	/	/	42	17	/	/	/	/	/	/
ARTHROv3_1270010	glpK glycerol kinase	5.45	55708.5	/	/	/	/	/	/	/	/	/	/	/	/	/	/	/	/	/	/	/	/	46	0	/	/
ARTHROv3_1270015	conserved protein of unknown function	4.28	31200.6	/	/	/	/	/	/	/	/	/	/	/	/	/	/	84	11	158	12	/	/	/	/	/	/
ARTHROv3_1270018	conserved protein of unknown function	4.44	17331.3	/	/	/	/	/	/	/	/	/	/	/	/	/	/	84	11	/	/	/	/	/	/	/	/
ARTHROv3_1280008	apcF allophycocyanin beta-18 subunit	4.17	13219.3	281	48	1451	45	/	/	500	25	279	14	/	/	555	24	206	10	1157	55	384	21	199	4	246	6
ARTHROv3_1280009	glnA glutamine synthetase	4.61	52942.4	394	15	540	17	/	/	604	30	716	25	139	12	/	/	513	32	663	21	248	7	1393	11	998	16
ARTHROv3_1280013	conserved hypothetical protein	3.83	17033.1	106	4	/	/	/	/	76	3	60	1	/	/	/	/	94	10	113	6	/	/	66	1	79	1
ARTHROv3_1300010	tyrS tyrosyl-tRNA synthetase	5.21	45969.9	/	/	41	22	/	/	/	/	/	/	/	/	75	9	/	/	121	15	/	/	/	/	/	/
ARTHROv3_1300011	pilT1 Type IV pilus twitching motility protein	7.05	45240.5	/	/	/	/	/	/	/	/	/	/	/	/	/	/	/	/	170	21	/	/	/	/	/	/
ARTHROv3_1300018	pdxJ pyridoxine 5'-phosphate synthase	5.13	25940.6	/	/	/	/	/	/	/	/	/	/	/	/	/	/	54	1	/	/	68	1	/	/	/	/
ARTHROv3_1300021	conserved hypothetical protein	5.01	20948.2	/	/	/	/	/	/	42	17	/	/	50	34	/	/	43	11	/	/	/	/	/	/	/	/
ARTHROv3_1300024	folD Bifunctional protein FolD	5.52	30602.6	/	/	/	/	/	/	/	/	/	/	/	/	/	/	58	5	69	5	/	/	/	/	/	/
ARTHROv3_1300026	putative universal stress protein	4.2	15290.5	46	7	/	/	/	/	/	/	50	10	/	/	/	/	107	7	/	/	107	7	205	1	38	0
ARTHROv3_1300027	pgk phosphoglycerate kinase	4.71	42009.7	192	20	652	32	/	/	1098	90	909	59	/	/	/	/	667	39	523	28	304	15	1474	16	1319	19
ARTHROv3_1300036	hypothetical protein	5.51	24444.9	/	/	/	/	/	/	/	/	/	/	/	/	/	/	/	/	/	/	/	/	36	1	/	/
ARTHROv3_1300038	Peroxiredoxin	7.16	20492.3	117	9	/	/	/	/	/	/	/	/	/	/	/	/	81	9	183	9	/	/	/	/	/	/
ARTHROv3_1300041	TPR repeat containing protein (tetratricopeptide)	4.9	229263.79	/	/	56	28	/	/	/	/	/	/	/	/	/	/	49	41	53	40	49	15	47	0	123	1
ARTHROv3_130015	putative Thiazoline oxidase/Subtilisin-like protease, PatG-like	4.47	140461	/	/	/	/	/	/	/	/	60	6	/	/	/	/	126	14	43	9	/	/	/	/	/	/
ARTHROv3_130017	hypothetical protein	6.66	13140.2	/	/	116	4	/	/	/	/	/	/	/	/	332	23	/	/	235	5	144	3	48	1	/	/
ARTHROv3_130023	conserved hypothetical protein	4.02	8590.67	/	/	/	/	/	/	/	/	/	/	/	/	/	/	/	/	150	2	/	/	/	/	/	/
ARTHROv3_130037	nrtA ABC Nitrate transport system, periplasmic component NrtA	4.27	45831.1	/	/	/	/	/	/	300	23	243	28	179	8	/	/	/	/	132	14	86	6	114	1	82	2
ARTHROv3_130043	conserved hypothetical protein	6.09	10435.7	/	/	/	/	/	/	/	/	/	/	/	/	/	/	50	3	/	/	/	/	/	/	/	/
ARTHROv3_130044	conserved hypothetical protein	4.86	8150.28	/	/	/	/	/	/	/	/	/	/	/	/	/	/	43	7	/	/	/	/	/	/	/	/
ARTHROv3_130050	lysS lysine tRNA synthetase (fragment, part 1)	7.25	25435.1	110	17	29	28	/	/	44	2	/	/	/	/	/	/	/	/	246	21	30	9	/	/	/	/
ARTHROv3_130052	conserved hypothetical protein	4.63	31870.6	/	/	/	/	/	/	/	/	/	/	/	/	/	/	109	7	93	4	188	3	/	/	/	/
ARTHROv3_130055	asp8005ORF1636M Modification methylase M.Asp8005ORF1636 (Cytosine-specific methyltransferase) (prototype M.HgiCI)	9.09	48048	/	/	/	/	/	/	/	/	/	/	/	/	/	/	/	/	/	/	/	/	38	1	38	1
ARTHROv3_130057	cobW cobalamin synthesis protein cobW	4.48	39221.6	96	8	/	/	/	/	/	/	/	/	/	/	/	/	/	/	100	6	/	/	/	/	/	/
ARTHROv3_130059	hliA high light-inducible protein (HLIP), CAB/ELIP/HLIP superfamily	4.98	7557.8	/	/	/	/	/	/	/	/	/	/	35	1	/	/	/	/	/	/	/	/	/	/	/	/
ARTHROv3_130069	conserved hypothetical protein	9.66	11223.7	/	/	/	/	/	/	/	/	/	/	/	/	/	/	/	/	/	/	/	/	/	/	36	1
ARTHROv3_1310009	putative bacterial regulatory factor, effector	4.92	19802	/	/	/	/	/	/	/	/	/	/	/	/	/	/	/	/	46	1	/	/	/	/	/	/
ARTHROv3_1310017	Putative band 7 family protein	8.48	30587.5	/	/	/	/	/	/	198	31	95	23	475	39	/	/	44	17	120	13	103	5	270	4	46	0
ARTHROv3_1310019	psb27 photosystem II 11 kD protein (psb27)	9.87	14275.5	/	/	/	/	/	/	166	7	133	4	341	9	/	/	/	/	/	/	/	/	177	3	203	2
ARTHROv3_1310021	Methyltransferase type 11, SAM-dependent methyltransferase	4.42	44147.3	/	/	/	/	/	/	/	/	/	/	/	/	/	/	/	/	/	/	/	/	/	/	30	1
ARTHROv3_1310022	Putative Phosphoglucomutase/phosphomannomutase	4.74	55561.9	74	3	54	5	/	/	/	/	/	/	/	/	/	/	41	8	357	10	56	2	47	0	/	/
ARTHROv3_1320002	conserved protein of unknown function	4.53	25985.2	/	/	/	/	/	/	/	/	/	/	/	/	/	/	182	14	222	9	158	6	/	/	/	/
ARTHROv3_1320005	conserved protein of unknown function	7.13	28833.8	/	/	59	5	/	/	/	/	/	/	/	/	/	/	78	22	121	20	/	/	/	/	/	/
ARTHROv3_1320006	conserved protein of unknown function	4.08	41591.6	35	3	/	/	/	/	/	/	/	/	/	/	56	6	121	12	55	11	59	6	/	/	/	/
ARTHROv3_1320007	Endoribonuclease L-PSP	4.35	42047.9	42	3	63	4	/	/	/	/	/	/	/	/	37	4	116	8	31	5	59	2	/	/	/	/
ARTHROv3_1320009	gnd gluconate-6-phosphate dehydrogenase, decarboxylating	4.35	37316.7	/	/	/	/	/	/	/	/	/	/	62	5	/	/	/	/	/	/	/	/	73	1	61	0
ARTHROv3_1320010	glgP glycogen phosphorylase; Glycogen/starch/alpha-glucan phosphorylases	5.72	98271	108	14	/	/	39	1	612	47	632	44	289	30	/	/	171	35	330	28	91	7	75	1	149	3
ARTHROv3_1320020	rluD 23S rRNA pseudouridine synthase	8.98	33969	47	4	/	/	/	/	/	/	/	/	/	/	/	/	/	/	/	/	/	/	/	/	/	/
ARTHROv3_1320031	conserved protein of unknown function	10.6	12259.7	/	/	/	/	/	/	/	/	54	3	/	/	/	/	/	/	/	/	/	/	/	/	/	/
ARTHROv3_1320037	purU formyltetrahydrofolate hydrolase, Formyltetrahydrofolate deformylase	7.26	32209	/	/	/	/	/	/	/	/	/	/	/	/	/	/	/	/	/	/	36	11	/	/	/	/
ARTHROv3_1340001	conserved hypothetical protein	4.31	12863.7	/	/	67	4	/	/	54	1	38	2	/	/	/	/	257	12	/	/	/	/	119	2	246	2
ARTHROv3_1350003	hypothetical protein	5.16	19070.1	/	/	/	/	/	/	93	5	55	3	/	/	/	/	59	8	/	/	/	/	223	5	218	5
ARTHROv3_1360004	Methyltransferase type 11	5.54	69443.7	/	/	/	/	/	/	/	/	/	/	/	/	/	/	35	19	56	9	/	/	/	/	/	/
ARTHROv3_1360008	aroF 3-deoxy-7-phosphoheptulonate synthase	5.76	38269.3	158	7	70	6	/	/	37	4	/	/	/	/	/	/	/	/	75	4	/	/	40	0	103	2
ARTHROv3_1360011	rpsO 30S ribosomal subunit protein S15	11	10397.7	/	/	/	/	/	/	91	3	52	3	/	/	/	/	/	/	/	/	/	/	163	3	279	7
ARTHROv3_1380003	mtaP S-methyl-5'-thioadenosine phosphorylase	6.05	31776.8	/	/	43	7	/	/	/	/	/	/	/	/	/	/	123	12	31	9	49	3	/	/	/	/
ARTHROv3_1380007	msrA1 methionine sulfoxide reductase A	5.76	24286.3	50	3	/	/	/	/	/	/	69	5	77	1	110	6	112	9	137	6	/	/	37	1	56	1
ARTHROv3_1380010	conserved hypothetical protein	4.53	19397.8	/	/	90	3	/	/	143	10	79	5	/	/	182	5	114	6	84	5	145	2	113	2	178	2
ARTHROv3_1380014	conserved hypothetical protein	4.45	7894.14	35	2	32	4	/	/	/	/	/	/	/	/	31	5	/	/	/	/	/	/	/	/	/	/
ARTHROv3_1380022	conserved protein of unknown function	4.85	25987.2	91	8	322	14	/	/	35	1	/	/	/	/	/	/	726	35	400	14	304	13	44	0	45	0
ARTHROv3_1380023	putative gas vesicle synthesis protein, GvpG-like	3.79	10056	/	/	/	/	/	/	/	/	/	/	/	/	/	/	/	/	/	/	/	/	/	/	55	0
ARTHROv3_1380024	gvpF gas vesicle protein	4.81	28767.1	/	/	/	/	/	/	/	/	/	/	/	/	/	/	/	/	/	/	/	/	62	1	50	2
ARTHROv3_1380031	fmdA formamidase (formamide amidohydrolase)	4.6	41828.2	40	4	66	8	/	/	35	9	196	12	/	/	/	/	179	16	131	6	82	10	42	1	67	1
ARTHROv3_1380035	gloA Glyoxalase I, Ni-dependent	4.85	15518.6	48	4	/	/	/	/	/	/	/	/	/	/	/	/	/	/	/	/	/	/	/	/	/	/
ARTHROv3_1380036	clpB1 protein disaggregation chaperone	5.6	103535	75	13	61	25	/	/	58	13	50	14	/	/	/	/	141	39	269	55	/	/	/	/	/	/
ARTHROv3_1380042	htpG Chaperone protein HtpG (Heat shock protein HtpG)	4.73	75801.5	171	19	201	23	/	/	99	19	64	18	334	34	/	/	/	/	372	28	169	20	81	1	/	/
ARTHROv3_1380043	ispH 4-hydroxy-3-methylbut-2-enyl diphosphate reductase	5.21	45396.6	/	/	/	/	/	/	/	/	/	/	/	/	/	/	/	/	/	/	40	11	/	/	30	1
ARTHROv3_1380044	putative alkyl hydroperoxide reductase, AhpC-like	4.57	23881.9	227	11	93	14	/	/	/	/	/	/	51	1	/	/	/	/	536	31	64	5	167	4	147	4
ARTHROv3_1380045	cysK1 Cysteine synthase	5.06	34626	77	11	135	9	/	/	/	/	29	3	/	/	/	/	/	/	278	17	141	10	33	2	51	1
ARTHROv3_1380048	conserved protein of unknown function	4.83	96207	88	9	/	/	/	/	/	/	190	12	/	/	/	/	75	14	146	12	/	/	68	2	46	2
ARTHROv3_1380052	conserved hypothetical protein	5.78	24398.8	/	/	/	/	/	/	/	/	/	/	67	4	/	/	/	/	/	/	/	/	/	/	/	/
ARTHROv3_1380053	putative Aldo/keto reductase	6.21	38842.9	180	13	47	10	/	/	/	/	/	/	57	3	/	/	113	21	316	12	111	7	68	2	/	/
ARTHROv3_1380056	trpA Tryptophan synthase alpha chain	4.75	29437.2	/	/	/	/	/	/	/	/	/	/	/	/	/	/	/	/	/	/	/	/	73	0	/	/
ARTHROv3_1400008	keto-hydroxyglutarate-aldolase/keto-deoxy- phosphogluconate aldolase	6.48	24610.3	/	/	/	/	/	/	/	/	/	/	/	/	/	/	/	/	176	5	/	/	/	/	/	/
ARTHROv3_1400013	conserved hypothetical protein	5.13	17902.3	45	3	/	/	/	/	/	/	/	/	/	/	/	/	/	/	/	/	/	/	/	/	64	2
ARTHROv3_1400017	conserved hypothetical protein	5.65	37516.1	40	5	/	/	/	/	/	/	/	/	/	/	/	/	/	/	/	/	/	/	/	/	/	/
ARTHROv3_1400027	hemL glutamate-1-semialdehyde aminotransferase (aminomutase)	5.83	48390.6	84	11	/	/	/	/	84	16	43	7	/	/	/	/	109	11	417	18	96	6	69	0	105	1
ARTHROv3_1400040	Putative extracellular nuclease (fragment)	3.91	34515.8	/	/	/	/	/	/	196	13	149	9	/	/	/	/	/	/	/	/	/	/	422	5	274	4
ARTHROv3_1400043	conserved hypothetical protein	4.88	40161.9	/	/	/	/	/	/	/	/	/	/	/	/	/	/	41	15	31	7	/	/	/	/	/	/
ARTHROv3_1400045	trxA1 Thioredoxin-1	4.09	11804.1	335	20	931	41	/	/	253	10	185	8	/	/	719	39	/	/	493	23	553	25	573	6	465	8
ARTHROv3_1400046	guaB inositol-5-monophosphate dehydrogenase	5.4	40861.1	312	13	237	12	/	/	349	22	215	12	/	/	/	/	511	23	389	16	177	4	272	4	467	4
ARTHROv3_140006	aroB 3-dehydroquinate synthase	5.98	38229.2	48	3	/	/	/	/	/	/	/	/	/	/	/	/	/	/	/	/	/	/	/	/	/	/
ARTHROv3_1400065	ureC Urease subunit alpha (Urea amidohydrolase subunit alpha)	5.27	61899.9	/	/	91	20	/	/	/	/	/	/	71	2	/	/	41	7	/	/	/	/	33	0	32	1
ARTHROv3_1400067	ureA Urease subunit gamma (Urea amidohydrolase subunit gamma)	4.63	10920.2	/	/	140	4	/	/	/	/	/	/	/	/	/	/	218	9	/	/	/	/	/	/	/	/
ARTHROv3_1400069	murQ N-acetylmuramic acid 6-phosphate etherase (MurNAc-6-P etherase) 4	7.78	33342.3	44	5	/	/	/	/	/	/	/	/	/	/	/	/	70	8	95	12	/	/	/	/	/	/
ARTHROv3_1400078	psaD Photosystem I reaction center subunit II (Photosystem I 16 kDa polypeptide) (PSI-D)	8.76	15839.2	120	7	240	14	79	5	629	58	574	37	1687	108	/	/	306	19	285	15	31	8	888	16	784	11
ARTHROv3_1400079	trpE anthranilate synthase component I/chorismate-binding protein	4.66	58066.6	/	/	/	/	/	/	/	/	/	/	/	/	/	/	/	/	127	13	/	/	/	/	/	/
ARTHROv3_1400080	phzF Phenazine biosynthesis protein PhzF family	4.28	32867.3	/	/	30	3	/	/	/	/	/	/	/	/	/	/	101	8	31	7	/	/	/	/	/	/
ARTHROv3_1400082	aat1 Aspartate aminotransferase	5.3	43018.2	/	/	/	/	/	/	/	/	/	/	/	/	/	/	36	6	/	/	/	/	/	/	/	/
ARTHROv3_1400097	hypothetical protein	10.4	5053.34	/	/	/	/	/	/	/	/	/	/	/	/	/	/	/	/	/	/	/	/	/	/	/	/
ARTHROv3_1400099	thrS threonyl-tRNA synthetase	5.74	69471.9	/	/	/	/	/	/	/	/	/	/	/	/	/	/	70	23	32	13	38	7	/	/	53	1
ARTHROv3_1400114	putative plasmid stabilization system protein	6.06	11113.4	/	/	/	/	/	/	/	/	/	/	/	/	/	/	58	6	/	/	/	/	/	/	/	/
ARTHROv3_1400120	transcriptional regulator, Crp-like	6.77	25838.6	32	3	80	3	/	/	/	/	41	2	/	/	/	/	353	26	162	7	56	7	44	0	47	0
ARTHROv3_1400127	Inorganic pyrophosphatase	4.09	20900.7	/	/	/	/	/	/	/	/	/	/	/	/	/	/	105	7	/	/	/	/	73	2	56	1
ARTHROv3_1400131	transposase IS630 family	8.96	31820	/	/	/	/	/	/	/	/	/	/	/	/	/	/	/	/	/	/	77	2	/	/	/	/
ARTHROv3_1400143	ppa inorganic pyrophosphatase	4.49	21347.9	/	/	/	/	/	/	/	/	/	/	/	/	70	1	32	1	/	/	/	/	32	0	44	0
ARTHROv3_1410001	conserved protein of unknown function	3.58	73446.7	/	/	/	/	/	/	29	7	82	9	/	/	621	20	61	5	124	8	/	/	108	1	117	0
ARTHROv3_1410008	conserved hypothetical protein	9.72	19282.1	/	/	/	/	/	/	/	/	/	/	/	/	101	12	/	/	/	/	/	/	/	/	/	/
ARTHROv3_1410009	pheS phenylalanine tRNA synthetase, alpha subunit	5.39	37806.8	/	/	/	/	/	/	/	/	/	/	/	/	/	/	/	/	/	/	/	/	/	/	47	0
ARTHROv3_1410011	surE broad specificity 5'(3')-nucleotidase and polyphosphatase	4.49	29051.2	/	/	/	/	/	/	/	/	/	/	/	/	/	/	59	5	/	/	/	/	/	/	34	1
ARTHROv3_1410014	GCN5-related N-acetyltransferase	5.39	51957.9	/	/	/	/	/	/	/	/	/	/	/	/	/	/	/	/	39	12	/	/	/	/	/	/
ARTHROv3_1410017	YciI-like protein	4.77	9694.43	/	/	/	/	/	/	/	/	/	/	/	/	/	/	/	/	/	/	/	/	/	/	45	1
ARTHROv3_1410018	pheT phenylalanine tRNA synthetase, beta subunit	4.63	89621.9	46	16	/	/	/	/	/	/	/	/	/	/	/	/	162	31	95	28	/	/	39	0	33	0
ARTHROv3_1420003	conserved hypothetical protein	9.71	8749.25	/	/	46	1	/	/	/	/	/	/	/	/	58	1	/	/	/	/	48	2	/	/	/	/
ARTHROv3_1420007	Subtilisin-like serine protease	5.01	85401.8	33	8	31	13	/	/	/	/	/	/	66	20	/	/	/	/	64	22	/	/	/	/	/	/
ARTHROv3_1420009	Peptidase C14, caspase catalytic subunit p20	4.98	37778.5	38	1	/	/	/	/	/	/	/	/	/	/	/	/	143	15	/	/	/	/	/	/	/	/
ARTHROv3_1420011	ftsZ cell division protein; tubulin-like GTP-binding protein and GTPase, forms circumferential ring in cell division	4.74	44746.4	396	20	186	12	/	/	83	5	/	/	/	/	187	7	431	20	402	14	135	4	44	0	76	2
ARTHROv3_1420018	hisS histidyl tRNA synthetase	5.12	49464.1	45	6	63	9	/	/	/	/	/	/	/	/	/	/	48	14	/	/	/	/	/	/	/	/
ARTHROv3_1420020	pedR PedR transcriptional regulator, LuxR family	4.37	11629.6	/	/	47	3	/	/	/	/	/	/	/	/	59	7	/	/	35	1	/	/	48	0	/	/
ARTHROv3_1420021	pfkB fructokinase	4.61	34954.2	32	3	/	/	/	/	/	/	/	/	/	/	/	/	/	/	/	/	/	/	/	/	/	/
ARTHROv3_1420022	rfpX fluorescence recovery protein (RFP)	5.13	12210.4	/	/	/	/	/	/	/	/	/	/	/	/	/	/	69	4	/	/	/	/	/	/	/	/
ARTHROv3_1420023	Orange carotenoid-binding protein	4.64	35611.6	736	28	799	31	/	/	344	21	254	18	217	14	1046	57	179	14	1246	66	372	18	129	2	107	2
ARTHROv3_1420024	adenylate cyclase (function located in N-terminal part)	4.27	35541.9	/	/	/	/	/	/	/	/	/	/	/	/	/	/	67	8	/	/	/	/	/	/	/	/
ARTHROv3_1420026	Pentapeptide repeat protein	5.05	56829.2	65	5	101	7	/	/	/	/	/	/	/	/	/	/	/	/	347	12	/	/	/	/	/	/
ARTHROv3_1420027	conserved hypothetical protein	9.37	49696	/	/	/	/	/	/	/	/	/	/	/	/	/	/	/	/	/	/	28	9	/	/	/	/
ARTHROv3_1420039	conserved hypothetical protein	4.48	27645.8	/	/	86	3	/	/	/	/	/	/	/	/	/	/	121	5	51	2	/	/	/	/	/	/
ARTHROv3_1420042	conserved hypothetical protein	5.43	29670.3	/	/	/	/	/	/	/	/	/	/	/	/	/	/	/	/	58	1	/	/	/	/	/	/
ARTHROv3_1420046	conserved hypothetical protein	5.52	20353.4	/	/	/	/	/	/	/	/	/	/	/	/	/	/	/	/	91	10	/	/	/	/	61	0
ARTHROv3_1420052	ispB octaprenyl-diphosphate synthase (Octaprenyl pyrophosphate synthetase) (OPP synthetase)	4.97	35602.2	/	/	/	/	/	/	/	/	/	/	/	/	/	/	38	8	/	/	/	/	/	/	/	/
ARTHROv3_1420061	rnc1 Ribonuclease III	8.95	45270.2	/	/	/	/	/	/	/	/	/	/	/	/	/	/	/	/	/	/	/	/	/	/	33	0
ARTHROv3_1420067	groL1 Cpn60 chaperonin GroEL, large subunit of GroESL	4.64	58716.9	443	11	343	22	/	/	2165	103	1717	80	169	10	239	10	619	31	811	32	435	18	941	15	819	14
ARTHROv3_1420068	fabG1 3-oxoacyl-[acyl-carrier-protein] reductase	5.46	26687.7	99	9	/	/	/	/	68	7	66	4	/	/	62	8	/	/	105	9	185	7	/	/	/	/
ARTHROv3_1420069	trxA2 Thioredoxin-1	4.48	12513.2	/	/	32	1	/	/	/	/	/	/	/	/	45	3	/	/	/	/	/	/	/	/	/	/
ARTHROv3_1420071	Glycosyl transferase, group 1	6.5	43181.6	/	/	/	/	/	/	/	/	/	/	72	4	/	/	/	/	47	13	/	/	/	/	/	/
ARTHROv3_1420079	conserved hypothetical protein	5.68	37458.1	/	/	/	/	/	/	/	/	/	/	/	/	/	/	45	13	29	6	/	/	/	/	/	/
ARTHROv3_1420080	conserved hypothetical protein	6.32	34574.4	/	/	/	/	/	/	/	/	/	/	/	/	/	/	/	/	/	/	/	/	39	1	/	/
ARTHROv3_1420081	conserved hypothetical protein	8.38	39700.6	/	/	/	/	/	/	/	/	/	/	36	3	/	/	/	/	/	/	/	/	/	/	/	/
ARTHROv3_1430003	pgm phosphoglucomutase	4.92	59928.6	34	4	/	/	/	/	/	/	/	/	/	/	/	/	41	15	/	/	/	/	70	1	119	2
ARTHROv3_1430006	purD phosphoribosylglycinamide synthetase phosphoribosylamine-glycine ligase	4.49	44915	/	/	/	/	/	/	/	/	48	8	/	/	/	/	/	/	66	8	29	5	/	/	69	1
ARTHROv3_1430007	lytE Endopeptidase, cell wall lytic activity	10.1	17741.9	/	/	/	/	/	/	/	/	/	/	/	/	/	/	/	/	/	/	/	/	65	0	78	0
ARTHROv3_1430009	pfkA1 6-phosphofructokinase I	5.45	37833.4	117	9	80	9	/	/	/	/	/	/	/	/	/	/	93	12	132	13	80	11	78	1	181	3
ARTHROv3_1430015	pphA PP2C/PPM-type Ser/thr protein phosphatase	4.69	26772.7	118	10	139	9	/	/	70	2	57	2	/	/	/	/	475	17	316	9	265	9	183	1	146	2
ARTHROv3_1430018	conserved hypothetical protein	4.4	11967.7	43	5	/	/	/	/	/	/	/	/	/	/	/	/	/	/	61	7	/	/	/	/	72	2
ARTHROv3_1430025	fibrillin	6.64	22253	/	/	/	/	/	/	/	/	/	/	42	6	/	/	/	/	/	/	/	/	/	/	/	/
ARTHROv3_1430028	putative peroxiredoxin	4.61	19619	328	19	130	13	/	/	156	20	321	18	184	14	282	21	509	40	376	25	139	12	447	8	409	11
ARTHROv3_1430031	short chain dehydrogenase	4.66	25549.1	/	/	36	7	/	/	/	/	/	/	/	/	/	/	99	7	86	5	74	5	/	/	/	/
ARTHROv3_1430034	phosphoglucomutase/phosphomannomutase	4.96	51783.4	95	6	/	/	/	/	/	/	/	/	/	/	/	/	/	/	34	9	/	/	68	1	/	/
ARTHROv3_1430035	sepJ putative SepJ (FraG) protein (membrane)	5.27	62701.6	/	/	/	/	/	/	57	4	72	5	45	5	/	/	33	6	/	/	/	/	34	1	47	0
ARTHROv3_1430042	adhI Alcohol dehydrogenase class-3	5.65	39568.7	/	/	/	/	/	/	/	/	/	/	/	/	/	/	49	3	/	/	/	/	33	1	/	/
ARTHROv3_1430044	gvpV Gas vesicle protein GvpV	7.26	12942.1	/	/	/	/	/	/	/	/	/	/	/	/	/	/	71	7	/	/	/	/	/	/	/	/
ARTHROv3_1430053	petB Cytochrome b6	9.14	25119.9	/	/	/	/	98	4	425	26	212	9	910	26	/	/	59	3	81	2	/	/	85	0	132	0
ARTHROv3_1430054	petD Cytochrome b6-f complex subunit 4 (17 kDa polypeptide)	5.41	96037	/	/	/	/	/	/	/	/	/	/	/	/	/	/	/	/	/	/	44	2	/	/	/	/
ARTHROv3_1430062	rplI 50S ribosomal subunit protein L9	9.58	17116.6	/	/	/	/	/	/	49	5	/	/	/	/	/	/	58	5	/	/	/	/	/	/	252	5
ARTHROv3_1440001	pykF1 pyruvate kinase 1	5.41	51661.4	79	8	/	/	/	/	/	/	/	/	/	/	/	/	/	/	/	/	/	/	/	/	/	/
ARTHROv3_1440002	conserved hypothetical protein	5.26	52832.4	/	/	/	/	/	/	/	/	/	/	/	/	/	/	38	13	110	16	/	/	/	/	/	/
ARTHROv3_1440012	conserved hypothetical protein (secreted)	6.65	16801.9	/	/	77	4	/	/	40	5	/	/	/	/	171	12	79	7	293	7	/	/	38	0	41	1
ARTHROv3_1440026	two-component hybrid sensor and regulator	6.05	6332.42	/	/	/	/	/	/	/	/	/	/	/	/	/	/	/	/	56	1	/	/	/	/	/	/
ARTHROv3_1440027	gpsA NAD+ dependent glycerol-3-phosphate dehydrogenase	4.92	33739.9	/	/	/	/	/	/	/	/	/	/	/	/	/	/	/	/	/	/	/	/	/	/	32	0
ARTHROv3_1440029	ggpS Glucosylglycerol-phosphate synthase (Glucosyl-glycerol- phosphate synthase) (GG-phosphate synthase) (GGPS)	6.26	57702.2	31	6	/	/	/	/	46	8	66	8	172	13	/	/	102	14	473	22	/	/	111	2	72	1
ARTHROv3_1440031	conserved hypothetical protein	4.51	95852.9	68	8	/	/	/	/	/	/	/	/	/	/	/	/	240	20	142	16	/	/	44	0	58	1
ARTHROv3_1440044	adhE fused acetaldehyde-CoA dehydrogenase ; iron-dependent alcohol dehydrogenase ; pyruvate-formate lyase deactivase	5.24	97348.8	/	/	58	17	/	/	/	/	/	/	76	22	/	/	263	22	661	33	261	14	45	1	72	0
ARTHROv3_1440046	sqdX glycosyltransferase (sulfolipid sulfoquinovosyldiacylglycerol biosynthesis protein)	6.19	41557.6	/	/	/	/	/	/	/	/	/	/	/	/	/	/	30	15	/	/	/	/	/	/	/	/
ARTHROv3_1440047	conserved hypothetical protein (secreted)	4.78	26506.8	/	/	/	/	/	/	/	/	/	/	171	6	/	/	/	/	85	4	/	/	/	/	/	/
ARTHROv3_1440052	conserved hypothetical protein	4.56	26396.9	/	/	/	/	/	/	127	29	224	18	/	/	/	/	216	15	/	/	/	/	151	2	67	2
ARTHROv3_1440061	argG Argininosuccinate synthase	4.74	43775.3	/	/	/	/	/	/	/	/	/	/	/	/	/	/	/	/	/	/	/	/	64	1	/	/
ARTHROv3_1440068	Glycogen debranching enzyme, putative	5.56	76070	/	/	/	/	/	/	/	/	/	/	63	8	/	/	/	/	/	/	/	/	/	/	/	/
ARTHROv3_1440069	PP2C/PPM-type Ser/Thr protein phosphatase	4.24	80649.5	122	10	135	18	/	/	/	/	/	/	/	/	/	/	309	23	571	23	143	11	60	1	/	/
ARTHROv3_1440070	Ser/Thr protein kinase	7.99	46514.9	49	9	/	/	/	/	/	/	/	/	/	/	/	/	/	/	/	/	/	/	/	/	/	/
ARTHROv3_1450028	hypothetical protein	10	8676.91	/	/	/	/	/	/	/	/	/	/	/	/	/	/	/	/	32	2	/	/	/	/	/	/
ARTHROv3_1450031	glgP Glycogen/starch/alpha-glucan phosphorylase			/	/	/	/	/	/	/	/	/	/	/	/	/	/	/	/	/	/	34	18	/	/	/	/
ARTHROv3_1450032	Ankyrin repeat protein (fragment?)	4.16	16847.8	/	/	/	/	/	/	/	/	/	/	/	/	/	/	119	6	/	/	/	/	/	/	/	/
ARTHROv3_1450033	cfa cyclopropane fatty acyl phospholipid synthase (unsaturated-phospholipid methyltransferase)	5.27	32432.8	/	/	82	5	/	/	/	/	/	/	/	/	/	/	/	/	327	8	/	/	/	/	/	/
ARTHROv3_1450034	conserved hypothetical protein	6.29	84943.4	983	38	2017	51	/	/	148	22	43	14	798	42	111	12	1616	69	1610	57	773	27	286	6	462	7
ARTHROv3_1450040	yfiQ GCN5-related N-acetyltransferase: NAD(P)-binding subunit ; ATP-binding subunit	5.35	100364	/	/	/	/	/	/	/	/	/	/	/	/	/	/	/	/	35	20	38	13	/	/	/	/
ARTHROv3_1450082	intB1 site-specific recombinase	9.44	55282.7	/	/	/	/	/	/	/	/	/	/	/	/	42	14	/	/	/	/	/	/	/	/	/	/
ARTHROv3_1460003	mdh malate dehydrogenase	4.98	34927.9	169	11	215	15	/	/	77	6	193	8	/	/	/	/	581	27	496	25	117	6	39	1	/	/
ARTHROv3_1460004	conserved hypothetical protein	7.02	8123.4	50	5	60	4	/	/	/	/	/	/	/	/	/	/	110	7	/	/	/	/	40	1	66	3
ARTHROv3_1460006	psaE Photosystem I reaction center subunit IV	9.38	8595.79	/	/	/	/	/	/	83	14	101	18	/	/	50	3	100	2	40	1	47	1	101	3	72	3
ARTHROv3_1460010	gpmI 2,3-bisphosphoglycerate-independent phosphoglycerate mutase	4.52	57869.1	75	7	/	/	/	/	/	/	49	6	/	/	/	/	151	12	163	11	115	17	103	2	39	0
ARTHROv3_1470001	S-layer OprB family carbohydrate-selective porin	4.66	61785.8	/	/	/	/	/	/	118	9	/	/	165	11	/	/	/	/	/	/	/	/	80	1	31	0
ARTHROv3_1470003	conserved hypothetical protein	4.44	32490.1	/	/	/	/	/	/	39	2	/	/	/	/	36	1	/	/	/	/	/	/	/	/	/	/
ARTHROv3_1470006	conserved protein of unknown function	4.29	32655.6	119	5	211	4	/	/	/	/	/	/	/	/	136	4	/	/	/	/	58	4	/	/	39	1
ARTHROv3_1470011	putative transcriptional regulator with CopG/Arc/MetJ DNA-binding domain	3.9	14696.6	/	/	/	/	/	/	/	/	/	/	/	/	/	/	/	/	50	2	/	/	/	/	/	/
ARTHROv3_1470018	glycine cleavage T-protein;Tetrahydrofolate aminomethyltransferase	4.59	38442.6	/	/	/	/	/	/	57	9	/	/	/	/	/	/	/	/	/	/	/	/	/	/	/	/
ARTHROv3_1470023	conserved hypothetical protein	4.96	7864.89	/	/	/	/	/	/	/	/	/	/	/	/	/	/	32	1	55	1	/	/	/	/	/	/
ARTHROv3_1470024	putative GCN5-related N-acetyltransferase	5.89	22674.5	/	/	/	/	/	/	/	/	/	/	/	/	/	/	/	/	55	12	/	/	/	/	/	/
ARTHROv3_1470026	conserved hypothetical protein	4.41	12723.8	/	/	96	6	/	/	166	10	51	4	/	/	/	/	45	11	/	/	161	8	1116	10	993	11
ARTHROv3_1470032	gap2 Glyceraldehyde-3-phosphate dehydrogenase 2	6.06	36393.8	141	9	238	10	/	/	1507	132	834	67	289	39	29	4	129	16	617	15	418	16	1105	16	1158	19
ARTHROv3_1490004	conserved hypothetical protein	3.22	29266.5	/	/	/	/	355	4	349	14	97	5	/	/	145	4	/	/	/	/	32	1	/	/	/	/
ARTHROv3_1490011	yccU CoA-binding protein	5.1	16107.4	42	1	151	4	/	/	/	/	/	/	/	/	/	/	157	4	87	2	109	2	/	/	/	/
ARTHROv3_1490016	grxC1 glutaredoxin-3, GrxC-like	6.07	9660.72	/	/	/	/	/	/	/	/	/	/	/	/	/	/	50	5	/	/	/	/	/	/	/	/
ARTHROv3_1490017	gshB glutathione synthetase	6.26	36078.3	69	6	126	11	/	/	/	/	/	/	/	/	/	/	128	14	79	7	/	/	/	/	/	/
ARTHROv3_1490019	conserved hypothetical protein (bifunctional)	6.11	41131.2	/	/	/	/	/	/	/	/	/	/	/	/	/	/	/	/	41	12	/	/	/	/	/	/
ARTHROv3_1490020	ilvH Acetolactate synthase small subunit	6.99	19197.1	93	5	71	5	/	/	66	5	113	7	235	11	89	4	196	22	93	11	/	/	64	1	43	0
ARTHROv3_1490023	napA Na+/H+ antiporter	3.96	47602.1	/	/	/	/	/	/	94	2	/	/	186	9	/	/	/	/	/	/	/	/	/	/	/	/
ARTHROv3_1490027	psaF Photosystem I reaction center subunit III precursor (PSI-F)	5.17	15736	/	/	/	/	/	/	148	23	113	13	180	22	/	/	63	11	35	7	/	/	173	4	137	3
ARTHROv3_1490038	gpmB phosphoglycerate mutase	5.5	50373.9	49	6	48	3	/	/	/	/	/	/	/	/	/	/	68	17	86	9	/	/	45	2	40	0
ARTHROv3_1490041	por Chlorophyll synthase / NADPH-protochlorophyllide oxidoreductase	8.33	33992	250	11	442	18	420	7	200	12	127	10	523	24	/	/	287	19	344	14	235	10	189	3	119	3
ARTHROv3_1490042	nusB Transcription antitermination protein NusB (N utilization)	4.88	23330.6	/	/	/	/	/	/	/	/	/	/	/	/	/	/	/	/	131	7	135	2	/	/	/	/
ARTHROv3_1490043	conserved protein of unknown function	4.15	58050.4	/	/	/	/	/	/	/	/	/	/	/	/	/	/	/	/	/	/	31	1	56	1	/	/
ARTHROv3_1490046	argH Argininosuccinate lyase	5.45	51584.3	/	/	/	/	/	/	/	/	/	/	/	/	/	/	/	/	55	15	44	8	/	/	/	/
ARTHROv3_1490053	conserved hypothetical protein :	4.62	175237	/	/	/	/	/	/	/	/	103	12	/	/	/	/	129	35	/	/	/	/	/	/	/	/
ARTHROv3_1490056	thiS Thiamine biosynthesis protein	4.07	7893.98	/	/	/	/	/	/	/	/	/	/	/	/	/	/	105	2	41	1	/	/	/	/	/	/
ARTHROv3_1490058	dnaK2 Chaperone protein DnaK	4.97	77208.6	/	/	/	/	/	/	35	25	/	/	/	/	127	16	/	/	/	/	/	/	/	/	/	/
ARTHROv3_1490059	pds Phytoene dehydrogenase (Phytoene desaturase)	4.91	51474.9	/	/	/	/	/	/	/	/	/	/	32	22	/	/	78	22	378	46	/	/	87	3	/	/
ARTHROv3_1500008	rbp1 Glycine-rich RNA-binding protein, rbp-like	5.24	10612.5	/	/	35	2	/	/	35	4	/	/	/	/	1146	32	/	/	251	11	115	2	/	/	73	1
ARTHROv3_1500010	murF UDP-N-acetylmuramoylalanyl-D-glutamyl-2, 6-diaminopimelate--D-alanyl-D-alanine ligase	5.5	50602.7	117	15	/	/	/	/	/	/	/	/	/	/	/	/	250	34	67	15	/	/	/	/	/	/
ARTHROv3_1500013	conserved hypothetical protein	8.92	16469	/	/	/	/	/	/	/	/	/	/	/	/	/	/	/	/	/	/	/	/	32	0	34	0
ARTHROv3_1500015	conserved hypothetical protein	5.05	13954.3	/	/	/	/	/	/	/	/	/	/	/	/	/	/	/	/	31	4	/	/	62	1	/	/
ARTHROv3_1500025	TPR domain protein	4.58	119945	62	12	56	27	/	/	/	/	/	/	94	11	/	/	88	21	99	22	89	17	/	/	/	/
ARTHROv3_150010	conserved hypothetical protein	6.86	16830.1	/	/	/	/	/	/	/	/	/	/	/	/	/	/	/	/	229	9	/	/	/	/	/	/
ARTHROv3_150011	CRISPR-associated RAMP protein	6.79	34723.5	/	/	/	/	/	/	/	/	/	/	/	/	/	/	45	4	85	9	/	/	/	/	/	/
ARTHROv3_150013	CRISPR-associated Csm3 family protein	4.55	33494.6	/	/	/	/	/	/	/	/	/	/	/	/	/	/	44	9	60	11	/	/	/	/	/	/
ARTHROv3_150014	conserved hypothetical protein	9.86	16447.7	/	/	/	/	/	/	/	/	48	1	/	/	131	4	/	/	/	/	/	/	/	/	/	/
ARTHROv3_150023	conserved hypothetical protein	4	19785.6	67	3	/	/	/	/	/	/	/	/	/	/	/	/	72	5	81	5	67	2	68	0	/	/
ARTHROv3_150024	von Willebrand factor, type A	4.73	50302.3	/	/	/	/	/	/	/	/	/	/	/	/	/	/	38	11	51	6	/	/	/	/	/	/
ARTHROv3_150044	hypothetical protein	6.07	18563.7	/	/	88	5	/	/	/	/	/	/	/	/	/	/	/	/	/	/	/	/	/	/	/	/
ARTHROv3_150047	cutA copper binding protein, copper sensitivity	4.38	11639.9	/	/	/	/	/	/	/	/	/	/	/	/	/	/	/	/	57	4	/	/	/	/	/	/
ARTHROv3_150048	conserved hypothetical protein	4.3	30449.7	/	/	48	5	/	/	/	/	/	/	/	/	91	11	/	/	/	/	/	/	/	/	/	/
ARTHROv3_150049	cpcG phycobilisome rod-core linker protein	9.43	29423.8	434	41	1041	56	282	7	2453	151	1818	117	2497	114	/	/	1491	86	935	57	831	34	1163	18	1227	27
ARTHROv3_150057	gyrA DNA gyrase (type II topoisomerase), subunit A	5.11	98745.7	30	11	/	/	/	/	/	/	/	/	/	/	/	/	/	/	/	/	/	/	/	/	38	1
ARTHROv3_150063	conserved protein of unknown function	3.86	33097	/	/	/	/	/	/	/	/	/	/	/	/	/	/	/	/	/	/	33	1	/	/	/	/
ARTHROv3_150071	pth peptidyl-tRNA hydrolase (PTH)	9.45	22507.2	/	/	49	3	/	/	/	/	/	/	/	/	/	/	/	/	/	/	/	/	/	/	/	/
ARTHROv3_150075	psbH Photosystem II reaction center protein H (PSII-H)	8.25	7627.52	/	/	/	/	/	/	/	/	/	/	/	/	/	/	/	/	/	/	/	/	/	/	70	0
ARTHROv3_150077	aroC chorismate synthase	6.83	39662.2	/	/	/	/	/	/	/	/	/	/	/	/	/	/	108	21	84	11	/	/	52	1	64	1
ARTHROv3_150078	putative ribonuclease Z	4.69	33815	/	/	33	7	/	/	/	/	83	5	/	/	/	/	54	8	177	8	/	/	43	2	32	0
ARTHROv3_150084	conserved hypothetical protein (secreted)	4.23	64424.9	/	/	/	/	/	/	586	23	1213	48	388	27	/	/	/	/	/	/	/	/	/	/	/	/
ARTHROv3_150090	conserved hypothetical protein	5.41	36160.2	/	/	/	/	/	/	/	/	40	4	/	/	/	/	/	/	/	/	/	/	/	/	/	/
ARTHROv3_1510005	ald alanine dehydrogenase	5.55	38719.7	/	/	/	/	/	/	/	/	/	/	/	/	/	/	/	/	/	/	/	/	63	1	40	1
ARTHROv3_1510006	conserved hypothetical protein	5.51	23205.3	29	5	/	/	/	/	/	/	/	/	/	/	/	/	/	/	/	/	42	6	/	/	/	/
ARTHROv3_1510012	conserved hypothetical protein	3.85	7619.34	/	/	/	/	/	/	/	/	/	/	/	/	/	/	/	/	94	4	72	3	32	0	/	/
ARTHROv3_1510015	chlG Chlorophyll a synthase ChlG	5.15	35638.7	/	/	/	/	/	/	/	/	/	/	94	8	/	/	/	/	60	3	/	/	/	/	122	2
ARTHROv3_1510018	Glycosyl transferase, group 1	4.94	45804.5	/	/	/	/	/	/	/	/	/	/	/	/	/	/	/	/	/	/	/	/	/	/	89	2
ARTHROv3_1510019	conserved hypothetical protein	6.07	39490.2	/	/	/	/	/	/	/	/	/	/	/	/	/	/	/	/	/	/	/	/	34	0	/	/
ARTHROv3_1510023	Protein kinase of the HstK subfamily (with both a Ser/Thr kinase domain and a His kinase domain)	5.86	219527	51	15	40	32	/	/	/	/	/	/	/	/	31	20	32	55	/	/	/	/	/	/	/	/
ARTHROv3_1510027	prlC oligopeptidase A	4.79	78620.3	/	/	/	/	/	/	/	/	/	/	/	/	/	/	/	/	/	/	/	/	53	0	/	/
ARTHROv3_1510030	conserved hypothetical protein	4.36	35202.1	35	4	134	12	/	/	/	/	/	/	/	/	/	/	/	/	33	3	32	3	/	/	/	/
ARTHROv3_1510031	conserved hypothetical protein (fragment)	4.35	16869.4	/	/	134	9	/	/	30	4	/	/	/	/	/	/	/	/	92	3	/	/	/	/	/	/
ARTHROv3_1510036	Peptidase M1, membrane alanine aminopeptidase	5.36	99929.3	137	23	39	13	/	/	/	/	/	/	189	15	/	/	99	21	285	33	219	36	38	1	34	0
ARTHROv3_1510038	aat2 Aspartate aminotransferase	5.35	42725.8	/	/	/	/	/	/	67	7	66	11	/	/	/	/	/	/	43	9	/	/	61	1	38	0
ARTHROv3_1510040	conserved hypothetical protein	3.96	70865.6	/	/	/	/	/	/	272	22	303	19	/	/	/	/	168	14	119	22	153	15	150	2	208	2
ARTHROv3_1510041	Calcium/calmodulin dependent protein kinase II, association-domain	4.14	15323.9	/	/	/	/	/	/	/	/	43	1	/	/	/	/	/	/	41	6	76	2	/	/	/	/
ARTHROv3_1510043	putA proline dehydrogenase and 1-pyrroline-5 carboxylate dehydrogenase	5.23	109100	/	/	/	/	/	/	/	/	/	/	/	/	/	/	/	/	32	14	/	/	/	/	/	/
ARTHROv3_1510054	pentapeptide repeat-containing protein	4.07	15199.9	/	/	/	/	/	/	/	/	/	/	/	/	/	/	252	8	167	4	/	/	/	/	/	/
ARTHROv3_1510057	queA S-adenosylmethionine:tRNA ribosyltransferase-isomerase	6.06	42108.2	/	/	/	/	/	/	/	/	/	/	/	/	/	/	34	17	/	/	/	/	/	/	/	/
ARTHROv3_1510064	conserved hypothetical protein	6.31	46898.2	/	/	/	/	/	/	/	/	/	/	/	/	/	/	/	/	/	/	46	7	/	/	/	/
ARTHROv3_1510065	conserved hypothetical protein	4.5	9028.88	155	7	349	13	/	/	/	/	/	/	/	/	57	4	495	22	263	9	366	13	/	/	/	/
ARTHROv3_1510074	ntcA Global nitrogen regulator (DNA-binding protein VF1) (Nitrogen- responsive regulatory protein)	9.57	23611.8	/	/	45	15	/	/	/	/	/	/	/	/	/	/	/	/	/	/	/	/	/	/	/	/
ARTHROv3_1510075	fabI Enoyl-[acyl-carrier-protein] reductase [NADH]	5.44	27446.2	67	14	58	7	/	/	/	/	/	/	/	/	/	/	158	11	79	7	/	/	/	/	/	/
ARTHROv3_1520003	hisB Imidazoleglycerol-phosphate dehydratase	6.1	23327.4	41	1	/	/	/	/	149	3	113	5	/	/	/	/	260	11	72	11	/	/	127	1	169	4
ARTHROv3_1520004	ctpA2 carboxyl-terminal processing protease; C-terminal processing peptidase-2. Serine peptidase. MEROPS family S41	4.79	41524.7	/	/	/	/	/	/	/	/	/	/	/	/	/	/	140	6	149	9	/	/	/	/	/	/
ARTHROv3_1520007	carbohydrate kinase, YjeF related protein	6.28	57794.5	/	/	/	/	/	/	/	/	/	/	/	/	/	/	93	24	89	12	/	/	/	/	/	/
ARTHROv3_1520008	putative metalloendopeptidase (peptidase M23B)	9.02	27827.8	/	/	/	/	/	/	/	/	33	8	/	/	63	8	42	10	303	14	/	/	89	0	/	/
ARTHROv3_1520009	putative short-chain dehydrogenase/reductase SDR (N-terminal)Putative Nudix hydrolases (C-terminal); (modular protein)	5.28	45636.4	/	/	/	/	/	/	/	/	/	/	36	8	/	/	/	/	/	/	/	/	/	/	/	/
ARTHROv3_1520014	Tetratricopeptide TPR_2 repeat protein	4.01	29281.7	/	/	/	/	/	/	/	/	/	/	51	3	/	/	/	/	/	/	/	/	106	1	/	/
ARTHROv3_1520016	conserved hypothetical protein	6.22	34909.3	/	/	/	/	/	/	/	/	/	/	/	/	/	/	/	/	46	2	/	/	90	2	77	3
ARTHROv3_1520022	conserved hypothetical protein	5.49	42729.7	/	/	/	/	/	/	/	/	/	/	/	/	/	/	/	/	39	6	28	3	/	/	/	/
ARTHROv3_1520025	conserved hypothetical protein	5.82	16563.6	/	/	/	/	/	/	/	/	/	/	/	/	/	/	48	9	/	/	/	/	58	0	74	1
ARTHROv3_1520027	protein transporter (type II protein secretion system complex)	5.07	12420	/	/	/	/	/	/	35	1	/	/	/	/	/	/	/	/	/	/	/	/	75	1	50	1
ARTHROv3_1520030	Methyltransferase type 11	4.74	51272.7	93	6	51	9	/	/	/	/	/	/	/	/	/	/	/	/	/	/	/	/	71	2	31	1
ARTHROv3_1520032	putative multifunctional protein glycosyl transferase, tetratricopeptide domains and SAM methyltransferase domains.	5.11	140054	/	/	/	/	/	/	/	/	/	/	/	/	/	/	/	/	/	/	/	/	/	/	42	0
ARTHROv3_1520041	NADH dehydrogenase	4.9	44848.1	117	8	110	10	/	/	/	/	/	/	/	/	/	/	/	/	/	/	/	/	/	/	/	/
ARTHROv3_1530012	FAD dependent oxidoreductase	5.8	40196.1	/	/	/	/	/	/	/	/	/	/	/	/	/	/	88	13	/	/	/	/	/	/	/	/
ARTHROv3_1530015	lpdA Dihydrolipoyl dehydrogenase	5.64	50645.8	97	12	81	7	/	/	112	14	50	9	144	5	/	/	233	12	355	17	83	9	94	0	31	0
ARTHROv3_1530020	alkyl hydroperoxide reductase/ thiol specific antioxidant/ Mal allergen	4.6	20060.2	70	2	/	/	/	/	/	/	74	3	/	/	/	/	240	13	161	6	/	/	/	/	/	/
ARTHROv3_1530021	pyrH uridylate kinase	5.3	25885.6	/	/	103	6	/	/	/	/	/	/	/	/	/	/	67	8	158	7	33	3	/	/	40	0
ARTHROv3_1530022	frr ribosome recycling factor	8.5	19299.3	312	14	217	10	/	/	182	13	176	8	/	/	708	33	/	/	710	30	208	12	238	2	333	8
ARTHROv3_1530023	chlP geranylgeranyl reductase	8.42	39166	64	6	68	9	/	/	33	8	/	/	/	/	215	18	/	/	30	8	/	/	75	2	74	2
ARTHROv3_1530035	acnB Aconitate hydratase 2	4.82	94167.5	139	11	/	/	/	/	/	/	/	/	/	/	/	/	/	/	216	30	38	14	38	1	/	/
ARTHROv3_1530039	conserved hypothetical protein	4.47	6797.77	/	/	/	/	/	/	/	/	/	/	/	/	/	/	40	3	/	/	/	/	/	/	/	/
ARTHROv3_1530050	anti-sigma B factor	4.69	15929.1	/	/	/	/	/	/	/	/	/	/	/	/	/	/	68	4	/	/	/	/	/	/	/	/
ARTHROv3_1530051	two-component response regulator	4.5	62916.2	/	/	72	8	/	/	/	/	/	/	/	/	36	5	105	12	/	/	/	/	/	/	/	/
ARTHROv3_1530055	ndhH NAD(P)H-quinone oxidoreductase chain H	5.12	45352.6	81	12	/	/	/	/	53	10	112	8	246	11	/	/	94	15	248	14	278	12	124	3	63	2
ARTHROv3_1530056	conserved hypothetical protein	4.68	25386.1	68	50	148	64	/	/	/	/	/	/	/	/	/	/	38	12	/	/	/	/	/	/	/	/
ARTHROv3_1530057	trmE tRNA modification GTPase TrmE	5.15	51419.6	/	/	/	/	/	/	/	/	/	/	/	/	/	/	/	/	/	/	/	/	/	/	41	0
ARTHROv3_1530058	putative helicase	5.87	101861	/	/	/	/	/	/	86	67	73	47	/	/	/	/	31	29	/	/	/	/	/	/	/	/
ARTHROv3_1530059	succinylglutamate desuccinylase/aspartoacylase	5.68	43841.5	70	4	100	4	/	/	/	/	/	/	/	/	/	/	31	10	/	/	/	/	/	/	/	/
ARTHROv3_1530063	conserved hypothetical protein (secreted)	3.97	24617.4	/	/	/	/	/	/	/	/	/	/	/	/	/	/	81	9	/	/	/	/	/	/	40	1
ARTHROv3_1530067	rpe D-ribulose-5-phosphate 3-epimerase	4.78	25360	167	3	102	4	/	/	45	5	40	3	/	/	/	/	142	7	201	9	36	4	143	4	246	7
ARTHROv3_1530075	glyS glycine tRNA synthetase, beta subunit	4.8	79159.9	31	11	/	/	/	/	/	/	/	/	/	/	/	/	102	19	/	/	60	11	/	/	/	/
ARTHROv3_1530079	conserved exported protein of unknown function	3.98	28301.2	/	/	/	/	/	/	/	/	/	/	/	/	/	/	/	/	/	/	/	/	77	1	46	1
ARTHROv3_1530080	conserved hypothetical protein	4.9	11376.4	68	2	188	12	/	/	/	/	/	/	/	/	203	17	1221	47	783	23	143	10	96	2	138	3
ARTHROv3_1530086	N-acetylmuramoyl-L-alanine amidase	9.54	66410.4	/	/	/	/	/	/	/	/	/	/	/	/	152	13	/	/	30	16	/	/	/	/	/	/
ARTHROv3_1530090	glycosyl transferase	5.45	35089.3	/	/	129	4	/	/	38	7	49	9	/	/	/	/	/	/	/	/	/	/	44	0	/	/
ARTHROv3_1530094	FAD linked oxidase domain protein	6	48465	/	/	/	/	/	/	/	/	/	/	/	/	/	/	/	/	105	10	/	/	/	/	/	/
ARTHROv3_1530103	conserved protein of unknown function	4.22	25019	/	/	/	/	/	/	/	/	/	/	/	/	/	/	103	9	/	/	/	/	/	/	/	/
ARTHROv3_1540002	conserved hypothetical protein	4.18	33477.3	/	/	/	/	/	/	/	/	/	/	/	/	/	/	109	9	/	/	/	/	/	/	/	/
ARTHROv3_1540003	conserved hypothetical protein	6.81	21023	/	/	/	/	/	/	/	/	/	/	/	/	/	/	/	/	/	/	/	/	/	/	54	0
ARTHROv3_1540004	conserved hypothetical protein	5.14	117495	/	/	/	/	/	/	/	/	/	/	/	/	/	/	/	/	/	/	/	/	53	0	/	/
ARTHROv3_1540011	bchM Mg-protoporphyrin IX methyl transferase (bacteriochlorophyll biosynthesis protein BchM)	7.72	25571.1	/	/	/	/	/	/	/	/	/	/	34	14	/	/	/	/	33	5	/	/	/	/	/	/
ARTHROv3_1540019	panC/cmk Bifunctional pantothenate synthetase / cytidylate kinase	6.03	57535.4	/	/	/	/	/	/	/	/	/	/	/	/	/	/	80	26	28	20	/	/	/	/	/	/
ARTHROv3_1540029	putative Subtilisin-like serine protease	5.06	47059.5	141	14	350	16	/	/	/	/	/	/	/	/	/	/	470	24	575	20	89	5	208	3	/	/
ARTHROv3_1540031	putative L-PSP (mRNA) endoribonuclease (putative translation initiation inhibitor, YjgF-like)	4.63	14204.5	52	3	/	/	/	/	/	/	30	2	/	/	/	/	94	5	215	7	41	8	/	/	/	/
ARTHROv3_1540033	rpoZ DNA-directed RNA polymerase omega subunit	6.49	8878.08	/	/	/	/	/	/	38	4	/	/	/	/	/	/	/	/	/	/	48	1	/	/	/	/
ARTHROv3_1540037	hypothetical protein (secreted)	8.2	8827.75	/	/	/	/	/	/	/	/	/	/	/	/	/	/	/	/	/	/	/	/	/	/	30	0
ARTHROv3_1540038	rnd ribonuclease D	5.06	23475.2	/	/	55	5	/	/	/	/	/	/	/	/	/	/	/	/	65	13	/	/	/	/	/	/
ARTHROv3_1540039	putative Allergen V5/Tpx-1-like protein	9.78	19346.4	/	/	/	/	/	/	/	/	/	/	/	/	/	/	/	/	113	20	/	/	/	/	/	/
ARTHROv3_1540040	trpB Tryptophan synthase beta chain	5.8	46384.9	69	1	159	6	/	/	77	8	55	8	/	/	/	/	145	14	/	/	60	4	32	1	40	0
ARTHROv3_1540041	argB Acetylglutamate kinase	5.12	31561.7	/	/	/	/	/	/	/	/	/	/	/	/	/	/	/	/	/	/	/	/	125	2	40	0
ARTHROv3_1540042	psbO photosystem II manganese-stabilizing polypeptide precursor (MSP)	4.41	27832.6	343	12	239	10	/	/	831	50	817	43	4258	114	376	22	130	10	368	20	221	14	368	6	270	6
ARTHROv3_1540045	conserved hypothetical protein	4.46	38207.2	/	/	/	/	/	/	/	/	/	/	/	/	/	/	75	8	66	7	/	/	/	/	/	/
ARTHROv3_1540046	conserved hypothetical protein	6.04	75875	/	/	/	/	/	/	/	/	/	/	/	/	/	/	/	/	/	/	30	2	/	/	/	/
ARTHROv3_1540049	conserved hypothetical protein	4.7	47471	/	/	/	/	/	/	33	7	/	/	/	/	/	/	34	15	matc	0	/	/	/	/	/	/
ARTHROv3_1540050	putative ATPase	6.29	48544.4	/	/	35	13	/	/	/	/	/	/	/	/	/	/	37	12	38	12	/	/	/	/	/	/
ARTHROv3_1540053	conserved hypothetical protein	5.35	55463.1	/	/	/	/	/	/	/	/	/	/	/	/	/	/	32	6	28	8	44	4	/	/	/	/
ARTHROv3_1540055	conserved hypothetical protein	4.5	33309.7	/	/	/	/	/	/	/	/	/	/	/	/	/	/	38	3	/	/	/	/	/	/	/	/
ARTHROv3_1540056	protein of unknown function	6.01	132868	/	/	/	/	/	/	33	23	/	/	/	/	/	/	/	/	/	/	/	/	/	/	/	/
ARTHROv3_1540063	rpsB 30S ribosomal protein S2	4.34	29713.6	28	6	/	/	/	/	81	9	169	12	168	21	/	/	32	12	188	12	/	/	265	5	254	8
ARTHROv3_1540064	tsf protein chain elongation factor EF-Ts	5.32	24396.9	182	7	513	28	/	/	296	20	157	18	30	5	34	21	711	56	192	38	137	13	833	10	921	12
ARTHROv3_1540068	conserved hypothetical protein	9	11660.1	/	/	/	/	/	/	/	/	/	/	/	/	/	/	/	/	/	/	32	1	54	1	/	/
ARTHROv3_1540070	two-component system transcriptional regulator, NblR-like	4.68	26513.3	/	/	/	/	/	/	/	/	/	/	/	/	/	/	/	/	/	/	/	/	/	/	35	0
ARTHROv3_1540072	putative NmrA-like transcription repressor	9.78	36521.2	/	/	/	/	/	/	/	/	34	1	/	/	/	/	/	/	/	/	/	/	/	/	35	0
ARTHROv3_1540077	putative glucose-1-phosphate cytidylyltransferase (CDP-glucose pyrophosphorylase), RfbF-like	5.72	32281.9	/	/	/	/	/	/	/	/	/	/	/	/	/	/	/	/	33	5	/	/	/	/	/	/
ARTHROv3_1540079	conserved hypothetical protein (secreted)	4.89	15163.4	/	/	/	/	/	/	/	/	/	/	77	5	/	/	/	/	/	/	/	/	/	/	/	/
ARTHROv3_1540080	rpsD 30S ribosomal subunit protein S4	11.1	23110	/	/	/	/	/	/	66	4	33	6	202	12	/	/	42	8	/	/	/	/	319	2	288	4
ARTHROv3_1550001	protein of unknown function	5.63	225748.17	/	/	/	/	/	/	/	/	/	/	/	/	42	28	/	/	43	40	/	/	/	/	/	/
ARTHROv3_1550004	putative DegT/DnrJ/EryC1/StrS aminotransferase protein family	4.59	39955.4	71	1	63	6	/	/	33	8	49	14	/	/	/	/	168	17	366	13	59	4	/	/	/	/
ARTHROv3_1550007	putative UDP-N-acetyl-D-mannosamine 6-dehydrogenase	5.21	48703.6	76	4	/	/	/	/	/	/	/	/	/	/	/	/	85	8	223	9	/	/	/	/	/	/
ARTHROv3_1550023	putative plasmid stabilization system protein	9.3	10755.9	/	/	/	/	/	/	/	/	/	/	/	/	/	/	110	8	27	8	/	/	/	/	/	/
ARTHROv3_1550024	hypothetical protein	4.58	13307.2	/	/	/	/	/	/	/	/	/	/	/	/	/	/	/	/	33	8	/	/	/	/	/	/
ARTHROv3_1550032	conserved hypothetical protein	4.47	9257.65	/	/	/	/	/	/	/	/	/	/	/	/	/	/	44	5	/	/	/	/	/	/	/	/
ARTHROv3_1550033	conserved hypothetical protein	4.82	18411.2	/	/	40	2	/	/	/	/	/	/	/	/	/	/	104	6	/	/	/	/	/	/	/	/
ARTHROv3_1550063	leuD 3-isopropylmalate dehydratase small subunit	4.82	21941.1	/	/	/	/	/	/	/	/	/	/	/	/	/	/	76	2	/	/	39	2	66	1	48	0
ARTHROv3_1550064	leuC 3-isopropylmalate dehydratase large subunit	5.47	50863.5	/	/	/	/	/	/	/	/	/	/	/	/	/	/	/	/	42	11	/	/	64	0	37	0
ARTHROv3_1550081	mreB cell wall structural complex MreBCD, actin-like component MreB	5.12	37126.3	/	/	/	/	/	/	40	10	/	/	/	/	34	9	/	/	334	15	/	/	44	0	/	/
ARTHROv3_1550087	putative Arsenite-transporting ATPase	5.16	39174.8	130	8	128	7	/	/	/	/	/	/	/	/	/	/	443	18	312	11	59	5	65	0	57	0
ARTHROv3_1550089	conserved hypothetical protein	8.94	7582.8	/	/	50	5	/	/	81	3	/	/	/	/	151	15	/	/	63	3	51	2	83	1	115	2
ARTHROv3_1550090	conserved hypothetical protein	5.14	19073.5	107	4	/	/	/	/	/	/	/	/	/	/	/	/	62	4	/	/	/	/	/	/	/	/
ARTHROv3_1550093	conserved hypothetical protein	9.17	23514.2	/	/	/	/	/	/	/	/	/	/	64	4	/	/	/	/	29	7	/	/	/	/	/	/
ARTHROv3_1560002	lpxD UDP-3-O-(3-hydroxymyristoyl)-glucosamine N-acyltransferase	6.44	36943.6	/	/	/	/	/	/	/	/	/	/	/	/	/	/	/	/	86	10	/	/	/	/	71	0
ARTHROv3_1570009	putative phage tail sheath protein, Gp18-like	4.62	64018.3	/	/	/	/	/	/	47	7	66	7	/	/	/	/	/	/	/	/	/	/	50	1	88	2
ARTHROv3_1570014	conserved hypothetical protein	4.55	13024.3	/	/	/	/	/	/	/	/	/	/	31	5	/	/	/	/	/	/	/	/	/	/	/	/
ARTHROv3_1570036	hemG Protoporphyrinogen oxidase	7.34	52840	/	/	/	/	/	/	/	/	/	/	/	/	/	/	/	/	/	/	/	/	72	2	39	1
ARTHROv3_1570037	two-component response regulator, CheY-like receiver	4.63	27169.6	/	/	/	/	/	/	/	/	/	/	/	/	/	/	55	8	/	/	/	/	/	/	/	/
ARTHROv3_1570041	metK S-adenosylmethionine synthetase	4.83	45527.9	128	7	/	/	/	/	/	/	105	4	/	/	/	/	32	7	74	10	/	/	52	1	67	1
ARTHROv3_1580005	anti-sigma factor antagonist	4.91	5364.53	118	6	164	6	/	/	/	/	/	/	/	/	165	7	/	/	198	7	53	2	/	/	/	/
ARTHROv3_160003	clpP3 proteolytic subunit of ClpA-ClpP and ClpX-ClpP ATP-dependent serine proteases	4.72	22118.7	/	/	85	2	/	/	53	12	/	/	/	/	/	/	103	17	392	15	/	/	56	1	77	0
ARTHROv3_160005	clpP1 proteolytic subunit of ClpA-ClpP and ClpX-ClpP ATP-dependent serine proteases	6.12	25303	67	6	35	3	/	/	/	/	94	11	75	6	/	/	107	8	61	13	/	/	53	2	73	1
ARTHROv3_160006	conserved hypothetical protein	5.44	45241	/	/	31	7	/	/	/	/	/	/	/	/	41	6	121	12	167	8	45	7	35	0	38	0
ARTHROv3_160007	gmk guanylate kinase	6.51	20850.2	/	/	37	5	/	/	/	/	/	/	/	/	/	/	67	7	/	/	/	/	/	/	/	/
ARTHROv3_160008	conserved hypothetical protein	10	9596.92	/	/	/	/	/	/	/	/	/	/	55	2	/	/	/	/	/	/	/	/	47	0	/	/
ARTHROv3_160012	hypothetical protein	5.55	125318	/	/	/	/	/	/	/	/	/	/	42	8	/	/	/	/	/	/	/	/	/	/	/	/
ARTHROv3_160028	sqr Sulfide:quinone oxidoreductase	6.6	43517.6	96	10	222	12	38	2	/	/	/	/	35	6	/	/	198	20	335	19	33	8	46	0	60	0
ARTHROv3_160030	putative two-component hybrid sensor and regulator, histidine kinase	4.66	49679.6	/	/	/	/	/	/	/	/	/	/	/	/	/	/	/	/	101	11	/	/	/	/	/	/
ARTHROv3_160035	Cys/Met metabolism pyridoxal-dependant enzyme	5.29	44815	/	/	/	/	/	/	/	/	/	/	/	/	/	/	/	/	/	/	/	/	/	/	32	0
ARTHROv3_1610009	purA adenylosuccinate synthetase, IMP--aspartate ligase, succinoadenylic kinosynthetase	5.09	48759.7	/	/	/	/	/	/	/	/	51	7	/	/	/	/	43	17	/	/	/	/	108	2	103	2
ARTHROv3_1610010	rplY 50S ribosomal protein L25 (General stress protein CTC)	4.54	21531.7	/	/	/	/	/	/	/	/	34	2	/	/	46	3	41	4	52	3	46	2	182	3	141	3
ARTHROv3_1610011	putative pfkB family carbohydrate kinase; Adenosine kinase	4.25	36421.4	/	/	29	4	/	/	/	/	/	/	/	/	/	/	88	5	84	10	/	/	/	/	/	/
ARTHROv3_1610013	conserved hypothetical protein	4.33	16728.1	153	8	109	4	/	/	170	9	141	5	166	11	/	/	256	8	122	10	147	3	52	0	58	0
ARTHROv3_1610014	conserved hypothetical protein	5.08	25679.7	/	/	/	/	/	/	/	/	/	/	/	/	/	/	42	7	/	/	/	/	/	/	/	/
ARTHROv3_1610019	conserved hypothetical protein	4.55	12935.3	/	/	65	5	/	/	/	/	/	/	/	/	/	/	56	5	65	6	/	/	/	/	/	/
ARTHROv3_1610023	conserved hypothetical protein (secreted)	9.01	16707.1	33	3	/	/	/	/	37	4	/	/	2407	72	/	/	/	/	/	/	/	/	80	1	132	4
ARTHROv3_1610025	Protein kinase of the HstK subfamily (with both a ser/thr kinase domain and a His kinase domain)	5.35	201232.	/	/	/	/	/	/	/	/	36	9	/	/	/	/	/	/	/	/	/	/	/	/	/	/
ARTHROv3_1610027	conserved hypothetical protein (secreted)	4.02	16291.4	/	/	/	/	/	/	/	/	/	/	/	/	/	/	/	/	/	/	/	/	88	1	61	1
ARTHROv3_1610033	pmbA Peptidase U62, modulator of DNA gyrase	4.75	47938.5	42	4	44	8	/	/	/	/	/	/	/	/	/	/	/	/	/	/	/	/	57	1	/	/
ARTHROv3_1610034	tldD putative peptidase	4.81	53178.2	52	4	/	/	/	/	/	/	/	/	/	/	/	/	59	18	97	16	/	/	55	0	/	/
ARTHROv3_1610035	clpS1 ATP-dependent Clp protease adapter protein ClpS	4.77	12930.1	/	/	/	/	/	/	/	/	/	/	/	/	/	/	32	1	37	1	/	/	/	/	/	/
ARTHROv3_1620004	Diguanylate cyclase/phosphodiesterase with PAS/PAC sensor(S)	4.82	123512	/	/	/	/	/	/	/	/	49	19	/	/	/	/	/	/	/	/	/	/	/	/	/	/
ARTHROv3_1620007	glmS Glutamine--fructose-6-phosphate transaminase (isomerizing)	5.23	70715.3	/	/	/	/	/	/	/	/	/	/	/	/	/	/	/	/	229	14	/	/	50	0	/	/
ARTHROv3_1620011	psaC Photosystem I iron-sulfur center (Photosystem I subunit VII) (9 kDa polypeptide) (PSI-C) (PsaC)	5.53	8813.11	206	6	293	7	/	/	467	17	290	6	1689	47	/	/	143	9	554	11	165	6	1110	12	629	12
ARTHROv3_1620013	putative CoB--CoM heterodisulfide reductase subunit B, HdrB-like	5.88	33547.4	/	/	/	/	/	/	/	/	/	/	/	/	/	/	62	5	/	/	/	/	47	1	/	/
ARTHROv3_1620014	acpP acyl carrier protein	3.36	8819.55	49	1	172	3	/	/	46	3	45	1	/	/	133	4	93	1	131	2	110	5	147	4	142	4
ARTHROv3_1620015	fabF1 3-oxoacyl-[acyl-carrier-protein] synthase 2	5.23	43818.2	/	/	/	/	/	/	/	/	44	7	/	/	/	/	32	6	157	5	/	/	90	2	97	5
ARTHROv3_1620019	nrdR transcriptional repressor of nrd genes	6.5	20313.7	35	2	/	/	/	/	/	/	/	/	/	/	/	/	86	3	/	/	/	/	/	/	/	/
ARTHROv3_1620020	psbB Photosystem II P680 chlorophyll A apoprotein (CP-47 protein)	5.94	56237.4	212	7	67	6	636	12	1417	58	667	29	5508	176	/	/	139	9	266	13	225	7	824	9	629	5
ARTHROv3_1620026	putative two-component response regulator, CheY-like	5.22	13966.4	/	/	/	/	/	/	/	/	/	/	/	/	/	/	/	/	/	/	54	1	/	/	/	/
ARTHROv3_1620028	conserved hypothetical protein	7.19	15780.1	/	/	/	/	/	/	/	/	/	/	/	/	/	/	/	/	/	/	/	/	57	0	/	/
ARTHROv3_1620041	trmU tRNA (5-methylaminomethyl-2-thiouridylate)-methyltransferase	6.28	41400.7	/	/	/	/	/	/	/	/	/	/	/	/	/	/	/	/	/	/	/	/	/	/	49	0
ARTHROv3_1620042	conserved hypothetical protein	8.83	22647.4	/	/	/	/	/	/	/	/	/	/	/	/	/	/	/	/	41	8	/	/	/	/	/	/
ARTHROv3_1620043	pntB pyridine nucleotide transhydrogenase, beta subunit	5.04	48862.5	/	/	/	/	/	/	/	/	/	/	/	/	/	/	111	4	61	8	/	/	/	/	/	/
ARTHROv3_1620045	pntAA pyridine nucleotide transhydrogenase, alpha subunit, soluble domain	5.06	40203.2	/	/	/	/	/	/	31	33	/	/	/	/	/	/	/	/	37	23	/	/	134	1	208	1
ARTHROv3_1620051	putative inner membrane insertion protein, OxaA/YidC-like	8.57	43357.9	/	/	/	/	/	/	/	/	33	6	/	/	/	/	/	/	/	/	/	/	/	/	/	/
ARTHROv3_1620052	conserved hypothetical protein	4.63	17716.6	/	/	/	/	/	/	/	/	/	/	/	/	/	/	155	10	225	10	/	/	114	2	121	3
ARTHROv3_1620054	putative ATPase, AAA family	5.88	56635.3	/	/	/	/	/	/	/	/	/	/	70	6	/	/	/	/	/	/	/	/	/	/	/	/
ARTHROv3_1620057	galT Galactose-1-phosphate uridylyltransferase	6.23	38435	/	/	/	/	/	/	/	/	/	/	/	/	/	/	38	9	/	/	/	/	/	/	/	/
ARTHROv3_1620060	ubiD 3-octaprenyl-4-hydroxybenzoate decarboxylase	5.22	56122.9	/	/	/	/	/	/	/	/	/	/	/	/	/	/	/	/	93	28	/	/	/	/	/	/
ARTHROv3_1620065	putative Serine-type D-Ala-D-Ala carboxypeptidase	4.08	38400.1	/	/	/	/	/	/	/	/	/	/	/	/	/	/	/	/	/	/	61	1	/	/	/	/
ARTHROv3_1620069	ppc Phosphoenolpyruvate carboxylase	5.83	119175	/	/	/	/	/	/	34	14	85	16	/	/	/	/	/	/	/	/	/	/	32	2	37	1
ARTHROv3_1620071	conserved hypothetical protein	4.72	19381.7	76	6	127	10	/	/	52	3	/	/	/	/	/	/	179	8	151	8	/	/	61	0	/	/
ARTHROv3_1620074	putative Aldo/keto reductase	5.62	38637.4	/	/	67	3	/	/	/	/	/	/	/	/	/	/	96	12	/	/	42	2	68	1	61	1
ARTHROv3_1620077	Hydrophobic protein	5.69	47406.6	/	/	57	9	/	/	/	/	/	/	/	/	/	/	136	8	169	11	/	/	100	1	113	2
ARTHROv3_1620080	tgt tRNA-guanine transglycosylase	6.32	40847.9	/	/	/	/	/	/	/	/	/	/	/	/	/	/	/	/	/	/	39	5	/	/	/	/
ARTHROv3_1620084	cysK3 Cysteine synthase	5.55	34728.6	/	/	/	/	/	/	104	12	91	8	/	/	/	/	102	11	68	10	/	/	90	2	149	2
ARTHROv3_1620085	ribonuclease III, ds RNA (fragment)	4.62	24668.6	32	4	/	/	/	/	/	/	/	/	/	/	/	/	89	2	269	6	/	/	/	/	/	/
ARTHROv3_170004	conserved protein of unknown function	4.64	40941.7	27	2	72	4	/	/	/	/	52	5	/	/	/	/	/	/	131	4	/	/	/	/	/	/
ARTHROv3_170005	Alpha/beta hydrolase fold protein	5.21	31943.1	107	4	/	/	/	/	/	/	/	/	/	/	/	/	101	9	231	10	/	/	/	/	/	/
ARTHROv3_170006	petA Cytochrome f	4.3	30435.6	/	/	67	6	/	/	127	15	163	11	751	46	/	/	72	7	67	3	/	/	227	2	186	3
ARTHROv3_170007	petC Cytochrome b6-f complex iron-sulfur subunit 1 (Rieske iron-sulfur protein 1) (Plastohydroquinone:plastocyanin oxidoreductase protein 1) (ISP 1)	4.99	19072.2	88	6	91	7	/	/	131	7	169	3	625	31	/	/	51	6	35	3	/	/	143	3	174	3
ARTHROv3_1730001	conserved hypothetical protein	8.48	18480.6	/	/	/	/	/	/	/	/	/	/	/	/	131	5	/	/	90	8	71	2	115	1	62	1
ARTHROv3_1730002	conserved hypothetical protein	5.15	18438.6	/	/	/	/	/	/	/	/	/	/	/	/	/	/	/	/	/	/	/	/	/	/	53	1
ARTHROv3_1870001	metE 5-methyltetrahydropteroyltriglutamate-homocysteine S-methyltransferase	4.88	86194.6	/	/	/	/	/	/	/	/	/	/	/	/	/	/	111	22	123	17	/	/	/	/	/	/
ARTHROv3_1880004	conserved exported protein of unknown function	6.47	15562.8	146	2	51	4	/	/	33	3	78	3	/	/	/	/	71	8	346	11	123	2	137	1	/	/
ARTHROv3_1890001	conserved exported protein of unknown function	3.99	15806	/	/	/	/	/	/	/	/	54	3	/	/	/	/	/	/	/	/	/	/	98	1	85	1
ARTHROv3_1890002	putative LL-diaminopimelate aminotransferase	5.18	43854.7	55	3	38	10	/	/	33	7	54	6	/	/	/	/	51	10	95	7	72	4	60	1	54	0
ARTHROv3_1890003	trxB Thioredoxin-2	4.73	11949.4	307	13	807	17	/	/	160	6	112	4	/	/	182	6	298	6	482	17	507	16	177	3	180	3
ARTHROv3_190004	ppsA phosphoenolpyruvate synthase	5.95	89795.7	/	/	/	/	/	/	50	65	/	/	/	/	/	/	/	/	57	35	/	/	149	3	250	4
ARTHROv3_190013	conserved hypothetical protein	4.53	10354.3	158	8	426	12	/	/	90	3	/	/	/	/	/	/	420	13	367	6	165	6	198	2	255	3
ARTHROv3_190014	putative serine protease inhibitor family protein	4.9	44053.2	/	/	/	/	/	/	/	/	/	/	/	/	/	/	36	2	/	/	/	/	61	0	/	/
ARTHROv3_190015	tol 3'(2'),5'-bisphosphate nucleotidase	5.02	34333.7	/	/	/	/	/	/	/	/	/	/	/	/	/	/	40	14	38	7	94	7	93	1	/	/
ARTHROv3_1910001	hup3 Histone-like bacterial DNA-binding protein, HU-like	9.5	9904.13	270	10	251	9	/	/	301	10	132	10	/	/	69	6	68	3	133	7	118	5	263	1	302	2
ARTHROv3_1920001	clpP proteolytic subunit of ClpA-ClpP and ClpX-ClpP ATP-dependent serine proteases	4.54	25614.9	/	/	42	7	/	/	/	/	/	/	/	/	/	/	58	8	40	6	46	5	101	2	97	1
ARTHROv3_1930001	methyltransferase	4.27	45806.1	/	/	/	/	/	/	/	/	/	/	/	/	/	/	81	6	105	13	/	/	/	/	/	/
ARTHROv3_1940002	conserved protein of unknown function	5.61	23066	/	/	/	/	/	/	/	/	87	2	/	/	/	/	34	1	/	/	/	/	48	1	/	/
ARTHROv3_1990001	putative light repressed protein, LrtA-like	7.41	23985.3	/	/	/	/	/	/	185	12	233	8	/	/	/	/	/	/	/	/	76	5	562	7	558	5
ARTHROv3_200001	conserved hypothetical protein	4.59	26853.2	292	11	345	16	/	/	135	8	197	8	70	2	81	3	779	45	410	20	203	11	104	4	69	3
ARTHROv3_200011	protein of unknown function	5.69	319737	/	/	/	/	/	/	/	/	/	/	/	/	42	43	31	64	/	/	/	/	/	/	/	/
ARTHROv3_200022	Periplasmic protein TonB links inner and outer membranes-like protein	3.61	283199	223	11	31	7	/	/	1551	63	628	31	/	/	63	11	41	15	496	12	78	1	59	1	32	0
ARTHROv3_200027	hypothetical protein	9.43	27941.1	/	/	/	/	/	/	/	/	/	/	/	/	48	5	/	/	132	5	/	/	/	/	/	/
ARTHROv3_200030	putative WD-40 repeats containing protein, G protein beta family	4.85	68206.1	/	/	/	/	/	/	/	/	/	/	/	/	/	/	82	11	54	9	48	3	/	/	/	/
ARTHROv3_200038	adh alcohol desydrogenase, zinc binding,	4.08	38049	/	/	/	/	/	/	/	/	/	/	/	/	56	5	/	/	/	/	29	4	/	/	53	0
ARTHROv3_200039	pdhC Dihydrolipoamide acetyltransferase component (E2) of pyruvate dehydrogenase complex	5.18	44713.5	106	7	168	12	/	/	50	20	159	17	76	23	/	/	79	7	223	16	108	6	178	1	138	0
ARTHROv3_20004	conserved hypothetical protein (secreted)	5.91	22802.7	43	3	/	/	/	/	/	/	/	/	/	/	/	/	183	12	35	4	/	/	74	0	/	/
ARTHROv3_200040	conserved protein of unknown function	4.6	17155.5	/	/	33	6	/	/	/	/	/	/	/	/	108	11	/	/	34	8	/	/	52	0	48	0
ARTHROv3_200041	putative long-chain-fatty-acid-CoA ligase, AMP dependent	5.06	71964.5	133	14	36	8	/	/	/	/	/	/	695	41	/	/	91	14	222	12	36	4	33	0	/	/
ARTHROv3_20011	putative two-component hybrid sensor and regulator, histidine kinase	5.27	153145	/	/	/	/	/	/	/	/	/	/	/	/	/	/	/	/	/	/	/	/	/	/	30	1
ARTHROv3_20018	coxB Cytochrome c oxidase subunit II	4.5	37044.6	/	/	/	/	/	/	/	/	/	/	/	/	/	/	/	/	/	/	/	/	32	0	/	/
ARTHROv3_20019	coxA Cytochrome c oxidase subunit I	6.48	64398.4	/	/	/	/	/	/	/	/	/	/	/	/	/	/	65	12	/	/	/	/	/	/	/	/
ARTHROv3_2030001	ilvC Ketol-acid reductoisomerase	5.02	32750.3	64	7	34	10	/	/	251	24	114	20	/	/	/	/	118	10	331	18	/	/	340	5	379	10
ARTHROv3_2080002	conserved protein of unknown function	4.4	17856.1	79	5	136	3	/	/	52	4	62	4	/	/	56	1	45	3	184	11	72	4	/	/	/	/
ARTHROv3_2100001	protease, ATP-dependent zinc-metallo (fragment)	4.7	65645.5	/	/	44	39	/	/	29	15	/	/	/	/	134	66	/	/	266	84	86	31	/	/	/	/
ARTHROv3_210008	acsF Aerobic magnesium-protoporphyrin IX monomethyl ester	6.23	42565.6	/	/	/	/	/	/	35	3	35	5	/	/	/	/	/	/	/	/	/	/	164	3	99	1
ARTHROv3_210017	putative 4Fe-4S ferredoxin	5.41	16149	/	/	/	/	/	/	/	/	/	/	/	/	/	/	/	/	/	/	/	/	/	/	46	2
ARTHROv3_210023	leuB 3-isopropylmalate dehydrogenase	4.59	39006.9	29	6	67	12	/	/	226	26	203	19	/	/	/	/	236	22	120	12	/	/	/	/	/	/
ARTHROv3_210025	Coenzyme F420 hydrogenase/dehydrogenase beta subunit domain containing protein	6.85	45059.2	52	3	/	/	/	/	/	/	/	/	/	/	/	/	/	/	138	10	/	/	/	/	/	/
ARTHROv3_210026	typA GTP-binding protein, TypA/BipA homolog	4.74	66255.4	35	12	/	/	/	/	/	/	/	/	/	/	/	/	/	/	/	/	/	/	58	0	51	1
ARTHROv3_210030	psbU Photosystem II 12 kDa extrinsic protein precursor (PS II complex 12 kDa extrinsic protein) (PSII-U)	4.37	13042.2	102	13	214	31	/	/	86	10	/	/	/	/	1053	70	/	/	223	18	155	23	287	5	251	8
ARTHROv3_210031	polyketide cyclase/dehydrase	4.95	17335.8	/	/	/	/	/	/	/	/	/	/	/	/	/	/	52	6	/	/	76	2	/	/	/	/
ARTHROv3_210033	hypothetical protein	4.33	12787	/	/	/	/	/	/	/	/	/	/	38	12	/	/	/	/	/	/	/	/	/	/	/	/
ARTHROv3_210036	conserved hypothetical protein (expressed)	4.39	31587.8	134	6	79	5	/	/	38	3	41	1	152	6	/	/	118	6	262	7	116	3	/	/	/	/
ARTHROv3_210038	putative oxidoreductase	6.09	40978.7	/	/	/	/	/	/	/	/	/	/	/	/	/	/	/	/	/	/	/	/	39	1	48	1
ARTHROv3_210040	map2 methionine aminopeptidase	5.21	27395.6	55	3	/	/	/	/	/	/	/	/	/	/	/	/	/	/	/	/	/	/	/	/	/	/
ARTHROv3_2140001	dxs 1-deoxyxylulose-5-phosphate synthase, thiamine-requiring, FAD-requiring	5.63	69285.2	/	/	/	/	/	/	/	/	/	/	/	/	/	/	38	9	/	/	/	/	/	/	/	/
ARTHROv3_2150002	ispF 2C-methyl-D-erythritol 2,4-cyclodiphosphate synthase	5.71	17432	/	/	/	/	/	/	/	/	/	/	/	/	/	/	112	5	/	/	/	/	/	/	/	/
ARTHROv3_2170002	3-beta hydroxysteroid dehydrogenase/isomerase	5.26	23957.7	/	/	/	/	/	/	51	5	46	4	31	2	/	/	114	9	81	9	/	/	/	/	/	/
ARTHROv3_2180001	cynS cyanase	4.63	16323.1	/	/	/	/	/	/	40	2	/	/	/	/	97	4	/	/	79	12	89	6	32	0	/	/
ARTHROv3_220004	putative restiction endonuclease (mrr system protein)	4.95	53906.2	/	/	/	/	/	/	/	/	/	/	/	/	/	/	/	/	/	/	52	11	/	/	/	/
ARTHROv3_220006	secA Preprotein translocase subunit secA	4.91	105732	/	/	/	/	/	/	/	/	/	/	/	/	/	/	/	/	45	28	/	/	47	0	37	1
ARTHROv3_220010	putative ATPase	5.27	46844.4	/	/	/	/	/	/	/	/	/	/	/	/	/	/	/	/	61	22	/	/	/	/	/	/
ARTHROv3_220017	conserved exported protein of unknown function	4.37	29518.6	/	/	/	/	/	/	/	/	59	8	/	/	/	/	/	/	60	7	/	/	/	/	/	/
ARTHROv3_220018	devR two-component response regulator	6.06	16258	61	2	127	3	/	/	41	3	/	/	/	/	/	/	88	9	63	1	46	3	86	0	70	2
ARTHROv3_220019	gyrA DNA gyrase (type II topoisomerase), subunit A	8.36	95886.3	/	/	/	/	/	/	/	/	/	/	/	/	/	/	/	/	/	/	/	/	/	/	32	0
ARTHROv3_2210001	reverse transcriptase-like protein; CP4-6 prophage (modular protein)	10.3	68734.4	/	/	44	17	/	/	/	/	/	/	/	/	/	/	31	17	/	/	/	/	/	/	/	/
ARTHROv3_230002	prfC peptide chain release factor RF-3	5.35	62779.5	/	/	/	/	/	/	/	/	/	/	/	/	/	/	49	12	/	/	38	6	44	0	/	/
ARTHROv3_230006	transposase IS200/IS605 family (OrfB)	10.4	34194.3	/	/	/	/	/	/	39	29	31	26	/	/	/	/	/	/	/	/	/	/	/	/	/	/
ARTHROv3_230008	infC translation initiation factor IF-3	10.1	21031	60	5	/	/	/	/	65	11	86	4	347	17	40	10	/	/	/	/	/	/	251	6	78	3
ARTHROv3_230011	ahpC alkyl hydroperoxide reductase, C22 subunit	4.4	21817.1	47	10	190	13	/	/	306	10	63	7	/	/	578	35	184	5	342	11	382	13	229	0	237	2
ARTHROv3_230013	Peptidase M23	4.69	41669.6	/	/	/	/	/	/	/	/	/	/	/	/	/	/	/	/	95	17	/	/	/	/	/	/
ARTHROv3_2320001	atpG ATP synthase gamma chain	7.84	34970.8	105	14	315	22	/	/	111	23	214	20	60	14	96	9	268	11	684	28	246	6	415	8	163	6
ARTHROv3_2370004	Na-Ca exchanger/integrin-beta4	3.33	155075	/	/	/	/	/	/	89	5	174	9	/	/	/	/	/	/	/	/	/	/	/	/	/	/
ARTHROv3_2380001	sir fragment of sulfite reductase subunit beta (part 2)	5.91	75145.1	79	13	168	27	/	/	507	32	262	25	/	/	/	/	679	43	327	24	97	13	369	4	320	3
ARTHROv3_2400002	conserved hypothetical protein (membrane)	7.07	30697.8	/	/	/	/	/	/	/	/	/	/	/	/	/	/	/	/	/	/	/	/	/	/	36	1
ARTHROv3_240001	putative ATPase (AAA+ superfamily)	5.41	127558	53	14	/	/	/	/	/	/	/	/	/	/	/	/	36	17	/	/	/	/	/	/	/	/
ARTHROv3_240012	alaS alanyl-tRNA synthetase	4.89	96331.4	/	/	/	/	/	/	/	/	28	12	/	/	/	/	42	10	78	20	/	/	/	/	/	/
ARTHROv3_240016	leuS leucyl-tRNA synthetase	4.98	97615.5	57	9	/	/	/	/	/	/	175	16	/	/	/	/	121	26	133	28	45	7	/	/	/	/
ARTHROv3_240017	conserved hypothetical protein	4.41	10737.8	/	/	/	/	/	/	/	/	/	/	/	/	/	/	89	2	/	/	/	/	/	/	/	/
ARTHROv3_240024	aroQ 3-dehydroquinate dehydratase type 2	6.37	15727	/	/	/	/	/	/	/	/	/	/	/	/	/	/	73	6	28	2	/	/	/	/	/	/
ARTHROv3_240028	glyA Serine hydroxymethyltransferase	6.08	46382.2	44	7	/	/	/	/	83	6	65	6	/	/	/	/	79	11	84	7	/	/	238	3	56	1
ARTHROv3_240035	proA1 Gamma-glutamyl phosphate reductase	5.65	46493.5	/	/	/	/	/	/	/	/	/	/	/	/	/	/	/	/	82	12	/	/	/	/	/	/
ARTHROv3_240036	hypothetical protein (exported)	4.18	24517.4	/	/	/	/	/	/	/	/	/	/	34	3	/	/	/	/	/	/	/	/	/	/	36	1
ARTHROv3_240037	dihydroorotase, multifunctional complex type	5.29	48388.2	/	/	/	/	/	/	/	/	/	/	/	/	/	/	121	25	166	14	149	13	61	0	109	0
ARTHROv3_240038	putative trehalose synthase, TreS-like	4.95	127669	/	/	/	/	28	4	/	/	/	/	/	/	/	/	/	/	/	/	/	/	/	/	36	0
ARTHROv3_240044	guaA GMP synthetase (glutamine aminotransferase)	5.65	59986.2	/	/	/	/	/	/	/	/	33	4	/	/	/	/	/	/	/	/	/	/	/	/	47	2
ARTHROv3_240046	conserved protein of unknown function	5.44	31929.9	/	/	/	/	/	/	/	/	/	/	/	/	/	/	152	13	/	/	/	/	/	/	38	0
ARTHROv3_240047	ilvB Acetolactate synthase large subunit	5.18	59460.8	/	/	/	/	/	/	/	/	/	/	/	/	/	/	38	11	75	5	/	/	/	/	41	1
ARTHROv3_240048	putative Succinate-semialdehyde dehydrogenase (NAD(P)(+)), GabD-like	5.36	48711.1	63	8	137	16	/	/	/	/	/	/	/	/	/	/	152	8	173	17	338	16	/	/	/	/
ARTHROv3_240049	rpoD RNA polymerase sigma factor rpoD	7.45	45276.3	/	/	/	/	/	/	39	24	69	23	/	/	/	/	/	/	/	/	/	/	30	0	/	/
ARTHROv3_240054	putative hydrolase	4.99	50455.4	46	10	77	9	/	/	/	/	/	/	218	11	87	18	51	13	99	16	/	/	35	1	/	/
ARTHROv3_240055	putative Na+/H+ antiporter	5.07	69133.9	/	/	/	/	/	/	/	/	/	/	/	/	/	/	30	24	/	/	/	/	/	/	/	/
ARTHROv3_2440001	putative UDP-glucose 4-epimerase	6.04	34770.1	31	10	/	/	/	/	/	/	/	/	/	/	/	/	48	19	/	/	/	/	/	/	44	1
ARTHROv3_250003	putative two-component system transcriptional regulator, LuxR family	4.6	27447	/	/	36	4	/	/	/	/	/	/	/	/	79	7	55	8	187	9	106	9	/	/	/	/
ARTHROv3_250008	nrdA Ribonucleoside-diphosphate reductase subunit alpha	5.48	85340.8	/	/	/	/	/	/	/	/	/	/	/	/	/	/	31	12	/	/	/	/	/	/	/	/
ARTHROv3_250010	conserved hypothetical protein	4.53	14999.1	/	/	/	/	/	/	/	/	/	/	/	/	/	/	38	8	/	/	/	/	/	/	/	/
ARTHROv3_250011	ileS Isoleucyl-tRNA synthetase	4.99	109407	40	9	183	16	/	/	51	9	/	/	/	/	29	15	69	28	407	29	93	12	/	/	61	0
ARTHROv3_250012	conserved hypothetical protein	5.13	102691	31	6	/	/	/	/	/	/	/	/	/	/	/	/	/	/	36	21	/	/	/	/	/	/
ARTHROv3_250020	putative short-chain dehydrogenase/reductase	8.64	30318.4	42	1	/	/	/	/	/	/	/	/	/	/	/	/	/	/	/	/	/	/	/	/	/	/
ARTHROv3_2510001	oppD oligopeptide transporter subunit ; ATP-binding component of ABC superfamily	6.55	35962	/	/	/	/	/	/	/	/	/	/	/	/	/	/	/	/	/	/	/	/	/	/	32	0
ARTHROv3_2520001	pflB pyruvate formate lyase I	5.44	85989.8	/	/	133	22	/	/	/	/	/	/	/	/	/	/	/	/	42	26	/	/	143	1	120	3
ARTHROv3_2520002	pflA pyruvate formate lyase activating enzyme 1	5.13	28161.8	/	/	/	/	/	/	/	/	/	/	/	/	/	/	36	3	/	/	/	/	/	/	/	/
ARTHROv3_2560002	rmlC dTDP-4-deoxyrhamnose-3,5-epimerase	4.72	20794.9	/	/	44	3	/	/	/	/	/	/	/	/	/	/	87	11	52	1	/	/	/	/	54	0
ARTHROv3_2560004	rmlA glucose-1-phosphate thymidylyltransferase	5.25	39023.1	/	/	/	/	/	/	/	/	/	/	/	/	/	/	/	/	/	/	/	/	/	/	33	0
ARTHROv3_260003	conserved hypothetical protein	4.51	61843.6	27	7	/	/	/	/	/	/	/	/	/	/	/	/	/	/	40	10	/	/	/	/	/	/
ARTHROv3_260008	conserved hypothetical protein	2.7	52135.2	79	3	128	3	/	/	/	/	27	3	/	/	36	2	89	3	80	2	56	1	/	/	/	/
ARTHROv3_260014	putative Methylenetetrahydrofolate reductase	9.69	32602.1	/	/	/	/	/	/	/	/	/	/	/	/	/	/	/	/	72	16	/	/	/	/	/	/
ARTHROv3_260018	hypothetical protein (secreted)	4.24	23048.4	/	/	/	/	/	/	/	/	/	/	/	/	/	/	/	/	/	/	/	/	32	0	/	/
ARTHROv3_2670001	conserved exported protein of unknown function	5.6	27252.6	92	6	86	10	/	/	/	/	30	4	/	/	/	/	100	9	100	14	/	/	/	/	46	0
ARTHROv3_2770002	conserved hypothetical protein	5.14	19832.4	/	/	/	/	/	/	/	/	/	/	/	/	/	/	139	7	/	/	/	/	/	/	/	/
ARTHROv3_280003	conserved hypothetical protein	4.6	12915.8	/	/	/	/	/	/	/	/	/	/	/	/	/	/	77	9	/	/	/	/	/	/	/	/
ARTHROv3_280005	hypothetical protein	4.63	7855.12	/	/	/	/	/	/	/	/	/	/	/	/	35	4	/	/	/	/	32	2	/	/	/	/
ARTHROv3_280006	conserved protein of unknown function	4.68	17847.7	/	/	/	/	/	/	/	/	/	/	/	/	/	/	/	/	/	/	/	/	146	4	122	3
ARTHROv3_2810001	1,4-alpha-glucan branching enzyme (fragment)	5.37	89443	79	10	194	16	/	/	368	28	255	32	236	10	/	/	371	27	330	21	207	12	/	/	/	/
ARTHROv3_2820001	Tetratricopeptide domain protein (fragment)	8.48	40257	/	/	/	/	/	/	/	/	/	/	/	/	/	/	/	/	/	/	68	20	/	/	/	/
ARTHROv3_2840002	conserved hypothetical protein	5.07	35846.5	186	7	116	7	/	/	75	6	75	3	/	/	/	/	355	22	364	19	49	9	/	/	/	/
ARTHROv3_2880002	yifB putative bifunctional enzyme and transcriptional regulator	7.17	14630.7	/	/	/	/	/	/	/	/	/	/	/	/	/	/	/	/	48	6	/	/	/	/	/	/
ARTHROv3_2890001	protein chain elongation factor EF-G, GTP-binding (fragment)	4.64	72447.3	264	22	136	25	/	/	1233	87	739	53	473	47	89	16	762	39	779	48	501	25	678	8	507	6
ARTHROv3_290001	conserved hypothetical protein (membrane)	5.14	36755.1	/	/	/	/	/	/	/	/	/	/	33	3	/	/	/	/	/	/	/	/	/	/	/	/
ARTHROv3_290002	Adenylate/guanylate cyclase	8.1	19119	/	/	/	/	/	/	/	/	/	/	/	/	/	/	/	/	/	/	32	23	/	/	/	/
ARTHROv3_2970001	secD preprotein translocase subunit SecD	4.55	49753.1	/	/	/	/	/	/	/	/	/	/	75	7	/	/	/	/	/	/	/	/	/	/	/	/
ARTHROv3_2970002	pdhB fragment of Pyruvate dehydrogenase E1 component, beta subunit (part 2)	5.28	36077.2	/	/	/	/	/	/	62	10	/	/	/	/	/	/	/	/	/	/	31	1	43	1	/	/
ARTHROv3_2990001	pdhB fragment of Pyruvate dehydrogenase E1 component, beta subunit (part 1)	6.08	20963.2	/	/	/	/	/	/	/	/	/	/	/	/	/	/	/	/	/	/	/	/	/	/	53	0
ARTHROv3_3000001	protein disaggregation chaperone (fragment)	5.19	92174.2	141	19	106	19	/	/	160	18	126	20	/	/	69	19	359	39	531	38	/	/	/	/	/	/
ARTHROv3_300003	glgA Glycogen synthase 1	4.79	29202.3	111	7	106	4	/	/	/	/	42	2	316	21	/	/	80	11	121	15	31	6	121	2	119	4
ARTHROv3_300017	fabZ (3R)-hydroxymyristoyl-[acyl-carrier-protein] dehydratase	6.34	18298.1	/	/	/	/	/	/	/	/	/	/	/	/	/	/	/	/	69	4	/	/	/	/	/	/
ARTHROv3_300024	serine protease, S1C family	5.95	38982.8	530	22	784	25	/	/	/	/	/	/	1657	74	/	/	934	37	974	38	392	14	/	/	/	/
ARTHROv3_300030	conserved hypothetical protein	9.92	15244.4	/	/	/	/	/	/	/	/	/	/	/	/	/	/	/	/	/	/	/	/	/	/	36	1
ARTHROv3_300032	ycf3 Photosystem I assembly protein Ycf3	4.57	20025.7	/	/	/	/	/	/	/	/	/	/	/	/	/	/	233	10	/	/	/	/	/	/	40	1
ARTHROv3_300033	gatC Glutamyl-tRNA(Gln) amidotransferase subunit C (Glu-ADT subunit C)	4.23	11179.2	/	/	/	/	/	/	/	/	/	/	/	/	/	/	/	/	/	/	/	/	43	2	55	2
ARTHROv3_30004	clpB2 protein disaggregation chaperone	5.3	59193	/	/	/	/	/	/	/	/	/	/	/	/	/	/	/	/	/	/	/	/	/	/	47	1
ARTHROv3_300040	conserved hypothetical protein	4.81	11719.4	/	/	/	/	/	/	/	/	/	/	/	/	/	/	65	4	/	/	/	/	/	/	/	/
ARTHROv3_300043	clpB2 protein disaggregation chaperone	5.09	98572	321	30	272	30	/	/	58	17	50	15	/	/	241	19	1107	71	968	52	309	25	/	/	47	1
ARTHROv3_3020001	CopG-like DNA-binding (fragment)	5.46	57380.9	/	/	/	/	/	/	44	13	/	/	/	/	/	/	48	9	/	/	/	/	77	1	77	1
ARTHROv3_310008	rpsU 30S ribosomal subunit protein S21	12.1	7864.42	/	/	/	/	/	/	/	/	/	/	/	/	/	/	/	/	/	/	/	/	241	4	77	2
ARTHROv3_310019	pyrD Dihydroorotate dehydrogenase	4.51	37869.2	39	5	/	/	/	/	263	8	211	10	/	/	/	/	87	7	47	7	76	6	34	1	100	1
ARTHROv3_310020	conserved protein of unknown function	5.48	91436.9	/	/	/	/	/	/	42	41	/	/	/	/	/	/	48	35	53	29	/	/	134	0	204	4
ARTHROv3_310023	hoxE NAD-reducing hydrogenase complex protein HoxE	8.18	20299.8	68	1	/	/	/	/	56	11	/	/	/	/	/	/	/	/	125	11	71	4	/	/	43	2
ARTHROv3_310024	hoxF NAD-reducing hydrogenase diaphorase moiety large subunit	5.26	57723	/	/	/	/	/	/	/	/	/	/	/	/	/	/	/	/	54	8	/	/	/	/	/	/
ARTHROv3_310025	hcp Hydroxylamine reductase, hybrid-cluster	5.32	61499.8	/	/	/	/	/	/	43	8	/	/	/	/	/	/	86	13	/	/	/	/	/	/	/	/
ARTHROv3_310026	hoxU NAD-reducing hydrogenase diaphorase moiety small subunit	5.59	26685.5	71	6	/	/	/	/	/	/	/	/	/	/	/	/	/	/	39	6	/	/	30	0	35	1
ARTHROv3_310027	hoxY NAD-reducing hydrogenase, small subunit	4.49	20248.1	/	/	/	/	/	/	/	/	/	/	/	/	/	/	46	9	28	5	/	/	/	/	/	/
ARTHROv3_310028	hoxH NAD-reducing hydrogenase, large subunit	5.54	52670.7	/	/	/	/	/	/	/	/	/	/	/	/	/	/	/	/	84	20	/	/	42	0	/	/
ARTHROv3_310029	conserved hypothetical protein	4.8	8698.06	/	/	/	/	/	/	/	/	/	/	/	/	/	/	43	7	/	/	45	1	/	/	47	1
ARTHROv3_310036	conserved protein of unknown function	4.69	23197.2	/	/	/	/	/	/	/	/	/	/	/	/	/	/	/	/	59	2	/	/	/	/	/	/
ARTHROv3_310048	putative GUN4-like regulator (fragment)	5.07	19583.9	/	/	/	/	/	/	/	/	/	/	/	/	/	/	/	/	matc	0	/	/	/	/	/	/
ARTHROv3_310057	conserved hypothetical protein	9.61	12945	/	/	/	/	/	/	/	/	/	/	/	/	/	/	40	9	/	/	/	/	/	/	/	/
ARTHROv3_310058	putative ATPase, AAA family	5.72	57608.6	30	8	/	/	/	/	83	6	/	/	/	/	/	/	98	30	235	23	/	/	83	1	204	1
ARTHROv3_310059	conserved hypothetical protein	4.94	12745.9	/	/	/	/	/	/	/	/	/	/	/	/	/	/	244	4	/	/	/	/	/	/	/	/
ARTHROv3_310070	conserved protein of unknown function	4.55	33525.4	/	/	/	/	/	/	/	/	/	/	/	/	/	/	173	9	95	4	/	/	/	/	/	/
ARTHROv3_310071	bcp3 Bacterioferritin comigratory protein	4.09	17570.6	/	/	44	2	/	/	/	/	/	/	/	/	/	/	41	5	97	11	36	1	/	/	44	0
ARTHROv3_310072	putative Peptidyl-prolyl cis-trans isomerase, cyclophilin family	3.35	46385.3	/	/	/	/	/	/	/	/	/	/	/	/	/	/	/	/	/	/	/	/	44	0	/	/
ARTHROv3_310076	pcrA ATP-dependent DNA helicase, PcrA	6.4	88642.5	/	/	33	7	/	/	/	/	/	/	/	/	/	/	/	/	/	/	36	8	/	/	/	/
ARTHROv3_310079	putative SAM-dependent methyltransferase	6.69	40184.1	/	/	98	6	/	/	/	/	/	/	/	/	/	/	89	4	191	16	/	/	/	/	/	/
ARTHROv3_3110001	fused N-acetyl glucosamine-1-phosphate uridyltransferase ; glucosamine-1-phosphate acetyl transferase (fragment)	5.64	49984.3	/	/	/	/	/	/	/	/	/	/	/	/	/	/	/	/	35	10	/	/	/	/	/	/
ARTHROv3_3110002	conserved hypothetical protein	4.68	30034	37	3	/	/	/	/	74	6	/	/	224	11	/	/	83	11	172	17	60	3	/	/	/	/
ARTHROv3_3140001	putative maltooligosyltrehalose trehalohydrolase (fragment)	5.34	68459.2	80	13	33	8	/	/	/	/	/	/	/	/	/	/	149	24	218	11	/	/	/	/	/	/
ARTHROv3_3140002	maltooligosyltrehalose synthase (fragment)	4.69	108919	43	15	37	17	/	/	/	/	69	5	60	14	/	/	292	31	213	26	131	15	/	/	/	/
ARTHROv3_3150001	NUDIX hydrolase (fragment)	4.77	16491.8	/	/	/	/	/	/	/	/	/	/	/	/	/	/	80	7	128	11	35	4	/	/	/	/
ARTHROv3_3150002	conserved protein of unknown function	3.86	17752.7	61	3	/	/	/	/	/	/	/	/	/	/	/	/	58	3	/	/	/	/	/	/	/	/
ARTHROv3_3170001	protein of unknown function	6.66	73393.7	/	/	/	/	/	/	/	/	37	6	55	12	/	/	/	/	/	/	47	1	/	/	/	/
ARTHROv3_3200002	putative Phosphoglycerate mutase, GpmB-like	5.09	24431.1	/	/	198	5	/	/	/	/	/	/	/	/	/	/	155	8	/	/	126	6	/	/	/	/
ARTHROv3_320004	fbaA Fructose-bisphosphate aldolase	5.62	38911	143	12	109	7	/	/	1604	101	1234	70	348	20	49	10	253	16	236	18	95	9	887	14	842	21
ARTHROv3_320015	conserved hypothetical protein	4	13553.1	/	/	40	2	/	/	/	/	/	/	/	/	295	15	/	/	90	11	34	2	/	/	61	1
ARTHROv3_320022	hisA 1-(5-phosphoribosyl)-5-[(5-phosphoribosylamino)methylideneamino] imidazole-4-carboxamide isomerase	4.59	29228.8	/	/	44	4	/	/	/	/	/	/	/	/	/	/	111	8	29	4	49	1	35	1	47	0
ARTHROv3_320027	conserved hypothetical protein	3.8	22381.4	/	/	/	/	/	/	/	/	/	/	/	/	/	/	35	6	/	/	/	/	/	/	/	/
ARTHROv3_320028	conserved hypothetical protein (secreted)	10.6	28515.4	/	/	/	/	/	/	/	/	61	4	238	7	/	/	117	11	263	12	/	/	/	/	/	/
ARTHROv3_3250001	conserved membrane protein of unknown function	9.99	13736.7	/	/	/	/	/	/	/	/	/	/	/	/	/	/	/	/	/	/	/	/	/	/	99	1
ARTHROv3_3260001	Peptidase C14 caspase catalytic subunit p20 (fragment)	8.26	44094.7	/	/	/	/	/	/	56	5	70	3	/	/	/	/	/	/	/	/	/	/	58	1	62	1
ARTHROv3_3290003	conserved hypothetical protein	5.01	9662.96	85	9	279	13	/	/	57	5	347	18	/	/	/	/	347	18	162	12	115	9	58	1	92	3
ARTHROv3_3300001	arginine biosynthesis bifunctional protein (fragment)	4.71	42875.4	/	/	/	/	/	/	/	/	/	/	/	/	/	/	47	8	44	2	/	/	/	/	/	/
ARTHROv3_330003	Metallothionein, family 14, SmtA-like	6.99	5808.85	/	/	101	3	/	/	/	/	/	/	/	/	/	/	/	/	92	1	/	/	/	/	/	/
ARTHROv3_330005	petH Ferredoxin--NADP reductase (FNR)	6.34	45133.6	192	17	396	32	/	/	1958	126	1515	102	200	18	/	/	1918	101	855	49	567	18	1246	17	1112	18
ARTHROv3_3340001	opcA Putative glucose 6-phosphate dehydrogenase assembly protein	4.49	49205.6	264	17	142	7	/	/	/	/	/	/	/	/	/	/	68	17	102	10	53	4	45	1	160	1
ARTHROv3_3340002	zwf glucose-6-phosphate dehydrogenase	6.71	58043.2	53	24	/	/	/	/	/	/	/	/	83	15	/	/	31	20	153	23	/	/	/	/	/	/
ARTHROv3_3340003	fbp fructose-1,6-bisphosphatase I	4.76	39756.8	/	/	35	4	/	/	/	/	/	/	/	/	/	/	115	17	/	/	88	4	/	/	/	/
ARTHROv3_340008	deoxyribodipyrimidine photolyase, FAD-binding	6.27	54318.1	127	8	56	9	/	/	/	/	/	/	/	/	/	/	/	/	80	12	/	/	/	/	/	/
ARTHROv3_340011	conserved hypothetical protein	4.73	51117.2	/	/	/	/	/	/	/	/	/	/	/	/	/	/	/	/	/	/	/	/	/	/	53	0
ARTHROv3_340015	conserved hypothetical protein	6.51	39296.4	/	/	/	/	/	/	/	/	/	/	/	/	/	/	/	/	/	/	35	1	/	/	/	/
ARTHROv3_340020	xfp D-xylulose 5-phosphate/D-fructose 6-phosphate phosphoketolase	5.89	91427	224	11	204	22	/	/	148	12	102	11	319	22	/	/	351	33	388	25	133	17	269	6	225	7
ARTHROv3_340022	pdhA Pyruvate dehydrogenase E1 component subunit alpha	4.82	38475.7	135	9	27	7	/	/	52	7	/	/	/	/	/	/	47	10	56	7	105	4	209	3	131	2
ARTHROv3_340025	putative DnaJ-class molecular chaperone	5.48	86803.8	30	13	/	/	/	/	/	/	/	/	/	/	/	/	/	/	/	/	/	/	83	2	36	2
ARTHROv3_340027	conserved protein of unknown function	4.47	87560.6	/	/	/	/	/	/	/	/	/	/	/	/	/	/	/	/	88	8	/	/	30	0	58	0
ARTHROv3_3490001	conserved protein of unknown function	3.99	83211.4	/	/	/	/	/	/	/	/	/	/	/	/	/	/	/	/	45	12	/	/	/	/	/	/
ARTHROv3_350008	conserved hypothetical protein	4.15	49268.2	/	/	/	/	/	/	/	/	/	/	/	/	/	/	33	3	/	/	/	/	/	/	/	/
ARTHROv3_3580001	dnaN DNA polymerase III subunit beta	4.58	42748.3	/	/	/	/	/	/	/	/	/	/	/	/	/	/	/	/	/	/	/	/	/	/	38	1
ARTHROv3_3580002	conserved hypothetical protein	4.37	6941.07	56	4	42	10	/	/	/	/	/	/	/	/	108	10	/	/	58	2	/	/	77	1	109	1
ARTHROv3_360001	conserved hypothetical protein	5.88	24230.7	275	6	35	4	/	/	/	/	/	/	/	/	/	/	286	14	245	10	112	2	/	/	/	/
ARTHROv3_360008	putative nucleoside-diphosphate-sugar epimerase	7.9	54326.8	87	7	71	18	/	/	/	/	/	/	/	/	221	14	63	14	203	16	52	6	/	/	/	/
ARTHROv3_3700001	glgC Glucose-1-phosphate adenylyltransferase	4.99	48994.9	236	27	863	34	/	/	212	39	167	36	40	6	/	/	779	37	802	32	380	19	287	6	169	6
ARTHROv3_370003	aroA 3-phosphoshikimate 1-carboxyvinyltransferase	5.32	47477.7	/	/	/	/	/	/	/	/	/	/	/	/	/	/	131	22	27	45	/	/	/	/	68	0
ARTHROv3_370005	putative small-conductance mechanosensitive ion channel, MscS-like	5.38	41711.7	/	/	/	/	/	/	/	/	/	/	73	36	/	/	/	/	/	/	/	/	/	/	/	/
ARTHROv3_370010	rbp3 Glycine-rich RNA-binding protein, rbp-like	4.98	10972.7	/	/	/	/	/	/	/	/	/	/	/	/	29	5	/	/	/	/	/	/	43	1	145	3
ARTHROv3_370014	putative glycosyltransferase, family 2	4.91	180762	140	16	89	17	/	/	115	27	155	32	/	/	/	/	228	32	798	44	268	12	172	3	133	0
ARTHROv3_370018	hypothetical protein	6.5	74773	/	/	/	/	/	/	/	/	/	/	/	/	/	/	/	/	/	/	/	/	50	1	94	1
ARTHROv3_370019	hypothetical protein	6.65	73927.2	/	/	/	/	/	/	/	/	/	/	/	/	/	/	/	/	/	/	/	/	/	/	33	1
ARTHROv3_370020	hypothetical protein	4.69	88300.6	141	17	132	15	/	/	52	16	97	16	/	/	/	/	501	34	828	36	211	17	117	2	176	4
ARTHROv3_370022	conserved hypothetical protein	5.11	59613.1	153	12	94	8	/	/	135	16	36	17	/	/	/	/	553	22	696	24	64	6	204	0	131	2
ARTHROv3_370041	ribonuclease, RnE/RnG family	4.57	82969.8	29	11	45	10	/	/	51	10	68	16	/	/	/	/	84	25	/	/	/	/	118	2	168	3
ARTHROv3_370047	rpsJ 30S ribosomal subunit protein S10	10.2	12064.7	/	/	/	/	/	/	91	6	104	7	74	3	/	/	/	/	/	/	/	/	286	3	348	4
ARTHROv3_370048	tuf protein chain elongation factor EF-Tu	4.64	40214.7	833	37	1134	68	/	/	4111	184	3773	159	74	7	180	15	1349	65	1756	50	707	28	2716	23	2530	32
ARTHROv3_370049	fusA2 protein chain elongation factor EF-G, GTP-binding	4.88	72639.7	/	/	/	/	/	/	/	/	/	/	/	/	/	/	/	/	/	/	/	/	674	6	507	5
ARTHROv3_380001	30S ribosomal subunit protein S7 (fragment)	11.5	10174.7	/	/	/	/	/	/	50	22	106	16	40	29	/	/	/	/	/	/	/	/	182	3	196	3
ARTHROv3_380002	rpsL 30S ribosomal subunit protein S12	11.7	13834.6	/	/	/	/	/	/	/	/	38	3	/	/	/	/	/	/	/	/	/	/	168	1	136	3
ARTHROv3_380007	glsF Ferredoxin-dependent glutamate synthase, large subunit	5.4	169959	212	25	263	35	/	/	389	62	513	49	/	/	/	/	382	46	432	51	188	18	397	7	180	5
ARTHROv3_380010	conserved hypothetical protein	3.84	10638.5	/	/	/	/	/	/	/	/	/	/	/	/	/	/	54	1	/	/	/	/	/	/	/	/
ARTHROv3_380017	conserved hypothetical protein	9.67	29130.5	/	/	/	/	/	/	/	/	/	/	64	11	/	/	/	/	/	/	/	/	/	/	/	/
ARTHROv3_380020	putative Trypsin-like serine protease	4.49	40000.3	/	/	/	/	/	/	/	/	/	/	/	/	/	/	/	/	/	/	51	7	/	/	/	/
ARTHROv3_380023	psbV Cytochrome c-550 precursor (Cytochrome c550) (Low-potential cytochrome c)	5.15	15125.4	422	30	1376	47	/	/	268	21	723	39	/	/	1092	34	204	7	1846	38	974	19	479	5	254	4
ARTHROv3_380029	conserved hypothetical protein	4.56	30099.1	29	3	34	2	/	/	/	/	52	5	27	2	/	/	122	6	88	6	80	7	33	0	/	/
ARTHROv3_380030	putative structural maintenance of chromosomes (SMC) protein	4.76	84865	/	/	47	14	/	/	52	13	78	18	/	/	/	/	410	25	119	15	144	17	42	1	/	/
ARTHROv3_380032	acsA Acetyl-coenzyme A synthetase	5.42	69756.6	176	42	107	60	/	/	126	44	222	38	/	/	/	/	343	21	418	27	150	25	257	2	129	1
ARTHROv3_380038	conserved hypothetical protein	4.69	8457.36	/	/	/	/	/	/	/	/	/	/	/	/	/	/	/	/	/	/	/	/	30	0	34	1
ARTHROv3_390003	sodB superoxide dismutase, Fe	4.74	22139	144	11	549	13	/	/	388	23	441	38	/	/	845	27	272	15	1503	29	932	16	905	11	750	9
ARTHROv3_390014	conserved hypothetical protein	4.93	25551.7	100	1	137	7	/	/	142	6	95	6	69	2	/	/	266	8	/	/	81	4	65	1	179	0
ARTHROv3_390015	hemC Porphobilinogen deaminase	5.7	35539.3	38	2	/	/	/	/	/	/	34	2	/	/	/	/	61	15	/	/	/	/	176	3	250	3
ARTHROv3_390021	rca Ribulose bisphosphate carboxylase/oxygenase activase	5.85	49189.8	/	/	/	/	/	/	/	/	/	/	/	/	/	/	64	19	/	/	30	11	/	/	/	/
ARTHROv3_3970001	putative sulfotransferase protein	9.48	31872.7	/	/	/	/	/	/	/	/	/	/	/	/	/	/	/	/	80	11	/	/	/	/	/	/
ARTHROv3_4000002	putative FdxN element excision controlling factor protein, XisH-like	8.5	17060.8	/	/	/	/	/	/	/	/	/	/	/	/	/	/	65	2	/	/	/	/	/	/	/	/
ARTHROv3_4000003	putative FdxN element excision controlling factor protein, XisI-like	4.76	12239.4	/	/	46	1	/	/	/	/	/	/	/	/	/	/	147	5	/	/	/	/	/	/	/	/
ARTHROv3_400007	ATP-binding protein of ABC transporter	5.73	62068.4	/	/	/	/	/	/	/	/	/	/	/	/	61	9	/	/	/	/	/	/	/	/	/	/
ARTHROv3_400012	glmU Bifunctional protein GlmU [Includes: UDP-N-acetylglucosamine pyrophosphorylase ; Glucosamine-1-phosphate N-acetyltransferase ]	5.7	49990	/	/	/	/	/	/	/	/	/	/	/	/	/	/	/	/	/	/	/	/	/	/	57	1
ARTHROv3_400016	psaL Photosystem I reaction center subunit XI (PSI-L) (PSI subunit V)	4.62	17041.4	/	/	/	/	/	/	265	37	154	17	167	49	/	/	60	3	83	3	/	/	271	4	210	3
ARTHROv3_40002	conserved hypothetical protein	4.6	58238.2	/	/	/	/	/	/	/	/	/	/	/	/	/	/	/	/	83	8	121	2	/	/	/	/
ARTHROv3_400020	hemH Ferrochelatase	4.76	44321.5	/	/	/	/	/	/	/	/	/	/	/	/	/	/	/	/	/	/	/	/	32	2	54	1
ARTHROv3_400029	pgl 6-phosphogluconolactonase (6PGL)	5.08	26802.2	/	/	/	/	/	/	/	/	/	/	/	/	50	11	68	14	62	11	135	6	/	/	/	/
ARTHROv3_400030	conserved hypothetical protein	4.07	29271.9	/	/	/	/	/	/	/	/	/	/	/	/	/	/	47	5	/	/	/	/	/	/	/	/
ARTHROv3_400031	conserved hypothetical protein	4.71	25665.5	222	12	500	18	/	/	87	10	70	5	/	/	/	/	476	26	616	24	165	12	189	3	175	3
ARTHROv3_400034	hypothetical protein	4.83	13642.8	/	/	40	4	/	/	/	/	/	/	/	/	/	/	62	4	/	/	/	/	54	0	/	/
ARTHROv3_400038	conserved hypothetical protein	5.2	34045.4	74	13	94	11	/	/	52	10	29	4	/	/	/	/	225	15	95	14	/	/	33	1	/	/
ARTHROv3_400041	conserved hypothetical protein (fragment)	4.54	18207.6	/	/	80	8	/	/	/	/	/	/	/	/	/	/	/	/	80	10	/	/	/	/	/	/
ARTHROv3_4190001	conserved protein of unknown function	4.47	27861.1	/	/	/	/	/	/	/	/	90	5	/	/	67	5	57	9	/	/	/	/	/	/	/	/
ARTHROv3_420008	putative glycosyltransferase, group 1	4.76	43299.6	/	/	/	/	/	/	/	/	70	1	/	/	/	/	102	5	/	/	/	/	/	/	/	/
ARTHROv3_420012	ilvX Acetolactate synthase	5.33	66461.6	/	/	/	/	/	/	/	/	/	/	/	/	/	/	/	/	/	/	/	/	82	2	62	2
ARTHROv3_420013	glnB protein P-II	7.04	12569.1	1130	39	972	28	/	/	225	11	320	13	/	/	/	/	92	9	2115	44	501	12	309	2	229	3
ARTHROv3_420018	conserved hypothetical protein	4.58	77639.4	/	/	68	8	/	/	/	/	/	/	/	/	/	/	112	15	41	16	/	/	/	/	/	/
ARTHROv3_420020	putative Molybdopterin biosynthesis protein, MoeB-like	4.78	43657.8	160	8	443	16	/	/	139	8	57	4	/	/	/	/	596	25	305	11	57	7	104	0	44	0
ARTHROv3_420027	conserved hypothetical protein (membrane)	4.03	55618.6	40	3	/	/	/	/	45	3	/	/	/	/	75	5	/	/	35	12	/	/	34	0	35	0
ARTHROv3_420028	conserved hypothetical protein	4.26	14535.1	/	/	/	/	/	/	/	/	/	/	/	/	/	/	/	/	/	/	/	/	/	/	37	1
ARTHROv3_420034	hypothetical protein	4.16	12671.6	37	2	79	4	/	/	/	/	/	/	/	/	56	2	/	/	141	8	/	/	/	/	/	/
ARTHROv3_420045	conserved protein of unknown function	5	7923.92	/	/	/	/	/	/	/	/	/	/	/	/	/	/	56	2	/	/	/	/	/	/	/	/
ARTHROv3_420046	Virulence-associated protein VapC homolog	5.53	16166.6	/	/	/	/	/	/	/	/	/	/	/	/	/	/	/	/	61	3	/	/	/	/	/	/
ARTHROv3_420060	serA D-3-phosphoglycerate dehydrogenase	5.28	56775.6	/	/	68	14	/	/	79	15	147	16	/	/	/	/	/	/	67	12	/	/	217	3	212	7
ARTHROv3_420068	Ser/thr protein kinase	6.4	84611.6	/	/	/	/	/	/	/	/	/	/	/	/	/	/	/	/	/	/	/	/	32	0	/	/
ARTHROv3_420073	hglK heterocyst-specific glycolipids-directing protein	9.78	77446.5	/	/	/	/	/	/	/	/	/	/	/	/	/	/	/	/	/	/	/	/	31	0	76	1
ARTHROv3_420074	putative DegT/DnrJ/EryC1/StrS aminotransferase protein family	5.14	41631.4	79	9	58	7	/	/	31	1	37	4	/	/	/	/	61	8	180	10	99	6	37	0	/	/
ARTHROv3_420082	conserved protein of unknown function	5.97	40922.4	430	14	511	19	/	/	965	64	658	36	108	9	245	9	213	11	423	13	545	15	348	6	374	6
ARTHROv3_420083	ftsH3 ATP-dependent zinc-metalloprotease	5.02	65263.2	76	12	32	21	/	/	/	/	90	20	/	/	/	/	62	17	54	29	34	20	260	4	204	2
ARTHROv3_420084	pepP proline aminopeptidase P II	5.42	49741.3	/	/	/	/	/	/	/	/	/	/	/	/	/	/	/	/	/	/	/	/	134	2	/	/
ARTHROv3_420090	cbbS Ribulose bisphosphate carboxylase small chain (RuBisCO small subunit)	6.1	13065.5	132	11	372	22	/	/	510	60	464	53	1115	95	/	/	262	16	183	18	488	20	449	8	524	11
ARTHROv3_420091	conserved protein of unknown function	4.59	13816.9	/	/	/	/	/	/	/	/	/	/	/	/	/	/	/	/	/	/	102	1	/	/	/	/
ARTHROv3_420092	cbbL Ribulose bisphosphate carboxylase large chain (RuBisCO large subunit)	6.01	53289.2	1025	56	790	50	479	32	3134	262	2352	194	6238	391	42	11	486	49	1262	61	796	39	2229	41	1881	41
ARTHROv3_4240004	sulfolipid biosynthesis protein (fragment)	5.73	44301	/	/	/	/	/	/	/	/	/	/	/	/	/	/	/	/	/	/	86	2	/	/	/	/
ARTHROv3_430006	conserved protein of unknown function	7.29	44641.5	/	/	/	/	/	/	/	/	/	/	53	3	/	/	/	/	/	/	/	/	/	/	/	/
ARTHROv3_430009	conserved protein of unknown function	3.36	21508.9	106	4	62	2	/	/	/	/	/	/	/	/	53	3	90	7	114	9	/	/	/	/	/	/
ARTHROv3_430012	proB Glutamate 5-kinase	6.69	40103.8	/	/	/	/	/	/	/	/	/	/	/	/	/	/	/	/	49	13	/	/	/	/	/	/
ARTHROv3_430018	conserved protein of unknown function	7.91	20941.3	/	/	/	/	/	/	/	/	34	5	/	/	/	/	/	/	/	/	/	/	/	/	/	/
ARTHROv3_430022	conserved exported protein of unknown function	4.41	15419.2	/	/	/	/	/	/	/	/	/	/	/	/	/	/	254	14	121	11	/	/	/	/	/	/
ARTHROv3_430025	conserved protein of unknown function	5.46	53172.1	/	/	/	/	/	/	/	/	/	/	/	/	/	/	/	/	89	6	/	/	/	/	/	/
ARTHROv3_430028	gor glutathione oxidoreductase	5.22	48354	247	8	98	14	/	/	503	36	504	30	/	/	/	/	630	35	407	17	155	8	366	6	233	8
ARTHROv3_430033	yjgB putative alcohol dehydrogenase, Zn-dependent and NAD(P)-binding	5.6	38580.5	193	12	207	17	/	/	/	/	/	/	/	/	35	3	389	26	278	15	223	16	84	2	214	5
ARTHROv3_430036	conserved protein of unknown function	5.28	15050.7	60	2	78	3	/	/	75	11	95	10	107	10	/	/	/	/	/	/	87	2	/	/	/	/
ARTHROv3_430049	conserved protein of unknown function	4.54	19493.5	/	/	/	/	/	/	/	/	/	/	/	/	/	/	37	15	32	10	/	/	/	/	44	1
ARTHROv3_430050	Glycine oxidase ThiO	5.76	40258.3	113	6	92	9	/	/	/	/	/	/	/	/	/	/	175	15	152	13	/	/	/	/	/	/
ARTHROv3_430052	putative enzyme	8.08	56823.4	/	/	/	/	/	/	/	/	/	/	/	/	/	/	/	/	68	10	/	/	/	/	/	/
ARTHROv3_430053	apcD Allophycocyanin alpha-B subunit	4.73	17999.5	257	26	275	36	/	/	321	26	245	23	121	9	1681	86	423	20	485	35	215	10	604	8	616	12
ARTHROv3_430054	conserved hypothetical protein	4.62	22585.6	/	/	/	/	/	/	278	11	209	10	/	/	/	/	655	18	/	/	31	1	93	2	35	1
ARTHROv3_430055	fabG2 3-oxoacyl-[acyl-carrier-protein] reductase	5.65	25377.9	429	24	448	20	/	/	136	20	51	9	45	4	275	14	745	33	793	33	299	17	317	2	187	3
ARTHROv3_430056	atoB acetyl-CoA acetyltransferase	5.32	41668.2	158	9	281	20	/	/	/	/	/	/	/	/	/	/	176	21	99	9	150	11	252	4	182	4
ARTHROv3_430060	pnp polynucleotide phosphorylase/polyadenylase	4.68	77932.3	111	17	146	24	/	/	/	/	/	/	42	4	/	/	337	41	524	28	340	16	386	4	365	7
ARTHROv3_4330001	Two component transcriptional regulator, winged helix family	4.66	27325.9	/	/	/	/	/	/	44	6	50	7	/	/	/	/	317	15	525	16	130	8	59	0	/	/
ARTHROv3_4350002	periplasmic mercuric ion binding protein	4.71	5644.56	/	/	67	2	/	/	/	/	/	/	/	/	/	/	72	2	/	/	/	/	/	/	/	/
ARTHROv3_4390001	sir fragment of sulfite reductase subunit beta (part 2)	4.68	19292.9	/	/	/	/	/	/	/	/	/	/	/	/	/	/	/	/	/	/	/	/	130	3	111	5
ARTHROv3_4400001	conserved exported protein of unknown function	4.69	20215.8	/	/	/	/	/	/	/	/	/	/	78	5	/	/	/	/	/	/	/	/	50	1	53	0
ARTHROv3_4400003	sir fragment of sulfite reductase subunit beta (part 2)	6.19	46884	/	/	/	/	/	/	/	/	/	/	/	/	/	/	/	/	/	/	/	/	55	1	107	1
ARTHROv3_440001	putative Signal Transduction Histidine Kinase	9.95	33540.4	/	/	45	12	/	/	/	/	/	/	/	/	/	/	/	/	73	19	43	5	38	0	/	/
ARTHROv3_4410004	conserved protein of unknown function	4.08	27789.7	27	2	51	7	/	/	47	1	68	3	/	/	162	8	/	/	207	7	83	5	/	/	/	/
ARTHROv3_4470001	conserved protein of unknown function	4.81	21718	289	11	300	7	/	/	/	/	/	/	/	/	/	/	334	17	343	12	220	10	/	/	/	/
ARTHROv3_4510001	rpsH 30S ribosomal subunit protein S8	10.8	14858.6	/	/	/	/	/	/	44	8	74	6	142	5	/	/	90	7	96	9	/	/	189	2	216	2
ARTHROv3_4510002	50S ribosomal subunit protein L5 (fragment)	9.96	20464.4	/	/	55	9	/	/	112	9	108	8	/	/	/	/	/	/	/	/	30	4	66	0	/	/
ARTHROv3_460008	petF Ferredoxin (2Fe-2S)	3.28	10659.1	/	/	/	/	/	/	/	/	/	/	/	/	454	39	/	/	28	4	/	/	200	1	134	1
ARTHROv3_4700001	conserved protein of unknown function	10	13377.4	/	/	/	/	/	/	/	/	/	/	/	/	/	/	41	10	/	/	/	/	/	/	/	/
ARTHROv3_470002	conserved hypothetical protein	5.83	9902.17	/	/	66	2	/	/	/	/	/	/	/	/	/	/	150	6	56	2	67	1	34	0	/	/
ARTHROv3_470005	carB Carbamoyl-phosphate synthase large chain	4.68	118180	/	/	/	/	/	/	/	/	/	/	/	/	/	/	39	18	/	/	/	/	103	0	/	/
ARTHROv3_4720002	trpG Anthranilate synthase component 2	6.1	22136.6	/	/	/	/	/	/	/	/	/	/	/	/	/	/	68	2	/	/	/	/	35	1	/	/
ARTHROv3_4780001	50S ribosomal subunit protein L11 (fragment)	9.54	7371.9	/	/	/	/	/	/	/	/	/	/	/	/	/	/	/	/	45	1	/	/	32	1	32	0
ARTHROv3_4780002	nusG Transcription antitermination protein NusG	5.32	25433.6	/	/	124	12	/	/	48	5	66	7	/	/	/	/	220	18	/	/	/	/	195	2	102	2
ARTHROv3_4780004	rplS 50S ribosomal subunit protein L19	10.7	15783.7	102	7	105	7	/	/	73	12	130	11	/	/	48	2	44	7	46	4	/	/	290	3	232	2
ARTHROv3_4780005	glyQ glycine tRNA synthetase, alpha subunit	4.67	30107.5	/	/	/	/	/	/	/	/	/	/	/	/	/	/	/	/	142	13	/	/	31	0	/	/
ARTHROv3_4790005	WD-40 repeat protein (fragment)	4.81	80098.4	/	/	/	/	/	/	/	/	/	/	/	/	/	/	33	17	/	/	/	/	/	/	/	/
ARTHROv3_480007	conserved hypothetical protein (fragment)	4.51	15310.2	/	/	/	/	/	/	/	/	49	3	/	/	87	5	/	/	83	10	91	12	/	/	/	/
ARTHROv3_4820001	murD UDP-N-acetylmuramoylalanine-D-glutamate ligase	4.75	49650.9	131	7	95	5	/	/	/	/	/	/	/	/	/	/	72	14	/	/	61	4	53	0	/	/
ARTHROv3_490004	kaiC Circadian clock protein kinase KaiC	5.89	57663.3	/	/	/	/	/	/	/	/	/	/	/	/	/	/	/	/	/	/	/	/	60	0	/	/
ARTHROv3_490005	kaiB Circadian clock protein KaiB	4.67	11799.3	45	4	/	/	/	/	/	/	/	/	/	/	91	5	/	/	52	5	145	5	/	/	/	/
ARTHROv3_490006	kaiA Circadian clock protein kaiA	5.41	33426.2	30	2	/	/	/	/	/	/	/	/	/	/	/	/	46	6	/	/	/	/	36	0	/	/
ARTHROv3_4960001	chlB Light-independent protochlorophyllide reductase subunit B (LI-POR subunit B) (DPOR subunit B)	5.37	56735.5	/	/	/	/	/	/	/	/	/	/	/	/	/	/	/	/	/	/	/	/	/	/	30	1
ARTHROv3_500005	rpmA 50S ribosomal subunit protein L27	11	9427.6	/	/	/	/	/	/	54	12	45	7	/	/	/	/	/	/	/	/	/	/	174	3	98	2
ARTHROv3_50002	conserved hypothetical protein	4.58	29817.7	161	8	/	/	/	/	/	/	/	/	/	/	279	14	42	13	354	14	115	5	/	/	/	/
ARTHROv3_510002	rplU 50S ribosomal protein L21	9.65	14485.9	/	/	/	/	/	/	/	/	33	3	/	/	/	/	/	/	32	6	29	3	40	1	78	2
ARTHROv3_5110001	psaK Photosystem I reaction center subunit PsaK 1	8.21	9794.39	/	/	/	/	53	3	/	/	/	/	74	5	/	/	/	/	/	/	/	/	30	0	/	/
ARTHROv3_5150001	protein of unknown function	3.15	23467.7	/	/	/	/	/	/	/	/	/	/	/	/	/	/	/	/	/	/	/	/	/	/	51	0
ARTHROv3_5170002	conserved hypothetical protein	4.3	20678.7	/	/	/	/	/	/	83	3	66	4	/	/	/	/	/	/	/	/	/	/	/	/	/	/
ARTHROv3_5180001	WD-40 repeat protein (fragment)	4.92	91232.5	/	/	/	/	/	/	/	/	/	/	/	/	/	/	/	/	/	/	33	14	/	/	/	/
ARTHROv3_520003	putative SAM-dependent methyltransferase	5.42	27255.7	/	/	/	/	/	/	/	/	/	/	/	/	/	/	90	8	92	5	/	/	/	/	/	/
ARTHROv3_520006	nthB2 Nitrile hydratase beta subunit	4.78	28001.6	/	/	/	/	/	/	/	/	/	/	/	/	/	/	/	/	50	2	/	/	/	/	/	/
ARTHROv3_520007	nthA1 Nitrile hydratase alpha subunit	4.66	23020.4	/	/	/	/	/	/	/	/	/	/	/	/	/	/	/	/	/	/	/	/	/	/	46	0
ARTHROv3_5240002	conserved hypothetical protein	4.39	29967.1	/	/	/	/	/	/	/	/	/	/	/	/	128	10	35	3	/	/	93	6	/	/	/	/
ARTHROv3_5240003	rph Ribonuclease PH	5.46	26620.1	28	5	/	/	/	/	/	/	/	/	/	/	/	/	102	14	153	5	/	/	/	/	/	/
ARTHROv3_5300008	protein of unknown function	4.52	44005.1	171	35	317	49	/	/	/	/	/	/	/	/	/	/	174	24	139	26	67	19	/	/	/	/
ARTHROv3_530005	conserved protein of unknown function	4.05	19177.7	136	5	36	4	/	/	/	/	/	/	182	9	74	7	120	12	236	17	42	8	35	0	43	2
ARTHROv3_5340001	yniA putative phosphotransferase/kinase	7.34	33198.2	/	/	/	/	/	/	/	/	/	/	/	/	/	/	/	/	126	5	/	/	/	/	/	/
ARTHROv3_540001	conserved hypothetical protein	4.3	21178.3	55	5	70	5	/	/	/	/	56	3	/	/	/	/	/	/	31	3	/	/	/	/	/	/
ARTHROv3_550002	conserved hypothetical protein (fragment)	4.91	40598.7	56	5	/	/	/	/	/	/	/	/	/	/	49	13	/	/	150	22	/	/	/	/	/	/
ARTHROv3_550004	proC Pyrroline-5-carboxylate reductase	4.98	27605.5	46	4	/	/	/	/	/	/	/	/	/	/	/	/	/	/	/	/	/	/	/	/	/	/
ARTHROv3_550005	sepF Cell division protein sepF	4.82	22442.3	/	/	/	/	/	/	/	/	/	/	/	/	/	/	/	/	/	/	/	/	53	1	59	1
ARTHROv3_550008	putative nitrogen regulator protein PipX	9.52	10539.2	/	/	/	/	/	/	/	/	/	/	/	/	/	/	/	/	/	/	115	6	/	/	/	/
ARTHROv3_550010	engA GTP-binding protein EngA	6.64	50589.1	/	/	/	/	/	/	/	/	/	/	/	/	/	/	/	/	/	/	/	/	33	0	/	/
ARTHROv3_550014	Two-component response regulator	4.48	35200.9	/	/	67	8	/	/	/	/	/	/	/	/	/	/	35	11	192	13	/	/	/	/	/	/
ARTHROv3_550016	ssb Single-stranded DNA-binding protein (fragment)	6.48	10230.2	45	4	/	/	/	/	/	/	/	/	/	/	/	/	160	5	254	7	107	3	45	0	95	2
ARTHROv3_5510004	conserved hypothetical protein	6.04	15808.1	/	/	/	/	/	/	/	/	/	/	/	/	/	/	79	2	89	1	/	/	/	/	/	/
ARTHROv3_5570001	Translation initiation factor IF-2 (fragment)	5.42	112644	37	12	/	/	/	/	34	26	179	34	/	/	301	25	75	34	187	23	75	15	281	8	500	9
ARTHROv3_560002	general secretion pathway protein D	4.51	80686.6	/	/	/	/	/	/	/	/	/	/	109	4	75	16	/	/	/	/	/	/	/	/	/	/
ARTHROv3_560008	conserved protein of unknown function	5.05	27422.6	/	/	/	/	/	/	/	/	/	/	/	/	76	4	/	/	/	/	/	/	/	/	/	/
ARTHROv3_560017	hypothetical protein	4.28	34097.7	/	/	93	11	/	/	/	/	/	/	/	/	/	/	/	/	377	11	106	5	73	0	/	/
ARTHROv3_560018	hypothetical protein	4.47	39129.3	/	/	/	/	/	/	/	/	42	1	/	/	/	/	128	11	155	13	/	/	/	/	/	/
ARTHROv3_5610002	protein of unknown function	4.48	77947.6	/	/	74	9	/	/	/	/	59	5	/	/	/	/	231	13	42	7	54	6	/	/	/	/
ARTHROv3_5620002	rplX 50S ribosomal subunit protein L24	10.7	13241	/	/	/	/	64	2	145	8	86	5	/	/	/	/	/	/	/	/	/	/	375	5	547	6
ARTHROv3_5620003	rplN 50S ribosomal subunit protein L14	11.3	13328.9	84	7	93	15	/	/	83	13	179	13	/	/	/	/	/	/	67	15	50	15	151	1	153	1
ARTHROv3_5620004	rpsQ 30S ribosomal subunit protein S17	10.6	9555.89	/	/	/	/	/	/	51	11	41	9	/	/	/	/	/	/	/	/	/	/	294	5	371	4
ARTHROv3_5650001	hmuO heme oxygenase	5.21	27633.9	30	3	/	/	/	/	/	/	/	/	/	/	/	/	97	11	126	8	/	/	40	0	/	/
ARTHROv3_570001	ferric uptake regulation protein (fragment)	8.08	15138.6	/	/	/	/	/	/	/	/	/	/	/	/	/	/	/	/	49	7	/	/	/	/	/	/
ARTHROv3_570002	aspS aspartyl-tRNA synthetase	5.22	67549.6	104	13	85	16	/	/	/	/	/	/	/	/	/	/	97	25	57	20	/	/	47	1	/	/
ARTHROv3_570003	putative two-component hybrid sensor and regulator, histidine kinase	5.29	40926.2	/	/	/	/	/	/	/	/	/	/	/	/	/	/	34	8	/	/	/	/	/	/	/	/
ARTHROv3_570004	orrA two-component response regulator	4.9	25961.5	/	/	/	/	/	/	/	/	/	/	/	/	/	/	/	/	/	/	/	/	44	0	/	/
ARTHROv3_570008	putative acireductone dioxygenase	4.39	21286.1	/	/	/	/	/	/	/	/	/	/	/	/	/	/	/	/	52	7	/	/	/	/	/	/
ARTHROv3_570013	conserved protein of unknown function	5.63	26194.6	/	/	41	3	/	/	/	/	/	/	/	/	/	/	62	3	/	/	/	/	/	/	/	/
ARTHROv3_570017	malQ 4-alpha-glucanotransferase	5.14	58585.1	/	/	/	/	/	/	/	/	/	/	56	30	/	/	/	/	/	/	/	/	52	1	47	2
ARTHROv3_570018	UTP-glucose-1-phosphate uridylyltransferase	5.36	34653.5	/	/	/	/	/	/	/	/	/	/	/	/	/	/	54	8	/	/	39	2	/	/	/	/
ARTHROv3_570024	conserved protein of unknown function	5.41	78244.8	/	/	/	/	/	/	106	11	/	/	/	/	/	/	/	/	/	/	/	/	/	/	73	2
ARTHROv3_570026	serine/threonine kinase	4.29	72993.1	/	/	/	/	/	/	/	/	/	/	/	/	67	9	/	/	/	/	/	/	/	/	/	/
ARTHROv3_570028	conserved protein of unknown function	5.58	18829.1	/	/	/	/	/	/	/	/	/	/	/	/	/	/	/	/	/	/	/	/	/	/	51	0
ARTHROv3_570034	conserved hypothetical protein	4.27	21862.8	/	/	/	/	/	/	/	/	/	/	101	4	/	/	/	/	122	8	/	/	/	/	/	/
ARTHROv3_570046	SH3 type 3 domain protein	4.09	26423.9	120	4	75	3	/	/	/	/	/	/	/	/	/	/	211	9	/	/	49	2	/	/	/	/
ARTHROv3_570047	conserved protein of unknown function	4.49	18255.2	/	/	/	/	/	/	/	/	/	/	/	/	/	/	/	/	104	7	/	/	/	/	/	/
ARTHROv3_570048	avtA valine-pyruvate aminotransferase	4.62	47463.3	185	8	117	12	/	/	/	/	/	/	/	/	147	11	/	/	39	9	56	6	/	/	/	/
ARTHROv3_570049	conserved exported protein of unknown function. LemA family protein.	5.63	19318.3	/	/	/	/	/	/	100	11	37	3	348	22	/	/	/	/	116	11	/	/	/	/	/	/
ARTHROv3_570058	hypothetical protein	4.51	40721.1	46	9	295	7	/	/	947	59	701	38	710	25	121	5	620	24	717	19	266	7	711	6	538	9
ARTHROv3_5740001	prfB Peptide chain release factor 2 (RF-2)	4.57	37787.6	/	/	/	/	/	/	/	/	/	/	/	/	/	/	/	/	72	11	/	/	/	/	/	/
ARTHROv3_5800006	putative Signal transduction histidine kinase (fragment)	4.57	46383.5	30	7	/	/	/	/	/	/	/	/	/	/	/	/	34	5	/	/	/	/	/	/	/	/
ARTHROv3_5800009	Putative cobalamin synthesis protein/P47K family protein (fragment)	5.3	42661.4	/	/	/	/	/	/	/	/	/	/	/	/	/	/	/	/	/	/	/	/	35	0	/	/
ARTHROv3_580008	Diguanylate cyclase with PAS/PAC and GAF sensors	5.05	122438	/	/	/	/	/	/	/	/	/	/	/	/	/	/	/	/	/	/	33	15	/	/	/	/
ARTHROv3_580015	ftsH2 ATP-dependent zinc-metalloprotease	4.96	65670.5	/	/	/	/	/	/	/	/	/	/	/	/	/	/	/	/	/	/	/	/	241	4	217	5
ARTHROv3_580019	queC queuosine biosynthesis protein	4.99	24490.9	86	4	/	/	/	/	/	/	/	/	/	/	/	/	/	/	180	5	/	/	/	/	/	/
ARTHROv3_5840001	CopG-like DNA-binding (fragment)	5.61	17725.5	/	/	/	/	/	/	/	/	/	/	/	/	/	/	/	/	/	/	/	/	47	1	/	/
ARTHROv3_590001	rpmB 50S ribosomal subunit protein L28	12	9079.72	/	/	/	/	/	/	/	/	/	/	/	/	/	/	/	/	/	/	/	/	36	1	123	2
ARTHROv3_590006	fni Isopentenyl-diphosphate delta-isomerase	4.87	36804.7	63	6	38	21	/	/	/	/	35	2	/	/	/	/	34	14	183	9	34	6	39	1	/	/
ARTHROv3_590007	pyrR Bifunctional protein pyrR	5.11	19918.5	/	/	/	/	/	/	/	/	/	/	/	/	51	5	/	/	/	/	/	/	/	/	/	/
ARTHROv3_590010	putative Transcriptional regulator, AbrB/MazE/MraZ-like	9.41	14664	/	/	42	1	/	/	/	/	/	/	/	/	/	/	/	/	35	5	/	/	/	/	/	/
ARTHROv3_590012	conserved protein of unknown function	5.98	33831.1	/	/	/	/	/	/	/	/	/	/	/	/	/	/	/	/	/	/	/	/	54	1	32	0
ARTHROv3_590016	ribF bifunctional riboflavin kinase and FAD synthetase	8.28	35747.6	/	/	/	/	/	/	/	/	/	/	/	/	/	/	/	/	/	/	/	/	76	0	/	/
ARTHROv3_590020	potG putrescine transporter subunit: ATP-binding component of ABC superfamily	7.36	43489.6	/	/	/	/	/	/	/	/	/	/	/	/	/	/	/	/	/	/	/	/	55	0	/	/
ARTHROv3_590026	conserved protein of unknown function	5.83	57864.2	51	2	/	/	/	/	/	/	/	/	/	/	/	/	/	/	82	10	/	/	/	/	/	/
ARTHROv3_590032	cchA putative carboxysome-like ethanolaminosome structural protein, ethanolamine utilization protein	5.52	11036.2	69	4	81	4	/	/	298	20	452	17	46	2	/	/	77	11	662	39	308	13	134	2	168	2
ARTHROv3_590033	ccmK Carbon dioxide-concentrating mechanism protein	7.18	12100.5	52	1	/	/	/	/	262	16	327	16	/	/	/	/	38	11	434	32	377	12	156	3	398	8
ARTHROv3_590034	cchB putative carboxysome-like ethanolaminosome structural protein, ethanolamine utilization protein	5.04	10939	/	/	/	/	/	/	/	/	/	/	/	/	70	4	/	/	/	/	/	/	/	/	/	/
ARTHROv3_590035	ccmM carbon dioxide concentrating mechanism protein	8.29	58513.9	225	26	310	27	313	18	4004	138	3373	119	294	33	89	12	556	38	566	29	356	14	1614	29	1174	31
ARTHROv3_5910001	putative Thioredoxin-like protein	4.15	18072.1	37	1	61	2	/	/	/	/	/	/	/	/	/	/	/	/	/	/	/	/	/	/	/	/
ARTHROv3_5910003	Allophycocyanin alpha chain (fragment)	4.65	17389.6	4394	123	8693	230	112	5	5246	193	2187	103	1606	84	14419	429	1275	64	1217	344	5169	152	3484	13	2653	10
ARTHROv3_600004	topA DNA topoisomerase I. (omega subunit).	8.06	99944.3	/	/	72	24	/	/	/	/	/	/	/	/	/	/	/	/	35	25	/	/	56	0	45	1
ARTHROv3_6020003	dps Fe-binding and storage protein	5.02	19550.4	/	/	/	/	/	/	/	/	/	/	/	/	/	/	/	/	/	/	/	/	479	3	423	7
ARTHROv3_6030002	bcp2 Bacterioferritin comigratory protein	5.05	16882.1	103	7	115	6	/	/	/	/	/	/	/	/	/	/	446	22	428	14	138	4	82	1	153	0
ARTHROv3_6070001	conserved hypothetical protein	3.91	7962.93	/	/	/	/	/	/	/	/	/	/	/	/	/	/	126	4	90	4	/	/	/	/	/	/
ARTHROv3_610002	gyrB DNA gyrase subunit B	5.3	72204.6	/	/	/	/	/	/	/	/	/	/	/	/	/	/	/	/	40	29	/	/	40	1	31	2
ARTHROv3_610004	exported protein of unknown function	3.97	12695.9	73	5	69	11	/	/	/	/	/	/	/	/	596	35	/	/	110	18	131	10	/	/	/	/
ARTHROv3_610007	ABC transporter, ATP-binding protein	5.93	25396.1	/	/	/	/	/	/	/	/	/	/	/	/	/	/	50	7	/	/	/	/	/	/	/	/
ARTHROv3_620008	conserved protein of unknown function	4.93	28708	/	/	/	/	/	/	/	/	/	/	/	/	/	/	/	/	41	10	/	/	/	/	/	/
ARTHROv3_620012	conserved protein of unknown function	6.81	67540.1	/	/	/	/	/	/	/	/	/	/	/	/	/	/	55	22	/	/	/	/	/	/	/	/
ARTHROv3_620013	dapA Dihydrodipicolinate synthase (DHDPS)	5.13	30946.6	219	15	316	12	/	/	101	8	190	12	/	/	/	/	381	16	585	12	342	10	47	0	77	1
ARTHROv3_620014	asd Aspartate-semialdehyde dehydrogenase	5.05	36577.4	/	/	/	/	/	/	/	/	/	/	59	4	/	/	/	/	124	6	/	/	/	/	69	0
ARTHROv3_620015	tig trigger factor	4.15	52643.4	/	/	/	/	/	/	240	23	144	13	/	/	283	13	89	8	108	7	88	2	244	6	323	8
ARTHROv3_6210003	apcC Phycobilisome 7.8 kDa linker polypeptide, allophycocyanin-associated, core (LC 7.8)	10.8	7762.21	70	23	267	19	/	/	387	31	167	17	99	11	52	6	170	9	447	22	197	10	326	3	200	3
ARTHROv3_6210004	apcB Allophycocyanin beta subunit	6.47	17327.6	2573	235	11020	441	1136	30	6315	313	3991	230	4779	271	11712	373	1977	79	8549	288	6190	213	2947	21	/	/
ARTHROv3_630004	Pentapeptide repeat protein	4.08	24887.6	/	/	/	/	/	/	/	/	/	/	143	2	/	/	/	/	137	7	/	/	47	1	43	2
ARTHROv3_630008	conserved hypothetical protein	10.3	11936.3	65	8	72	4	/	/	79	7	94	6	/	/	70	8	/	/	64	10	/	/	361	7	297	8
ARTHROv3_630009	pyrE Orotate phosphoribosyltransferase (OPRT) (OPRTase)	4.63	22343.7	/	/	/	/	/	/	57	2	/	/	/	/	/	/	/	/	/	/	/	/	56	0	/	/
ARTHROv3_630011	ctpA1 Carboxyl-terminal protease. C-terminal processing peptidase-2. Serine peptidase. MEROPS family S41A precursor	4.61	45697.6	/	/	/	/	/	/	/	/	/	/	/	/	/	/	138	11	58	14	/	/	116	1	42	0
ARTHROv3_630012	ispG 1-hydroxy-2-methyl-2-(E)-butenyl 4-diphosphate synthase	5.82	44550	41	6	45	8	/	/	125	10	72	5	/	/	/	/	/	/	/	/	50	3	88	2	140	2
ARTHROv3_630014	Pentapeptide repeat protein	4.52	27315.2	80	1	37	4	/	/	/	/	/	/	/	/	/	/	59	9	41	7	/	/	64	1	/	/
ARTHROv3_630017	trmH RNA methyltransferase, TrmH family, group 1	5.75	28164.9	130	6	/	/	/	/	/	/	/	/	/	/	/	/	/	/	251	6	/	/	/	/	/	/
ARTHROv3_630018	iaaA L-asparaginase, Peptidase T2, asparaginase 2, Isoaspartyl peptidase/L-asparaginase precursor (Beta- aspartyl-peptidase)	4.81	33306.4	/	/	/	/	/	/	/	/	/	/	/	/	29	16	131	24	384	14	/	/	31	0	/	/
ARTHROv3_630021	cheW1 CheW protein, purine-binding chemotaxis protein, Chemotaxis signal transduction protein	5.19	16751.4	/	/	/	/	/	/	/	/	/	/	/	/	/	/	41	11	/	/	/	/	/	/	/	/
ARTHROv3_630022	Methyl-accepting chemotaxis protein	4.75	75458	65	7	/	/	/	/	/	/	87	10	/	/	/	/	60	24	343	40	240	17	51	1	/	/
ARTHROv3_630045	psbE Cytochrome b559 subunit alpha (PSII reaction center subunit V)	4.45	4660.55	28	2	/	/	101	4	133	8	67	3	374	39	/	/	/	/	/	/	/	/	70	0	51	0
ARTHROv3_630046	Ycf48-like protein	4.43	36923.7	/	/	/	/	/	/	/	/	/	/	/	/	/	/	/	/	59	7	71	5	/	/	36	0
ARTHROv3_630050	ndhK NAD(P)H-quinone oxidoreductase subunit K	6.19	27230.5	/	/	/	/	/	/	/	/	/	/	/	/	/	/	/	/	/	/	/	/	/	/	133	1
ARTHROv3_630052	conserved hypothetical protein	3.44	53062.2	156	3	187	4	/	/	161	10	97	5	290	12	/	/	/	/	54	1	/	/	56	1	97	2
ARTHROv3_630054	purL Phosphoribosylformylglycinamidine synthase II (FGAM synthase II)	4.51	86145	/	/	/	/	/	/	/	/	/	/	/	/	/	/	/	/	/	/	/	/	71	1	/	/
ARTHROv3_630055	purF amidophosphoribosyltransferase	5.16	53926.7	/	/	/	/	/	/	30	10	/	/	/	/	/	/	/	/	/	/	/	/	71	1	/	/
ARTHROv3_630057	yggR transporter	6.07	45521.8	/	/	/	/	/	/	/	/	/	/	/	/	/	/	/	/	/	/	42	2	70	1	/	/
ARTHROv3_630060	atpG1 F1 sector of membrane-bound ATP synthase, gamma subunit	7.64	35125.1	/	/	/	/	/	/	/	/	/	/	/	/	/	/	/	/	/	/	/	/	167	6	/	/
ARTHROv3_630061	atpA F1 sector of membrane-bound ATP synthase, alpha subunit	4.54	54391.2	507	21	807	31	/	/	2189	116	1388	82	792	46	200	16	152	14	414	22	485	20	1644	16	1596	20
ARTHROv3_630062	atpH ATP synthase delta chain; ATP synthase F1, delta subunit	6.15	20104	88	9	405	21	/	/	228	21	67	9	202	23	/	/	243	9	210	14	116	7	414	4	315	7
ARTHROv3_630063	atpF ATP synthase B chain (Subunit I)	4.92	19547.7	30	7	/	/	/	/	252	29	164	20	194	15	/	/	62	10	126	14	108	6	390	5	318	3
ARTHROv3_630064	atpG2 ATP synthase B' chain (Subunit II)	4.95	17930.4	/	/	/	/	/	/	64	5	75	7	63	7	/	/	/	/	/	/	34	4	101	0	50	1
ARTHROv3_630068	proS prolyl-tRNA synthetase	5.58	66864.8	198	15	67	9	/	/	31	15	/	/	/	/	/	/	54	26	143	11	/	/	31	2	/	/
ARTHROv3_630072	hisC Histidinol-phosphate aminotransferase	5.69	42113.6	/	/	/	/	/	/	42	10	/	/	/	/	/	/	91	12	155	13	/	/	/	/	/	/
ARTHROv3_630074	NTPase (NACHT family)-like protein	5.98	112836	/	/	/	/	/	/	/	/	/	/	/	/	/	/	35	17	30	19	/	/	/	/	/	/
ARTHROv3_630076	conserved protein of unknown function	8.6	10443.8	/	/	/	/	/	/	/	/	/	/	/	/	/	/	169	7	/	/	/	/	/	/	/	/
ARTHROv3_630082	conserved protein of unknown function	8.61	10400.7	/	/	/	/	/	/	/	/	/	/	/	/	/	/	62	4	/	/	/	/	/	/	/	/
ARTHROv3_6310001	prk phosphoribulokinase	5.21	38257.8	/	/	/	/	/	/	/	/	/	/	/	/	/	/	/	/	/	/	/	/	490	8	483	11
ARTHROv3_640006	iscA2 FeS cluster assembly protein, IscA-like	4.6	13966.1	/	/	70	2	/	/	/	/	/	/	/	/	/	/	/	/	/	/	/	/	/	/	/	/
ARTHROv3_640007	conserved protein of unknown function	7.11	15995.6	83	3	/	/	/	/	/	/	35	3	/	/	/	/	/	/	282	15	63	3	/	/	/	/
ARTHROv3_640008	conserved protein of unknown function	3.91	8693.3	/	/	/	/	/	/	/	/	/	/	/	/	/	/	/	/	/	/	/	/	/	/	84	1
ARTHROv3_640012	conserved protein of unknown function	3.46	9084.5	/	/	/	/	/	/	/	/	/	/	/	/	/	/	/	/	/	/	/	/	34	1	/	/
ARTHROv3_640017	hemE Uroporphyrinogen decarboxylase	5.89	39434.4	/	/	74	6	/	/	121	9	34	6	/	/	/	/	95	10	169	10	/	/	112	1	91	1
ARTHROv3_640019	iscS1 cysteine desulfurase (tRNA sulfurtransferase), PLP-dependent	6.28	42317.4	51	5	/	/	/	/	/	/	/	/	/	/	/	/	/	/	90	9	/	/	/	/	/	/
ARTHROv3_640021	conserved protein of unknown function	4.34	8701.03	31	3	77	1	/	/	/	/	/	/	/	/	41	2	101	6	57	4	31	3	75	1	/	/
ARTHROv3_650001	garR tartronate semialdehyde reductase	4.66	28796.3	/	/	/	/	/	/	/	/	/	/	/	/	/	/	65	7	/	/	/	/	/	/	/	/
ARTHROv3_650002	conserved protein of unknown function	4.67	15608.6	/	/	/	/	/	/	/	/	/	/	/	/	102	2	/	/	/	/	47	1	/	/	/	/
ARTHROv3_650003	conserved protein of unknown function	4.4	61542.6	107	14	/	/	/	/	/	/	29	8	38	9	/	/	136	15	148	28	59	15	/	/	/	/
ARTHROv3_6530002	conserved protein of unknown function	4.52	19407.6	253	5	346	10	/	/	58	2	162	3	/	/	207	11	/	/	411	14	270	8	235	3	337	3
ARTHROv3_6530003	conserved protein of unknown function	4.98	14424.7	87	10	48	5	/	/	/	/	/	/	/	/	/	/	210	15	35	6	58	3	/	/	/	/
ARTHROv3_6530004	ybeZ enzyme with nucleoside triphosphate hydrolase domain; PhoH family protein	8.29	35519.6	/	/	/	/	/	/	/	/	/	/	/	/	/	/	/	/	/	/	/	/	63	2	70	0
ARTHROv3_6540001	conserved protein of unknown function	11.1	11505.6	/	/	/	/	/	/	/	/	/	/	/	/	/	/	/	/	/	/	/	/	33	0	37	0
ARTHROv3_6540002	rpsP 30S ribosomal subunit protein S16	10.9	11164.6	/	/	/	/	/	/	89	14	118	6	29	2	/	/	/	/	/	/	31	4	280	5	202	5
ARTHROv3_660003	conserved protein of unknown function	5.65	50451.1	/	/	36	8	/	/	/	/	/	/	67	1	/	/	/	/	57	10	/	/	/	/	/	/
ARTHROv3_660004	UspA domain protein	6.48	15780.4	51	4	/	/	/	/	/	/	/	/	/	/	/	/	36	4	/	/	/	/	/	/	/	/
ARTHROv3_660007	thrC2 Threonine synthase	5.55	38241	/	/	/	/	/	/	/	/	/	/	/	/	/	/	41	3	100	4	/	/	/	/	/	/
ARTHROv3_660011	trpD Anthranilate phosphoribosyltransferase	5.05	36939.7	36	5	/	/	/	/	/	/	/	/	/	/	/	/	116	8	91	5	/	/	63	0	/	/
ARTHROv3_660015	ATP-binding protein	5.67	45965.5	/	/	/	/	/	/	/	/	/	/	/	/	/	/	/	/	matc	0	/	/	/	/	/	/
ARTHROv3_660022	conserved exported protein of unknown function	6.98	18766.6	/	/	/	/	/	/	/	/	33	6	/	/	/	/	/	/	/	/	/	/	87	1	/	/
ARTHROv3_660024	conserved exported protein of unknown function	5.71	83818	149	17	99	14	/	/	40	8	/	/	/	/	/	/	488	37	234	23	77	12	63	1	/	/
ARTHROv3_660026	sat Sulfate adenylyltransferase	6.01	44371.1	201	17	231	22	/	/	/	/	/	/	/	/	/	/	238	18	73	12	45	2	217	4	204	6
ARTHROv3_660027	conserved exported protein of unknown function	10.2	17637.9	/	/	/	/	/	/	/	/	/	/	/	/	/	/	/	/	/	/	/	/	41	0	/	/
ARTHROv3_660038	terX tellurium resistance protein	4.78	24350.6	57	10	46	3	/	/	38	12	66	11	48	31	/	/	345	13	109	9	59	3	/	/	80	0
ARTHROv3_660039	terD tellurium resistance protein	4.4	21365.9	/	/	56	4	/	/	144	4	/	/	/	/	/	/	637	25	175	5	180	8	93	2	125	4
ARTHROv3_660048	Putative ATP/GTP-binding protein	5.08	54283.2	33	7	/	/	/	/	/	/	/	/	/	/	/	/	/	/	/	/	/	/	/	/	/	/
ARTHROv3_670001	conserved protein of unknown function	5.4	28037.2	/	/	/	/	/	/	/	/	/	/	/	/	/	/	40	5	/	/	/	/	/	/	/	/
ARTHROv3_670002	conserved protein of unknown function	4.49	35134.3	/	/	/	/	/	/	/	/	/	/	/	/	/	/	/	/	130	8	/	/	/	/	/	/
ARTHROv3_670003	conserved protein of unknown function	5.24	22682.1	/	/	/	/	/	/	35	5	58	2	/	/	/	/	196	8	/	/	/	/	35	0	71	0
ARTHROv3_670004	sqdB UDP-sulfoquinovose synthase	5.78	44507	/	/	/	/	/	/	/	/	/	/	/	/	/	/	/	/	/	/	/	/	297	2	135	2
ARTHROv3_6720001	Photosystem Q(B) protein 2 (fragment)	5.14	39627.6	/	/	/	/	342	6	687	25	390	13	3053	87	/	/	/	/	/	/	/	/	441	4	288	6
ARTHROv3_6740003	rpsA1 30S ribosomal protein S1	4.28	41732.3	67	10	116	8	/	/	277	24	126	15	/	/	/	/	272	22	340	23	34	7	344	7	256	8
ARTHROv3_6760001	transposase	10.4	8357.1	/	/	/	/	/	/	/	/	/	/	/	/	/	/	/	/	/	/	/	/	33	1	/	/
ARTHROv3_680003	hypothetical protein	4.72	14111.1	/	/	/	/	/	/	/	/	/	/	/	/	/	/	43	8	/	/	/	/	/	/	/	/
ARTHROv3_680011	helD putative ATP-dependent DNA helicase, UvrD-family	6.27	82690.2	/	/	/	/	/	/	/	/	/	/	/	/	/	/	/	/	/	/	/	/	/	/	125	0
ARTHROv3_680013	hypothetical protein	4.45	19702.9	158	11	353	11	/	/	287	53	225	39	77	22	185	18	152	10	407	18	154	4	1118	6	736	8
ARTHROv3_680015	manA2 Mannose-6-phosphate isomerase, type II	5.56	15406.7	/	/	/	/	/	/	/	/	/	/	/	/	/	/	/	/	/	/	49	1	55	1	/	/
ARTHROv3_680017	conserved hypothetical protein	4.99	12675	/	/	/	/	/	/	32	1	/	/	/	/	/	/	/	/	/	/	/	/	/	/	/	/
ARTHROv3_680018	conserved hypothetical protein	3.93	14697	130	4	376	8	/	/	/	/	/	/	/	/	142	7	/	/	244	8	177	2	84	2	128	2
ARTHROv3_680022	conserved hypothetical protein	4.4	12905.1	75	6	185	7	/	/	63	3	49	3	/	/	43	4	186	4	283	13	29	3	49	1	/	/
ARTHROv3_680023	putative Subtilisin-like serine protease	5.53	79870	164	11	193	14	/	/	42	6	35	10	332	12	/	/	170	13	154	13	326	19	431	7	449	5
ARTHROv3_680024	conserved hypothetical protein	4.78	20189.6	/	/	42	8	/	/	/	/	/	/	/	/	/	/	/	/	/	/	/	/	42	1	85	3
ARTHROv3_680026	grx monothiol glutaredoxin	4.2	12049.4	/	/	/	/	/	/	/	/	/	/	/	/	/	/	47	6	/	/	43	4	114	1	162	1
ARTHROv3_680027	conserved hypothetical protein	4.58	10117.2	/	/	83	3	/	/	/	/	/	/	/	/	/	/	225	14	/	/	/	/	/	/	/	/
ARTHROv3_6840001	hinT purine nucleoside phosphoramidase	6.31	12688.1	40	1	/	/	/	/	/	/	/	/	/	/	/	/	72	12	88	3	/	/	/	/	/	/
ARTHROv3_690008	conserved hypothetical protein	4.31	9170.66	/	/	/	/	/	/	/	/	/	/	/	/	/	/	/	/	50	1	/	/	/	/	/	/
ARTHROv3_690009	conserved protein of unknown function	5.61	19051.7	/	/	31	5	/	/	/	/	/	/	/	/	/	/	76	3	146	8	/	/	/	/	/	/
ARTHROv3_690010	conserved hypothetical protein	4.01	8164.29	/	/	/	/	/	/	/	/	/	/	/	/	57	2	116	5	60	2	47	1	/	/	/	/
ARTHROv3_690011	conserved hypothetical protein	7.26	12590	28	4	/	/	/	/	/	/	/	/	/	/	/	/	102	3	/	/	/	/	/	/	/	/
ARTHROv3_690019	ahcY Adenosylhomocysteinase	5.4	46503.4	146	11	291	8	/	/	135	23	67	11	47	14	/	/	268	27	346	25	147	4	287	8	310	9
ARTHROv3_690023	pyrFE Bifunctional enzyme pyrF/pyrE	4.72	54861.2	/	/	/	/	/	/	/	/	/	/	/	/	/	/	/	/	55	9	/	/	/	/	/	/
ARTHROv3_690033	Efflux transporter, RND/HAE family, Membrane Fusion Protein subunit	5.01	49845.3	/	/	/	/	/	/	/	/	/	/	/	/	46	21	/	/	106	21	/	/	/	/	/	/
ARTHROv3_690034	acrD transporter, hydrophobe/amphiphile efflux pump (RND/HAE1) family	4.83	119099	/	/	/	/	/	/	/	/	/	/	/	/	/	/	/	/	/	/	/	/	37	0	32	0
ARTHROv3_690036	malQ 4-alpha-glucanotransferase	4.66	60740	32	4	137	8	/	/	89	13	216	9	/	/	/	/	241	22	71	15	127	8	98	2	126	0
ARTHROv3_690041	cobL precorrin-6B methylase	5.26	22031.9	/	/	/	/	/	/	/	/	/	/	/	/	/	/	63	10	61	5	/	/	/	/	/	/
ARTHROv3_690043	ychF translation-associated GTPase	4.58	36664.9	/	/	/	/	/	/	/	/	/	/	/	/	/	/	135	9	84	9	/	/	67	1	/	/
ARTHROv3_690057	ppiC Peptidylprolyl isomerase PpiC-type	4.39	27780.3	/	/	/	/	/	/	/	/	/	/	/	/	/	/	68	5	/	/	/	/	/	/	/	/
ARTHROv3_690060	conserved hypothetical protein	4.45	8319.57	/	/	/	/	/	/	/	/	/	/	/	/	/	/	50	2	/	/	/	/	/	/	/	/
ARTHROv3_690061	conserved hypothetical protein	4.41	40836.8	433	16	263	19	/	/	/	/	/	/	/	/	/	/	297	16	332	20	191	11	32	0	72	0
ARTHROv3_690090	comB ComB phosphatase.(2R)-phosphosulfolactate phosphohydrolase.	4.51	28766.3	/	/	/	/	/	/	/	/	/	/	51	2	/	/	/	/	/	/	/	/	/	/	/	/
ARTHROv3_690091	glgB 1,4-alpha-glucan branching enzyme	5.47	89852.7	/	/	/	/	/	/	/	/	/	/	/	/	/	/	/	/	/	/	/	/	312	7	249	8
ARTHROv3_690100	conserved hypothetical protein	5.61	23085	/	/	/	/	/	/	/	/	/	/	/	/	/	/	/	/	/	/	70	1	/	/	/	/
ARTHROv3_690106	conserved hypothetical protein	4.48	14171	63	2	/	/	/	/	/	/	/	/	/	/	97	3	/	/	253	6	65	2	/	/	/	/
ARTHROv3_690110	conserved hypothetical protein	6.66	22076.7	/	/	/	/	/	/	/	/	/	/	/	/	/	/	78	5	92	5	/	/	48	0	34	0
ARTHROv3_690111	hypothetical protein	9.54	9290.3	/	/	/	/	/	/	/	/	/	/	/	/	/	/	/	/	/	/	/	/	39	1	45	1
ARTHROv3_690117	Putative glycoside hydrolase	5.89	62378.7	/	/	/	/	/	/	/	/	/	/	/	/	/	/	/	/	81	10	/	/	38	0	43	0
ARTHROv3_690122	argJ Arginine biosynthesis bifunctional protein argJ [Includes: Glutamate N-acetyltransferase; Amino-acid acetyltransferase]	4.98	43310.5	/	/	/	/	/	/	/	/	/	/	/	/	/	/	/	/	/	/	/	/	/	/	54	0
ARTHROv3_690123	conserved hypothetical protein	4.52	26876.2	31	4	131	21	/	/	/	/	56	2	/	/	/	/	474	55	303	19	79	12	32	0	34	1
ARTHROv3_690124	conserved protein of unknown function	4.43	25192.6	31	4	153	19	/	/	/	/	56	2	/	/	/	/	527	58	323	21	/	/	/	/	/	/
ARTHROv3_690132	putative CAB/ELIP/HLIP-related protein (Chlorophyll a-b binding / Early Light Inducible Protein / High Light Inducible Protein)	5.5	7570.73	/	/	/	/	/	/	/	/	/	/	83	3	/	/	/	/	/	/	/	/	/	/	/	/
ARTHROv3_690134	conserved hypothetical protein	4.31	15498.6	48	3	/	/	/	/	/	/	/	/	/	/	/	/	77	3	/	/	40	3	/	/	/	/
ARTHROv3_690135	ftrC ferredoxin--thioredoxin reductase catalytic chain	4.88	13879.2	147	7	209	10	/	/	/	/	28	4	/	/	/	/	154	12	86	8	45	2	236	3	108	3
ARTHROv3_690137	Thioredoxin domain	4.71	29051.7	/	/	/	/	/	/	/	/	/	/	/	/	/	/	47	6	/	/	/	/	/	/	/	/
ARTHROv3_690140	conserved hypothetical protein	4.32	9109.22	/	/	/	/	/	/	/	/	/	/	/	/	/	/	/	/	/	/	/	/	/	/	41	0
ARTHROv3_690145	conserved hypothetical protein	5.03	14469.2	/	/	/	/	/	/	/	/	/	/	/	/	/	/	70	2	/	/	/	/	/	/	/	/
ARTHROv3_690154	conserved hypothetical protein	6.18	10704.3	/	/	/	/	/	/	/	/	/	/	/	/	/	/	/	/	/	/	/	/	/	/	31	0
ARTHROv3_700005	conserved hypothetical protein	4.85	82427.8	/	/	/	/	/	/	/	/	/	/	/	/	/	/	49	19	/	/	/	/	65	0	/	/
ARTHROv3_700007	hypothetical protein	5.99	42332.3	/	/	/	/	/	/	/	/	/	/	70	3	/	/	/	/	/	/	/	/	/	/	/	/
ARTHROv3_70003	conserved hypothetical protein	5.32	261852	1975	118	3935	168	141	8	9352	589	6532	384	7533	419	39	37	4052	194	5632	221	2872	115	4732	66	4042	82
ARTHROv3_720002	deoC Deoxyribose-phosphate aldolase (Phosphodeoxyriboaldolase) (Deoxyriboaldolase) (DERA)	4.7	25089.3	/	/	88	1	/	/	/	/	/	/	/	/	/	/	80	8	164	10	/	/	/	/	/	/
ARTHROv3_720009	conserved hypothetical protein	9.2	9821.97	/	/	/	/	/	/	/	/	/	/	/	/	/	/	147	9	/	/	/	/	66	1	/	/
ARTHROv3_720016	rplL 50S ribosomal subunit protein L7/L12	4.7	8749.89	68	8	195	15	/	/	57	10	95	8	/	/	/	/	/	/	174	11	105	4	588	10	646	11
ARTHROv3_720017	rplJ 50S ribosomal subunit protein L10	9.26	20421	158	5	65	7	/	/	255	14	134	11	/	/	/	/	/	/	28	12	/	/	149	5	208	5
ARTHROv3_720018	50S ribosomal subunit protein L1 (fragment)	5.7	16622.2	51	2	/	/	83	2	118	3	116	5	/	/	/	/	/	/	40	2	/	/	67	0	43	0
ARTHROv3_730002	carboxyl-terminal protease	4.88	41516.4	/	/	/	/	/	/	/	/	/	/	/	/	/	/	112	7	69	8	/	/	/	/	/	/
ARTHROv3_730012	ccmk2 microcompartments protein	7.17	13719.2	269	12	324	17	/	/	301	15	161	16	/	/	/	/	326	13	698	17	104	4	222	1	146	1
ARTHROv3_730013	ccmK Carbon dioxide concentrating mechanism/carboxysome shell protein	5.36	10798.3	/	/	33	5	/	/	/	/	/	/	/	/	/	/	/	/	/	/	/	/	42	0	/	/
ARTHROv3_730015	asnS asparaginyl tRNA synthetase	4.91	52739.5	/	/	79	12	/	/	/	/	/	/	/	/	/	/	158	22	172	14	128	11	80	3	/	/
ARTHROv3_730017	hypothetical protein	8.41	13805.5	/	/	/	/	/	/	/	/	/	/	/	/	/	/	/	/	/	/	/	/	/	/	61	0
ARTHROv3_730018	Putative glyoxalase/bleomycin resistance protein/dioxygenase	4.58	16203.5	/	/	/	/	/	/	/	/	/	/	/	/	/	/	77	3	/	/	/	/	/	/	/	/
ARTHROv3_730021	conserved hypothetical protein	5.69	9518.86	/	/	/	/	/	/	/	/	/	/	/	/	/	/	92	5	/	/	/	/	/	/	/	/
ARTHROv3_730022	conserved hypothetical protein (secreted)	9.4	23214.9	/	/	/	/	/	/	/	/	33	3	561	26	/	/	/	/	/	/	/	/	/	/	30	1
ARTHROv3_730028	ndk nucleoside diphosphate kinase	5.9	16554.1	182	8	240	16	/	/	282	18	205	15	/	/	/	/	288	19	154	13	62	3	650	10	428	9
ARTHROv3_730041	glgA glycogen synthase	5.91	57631.6	/	/	/	/	/	/	/	/	/	/	/	/	/	/	/	/	/	/	/	/	/	/	33	0
ARTHROv3_730045	putative NAD-dependent epimerase/dehydratase	5.06	23485.9	/	/	/	/	/	/	29	1	/	/	/	/	/	/	33	6	/	/	/	/	149	2	240	3
ARTHROv3_730046	ybbK protease, membrane anchored , stomatin/prohibitin homologs	5.02	32070.7	/	/	/	/	/	/	36	16	84	12	417	47	/	/	/	/	/	/	64	16	43	0	/	/
ARTHROv3_740005	conserved hypothetical protein	5.3	20102.4	/	/	/	/	/	/	53	9	/	/	49	8	/	/	/	/	271	17	/	/	/	/	/	/
ARTHROv3_740006	hypothetical protein	8.14	36745.2	/	/	/	/	/	/	/	/	/	/	/	/	/	/	/	/	38	10	/	/	/	/	/	/
ARTHROv3_740009	mutT mutator protein	4.73	16455.7	/	/	/	/	/	/	/	/	/	/	/	/	/	/	59	4	/	/	/	/	/	/	/	/
ARTHROv3_740019	purC phosphoribosylaminoimidazole-succinocarboxamide synthetase (SAICAR synthetase)	4.64	27479	/	/	/	/	/	/	58	3	/	/	/	/	/	/	/	/	144	12	/	/	51	1	/	/
ARTHROv3_740020	outer envelope membrane protein	4.39	91585.5	/	/	/	/	/	/	/	/	/	/	54	10	/	/	/	/	/	/	/	/	/	/	/	/
ARTHROv3_740032	conserved hypothetical protein (membrane)	5.79	52009.5	/	/	/	/	/	/	114	5	192	9	322	14	/	/	/	/	/	/	/	/	52	1	52	1
ARTHROv3_740034	conserved hypothetical protein	3.58	17770.6	/	/	/	/	/	/	142	3	197	4	/	/	/	/	/	/	/	/	/	/	/	/	/	/
ARTHROv3_740043	pstS Phosphate ABC transporter, periplasmic phosphate-binding protein	3.97	35929.4	/	/	/	/	/	/	178	5	151	5	83	3	/	/	/	/	/	/	153	5	31	0	/	/
ARTHROv3_740049	conserved hypothetical protein	4.63	22204.9	42	4	/	/	/	/	/	/	/	/	/	/	/	/	50	4	208	8	/	/	39	0	/	/
ARTHROv3_740050	conserved hypothetical protein	4.37	22972.3	51	4	50	3	/	/	/	/	/	/	/	/	/	/	85	10	107	9	121	8	68	1	/	/
ARTHROv3_740062	conserved hypothetical protein	8.63	8647.87	78	7	45	9	/	/	/	/	/	/	/	/	/	/	212	8	99	6	38	5	/	/	/	/
ARTHROv3_740074	rbfA 30s ribosome binding factor A	5.66	15516.5	/	/	/	/	/	/	/	/	/	/	/	/	/	/	241	12	104	5	203	6	/	/	/	/
ARTHROv3_740075	Beta-glucosidase	5.22	56861.5	/	/	/	/	/	/	/	/	/	/	/	/	/	/	/	/	63	8	/	/	/	/	/	/
ARTHROv3_740079	thiC Thiamine biosynthesis protein ThiC	5.53	51174.8	/	/	/	/	/	/	/	/	37	5	/	/	/	/	/	/	53	13	/	/	81	1	102	2
ARTHROv3_750005	protease IV, Signal peptide peptidase A.Serine peptidase. MEROPS family S49	8.48	30383.2	/	/	/	/	/	/	/	/	/	/	131	7	/	/	/	/	/	/	/	/	/	/	/	/
ARTHROv3_750010	putative haemolysin-type calcium-binding toxin, RTX-like (expressed)	3.31	66997.8	/	/	/	/	/	/	125	14	179	10	107	10	149	10	/	/	/	/	/	/	/	/	64	0
ARTHROv3_750011	putative glycosyltransferase, group 1	5.99	47464.8	/	/	/	/	/	/	/	/	/	/	/	/	/	/	38	10	28	9	/	/	46	1	34	1
ARTHROv3_750014	NADPH-dependent FMN reductase	6.08	21229.9	82	6	73	7	/	/	/	/	/	/	/	/	84	8	50	6	238	8	55	7	/	/	44	0
ARTHROv3_750015	conserved hypothetical protein	4.68	27145.7	92	5	/	/	/	/	/	/	/	/	/	/	/	/	117	6	/	/	107	3	/	/	/	/
ARTHROv3_750029	hypothetical protein	4.03	7052.13	/	/	/	/	/	/	/	/	/	/	/	/	/	/	/	/	/	/	/	/	/	/	98	1
ARTHROv3_750031	Peptidase S1 and S6, chymotrypsin/Hap	5.26	43888.4	/	/	/	/	/	/	/	/	/	/	/	/	50	6	/	/	/	/	/	/	/	/	/	/
ARTHROv3_750033	cbpA curved DNA-binding protein, DnaJ homologue that functions as a co-chaperone of DnaK	8.55	35962.8	32	4	/	/	/	/	/	/	/	/	/	/	33	5	/	/	/	/	/	/	/	/	/	/
ARTHROv3_750035	hspA heat shock protein A	5.27	16667.9	66	3	35	1	/	/	/	/	/	/	/	/	/	/	70	8	/	/	61	2	/	/	/	/
ARTHROv3_750037	msrB methionine sulfoxide reductase B	6.14	15328.3	44	5	105	4	/	/	/	/	80	5	/	/	/	/	111	8	248	15	84	5	171	2	50	1
ARTHROv3_750038	conserved hypothetical protein	5.82	15998.5	/	/	/	/	/	/	/	/	/	/	/	/	33	2	/	/	/	/	/	/	48	1	43	1
ARTHROv3_750041	conserved hypothetical protein	4.19	31953.3	/	/	/	/	/	/	/	/	/	/	192	9	/	/	79	8	109	8	77	2	/	/	/	/
ARTHROv3_750043	conserved hypothetical protein (excreted)	6.49	15387	/	/	/	/	/	/	53	7	56	4	74	6	62	5	/	/	83	13	/	/	/	/	/	/
ARTHROv3_750045	cysC Adenylyl-sulfate kinase	4.89	20664.9	/	/	62	10	/	/	195	12	150	12	/	/	/	/	243	20	195	9	100	6	200	4	83	2
ARTHROv3_750050	conserved exported protein of unknown function	3.74	24300	/	/	/	/	/	/	/	/	/	/	/	/	/	/	/	/	/	/	/	/	/	/	48	1
ARTHROv3_760001	apcE Phycobilisome core-membrane linker polypeptide (Anchor polypeptide LCM)	9.09	101956	1087	68	2462	82	803	41	6166	367	7186	377	3668	216	1168	83	605	53	2639	94	2018	67	2257	31	2123	38
ARTHROv3_760010	hypothetical protein (secreted)	3.83	20031.6	/	/	/	/	75	1	/	/	/	/	/	/	/	/	/	/	/	/	/	/	/	/	/	/
ARTHROv3_760017	putative Transcriptional regulator, AbrB/MazE/MraZ-like	8.48	15397.5	243	14	391	16	585	10	469	34	480	54	/	/	51	13	561	78	883	32	292	9	1280	13	1016	13
ARTHROv3_760018	conserved hypothetical protein	5.06	53748.3	/	/	/	/	/	/	/	/	/	/	/	/	/	/	/	/	46	4	/	/	/	/	/	/
ARTHROv3_760021	glgX1 glycogen debranching enzyme	4.54	80567.9	118	11	148	15	/	/	29	7	/	/	/	/	/	/	362	21	626	35	155	9	45	2	63	2
ARTHROv3_760026	leuA1 2-isopropylmalate synthase	5.18	58468.8	/	/	/	/	/	/	/	/	/	/	/	/	/	/	/	/	/	/	/	/	55	1	51	2
ARTHROv3_760027	conserved hypothetical protein	4.79	20459.5	/	/	/	/	/	/	/	/	/	/	35	4	/	/	75	6	/	/	/	/	/	/	/	/
ARTHROv3_760028	baeR two-component system transcriptional regulator (BaeR)	4.87	23145.9	/	/	/	/	/	/	/	/	/	/	/	/	/	/	52	13	/	/	30	5	/	/	/	/
ARTHROv3_760029	putative ferredoxin (fragment)	5.39	16865.1	31	2	/	/	/	/	30	2	/	/	/	/	/	/	72	7	/	/	69	1	85	1	/	/
ARTHROv3_760031	groS Cpn10 chaperonin GroES	4.9	10863.1	611	23	436	16	/	/	417	14	200	7	/	/	392	13	117	7	418	15	160	5	596	3	545	8
ARTHROv3_760032	groL2 Cpn60 chaperonin GroEL, large subunit of GroESL	4.76	58123.9	420	28	641	33	/	/	4404	262	3507	197	/	/	1089	49	301	30	1699	70	739	33	3259	38	3099	40
ARTHROv3_760037	bchI Magnesium-chelatase 38 kDa subunit (Mg-protoporphyrin IX chelatase)	4.75	42626.2	/	/	/	/	/	/	/	/	/	/	/	/	/	/	/	/	/	/	/	/	33	0	70	2
ARTHROv3_760039	conserved hypothetical protein	4.27	14167.5	82	2	30	2	/	/	/	/	/	/	/	/	/	/	110	2	194	2	/	/	/	/	/	/
ARTHROv3_760043	conserved hypothetical protein	10.2	15297.7	34	4	99	8	/	/	116	23	129	18	/	/	258	33	/	/	204	15	38	5	187	5	111	6
ARTHROv3_760047	Putative PpiC-type peptidyl-prolyl cis-trans isomerase	4.66	29147.4	533	20	776	25	/	/	515	20	382	19	106	6	224	7	1163	51	1133	35	588	18	287	2	153	1
ARTHROv3_770009	hypothetical protein	8.44	123477	/	/	/	/	/	/	/	/	/	/	/	/	/	/	/	/	/	/	/	/	/	/	33	0
ARTHROv3_770018	arsA arsenite-activated ATPase ArsA	4.59	71133.7	96	12	121	13	/	/	/	/	/	/	/	/	/	/	372	29	262	14	56	5	162	2	/	/
ARTHROv3_780001	conserved protein of unknown function	4.28	21416.6	55	5	70	5	/	/	/	/	/	/	/	/	/	/	78	11	31	3	/	/	/	/	/	/
ARTHROv3_780003	conserved protein of unknown function	5.01	99901.2	80	13	/	/	/	/	/	/	/	/	/	/	/	/	131	26	100	17	57	6	/	/	/	/
ARTHROv3_780005	conserved protein of unknown function	4.62	24198	192	5	294	12	/	/	100	4	80	5	188	6	142	5	632	23	665	20	474	16	/	/	/	/
ARTHROv3_790003	aapJ amino-acid transporter subunit ; periplasmic-binding component of ABC superfamily	4.15	36339.6	/	/	/	/	/	/	268	14	316	9	94	5	/	/	/	/	88	5	/	/	247	4	203	2
ARTHROv3_790008	narM nitrate reductase accessory protein	6.2	17651	118	7	52	5	/	/	/	/	/	/	/	/	/	/	115	8	/	/	/	/	/	/	/	/
ARTHROv3_790010	L-cysteine/cystine lyase	4.91	42973.6	/	/	/	/	/	/	/	/	/	/	/	/	/	/	/	/	39	11	35	15	/	/	/	/
ARTHROv3_790026	conserved protein of unknown function	4.12	28750.1	/	/	/	/	/	/	/	/	/	/	/	/	/	/	39	9	43	6	/	/	/	/	/	/
ARTHROv3_790035	pep prolyl endopeptidase (PE) (Post-proline cleaving enzyme)	4.75	77965.9	/	/	/	/	/	/	/	/	/	/	/	/	/	/	/	/	/	/	/	/	75	1	/	/
ARTHROv3_790038	haloalkane dehalogenase	6.53	31927	33	2	56	3	/	/	/	/	/	/	/	/	/	/	/	/	/	/	42	7	41	0	49	0
ARTHROv3_790046	Thymidylate synthase, flavin-dependent	7.81	55741.6	/	/	/	/	/	/	/	/	/	/	/	/	/	/	/	/	/	/	/	/	/	/	52	0
ARTHROv3_790052	conserved protein of unknown function	6.09	10450.6	/	/	/	/	/	/	/	/	/	/	/	/	/	/	44	10	/	/	/	/	96	0	/	/
ARTHROv3_790055	gcvT Aminomethyltransferase	5.31	40106.8	27	6	/	/	/	/	/	/	/	/	/	/	/	/	/	/	83	12	/	/	/	/	/	/
ARTHROv3_790073	psbA2 Photosystem Q(B) protein 1 precursor (32 kDa thylakoid membrane protein 1) (Photosystem II protein D1 1)	5.28	39849.2	/	/	/	/	/	/	/	/	/	/	/	/	/	/	/	/	/	/	/	/	/	/	288	8
ARTHROv3_800004	putative two-component sensor histidine kinase	5	97459.	/	/	/	/	/	/	/	/	/	/	/	/	/	/	/	/	/	/	45	1	/	/	/	/
ARTHROv3_810012	conserved hypothetical protein	7.97	21886.9	/	/	/	/	/	/	/	/	56	8	/	/	/	/	/	/	/	/	/	/	/	/	/	/
ARTHROv3_810015	pykF2 pyruvate kinase 2	5.66	63447	/	/	/	/	/	/	/	/	/	/	/	/	/	/	/	/	/	/	/	/	94	0	116	3
ARTHROv3_810042	conserved hypothetical protein	4.88	10784	68	2	49	2	/	/	/	/	/	/	/	/	56	21	/	/	60	10	87	5	/	/	/	/
ARTHROv3_810043	phaC Poly(R)-hydroxyalkanoic acid synthase, class III, PhaC subunit	4.37	42371.7	/	/	/	/	/	/	/	/	51	8	/	/	/	/	30	66	/	/	/	/	/	/	/	/
ARTHROv3_810044	phaE Poly(R)-hydroxyalkanoic acid synthase, class III, PhaE subunit	5.07	39421	/	/	/	/	/	/	/	/	/	/	27	3	/	/	133	11	/	/	/	/	/	/	/	/
ARTHROv3_810050	Putative patatin-like phospholipase	4.74	37076.6	/	/	75	5	/	/	/	/	/	/	/	/	/	/	/	/	/	/	70	7	/	/	/	/
ARTHROv3_810052	amyA cytoplasmic alpha-amylase	4.84	57150.2	/	/	/	/	/	/	/	/	/	/	41	2	/	/	85	13	/	/	/	/	/	/	/	/
ARTHROv3_810053	hypothetical protein	4.34	70736.4	/	/	40	2	/	/	95	10	82	17	/	/	/	/	84	10	/	/	/	/	51	0	97	1
ARTHROv3_810056	putative ABC-type branched-chain amino acid transport systems, periplasmic component, LivJ-like	4.79	47400.5	/	/	/	/	/	/	126	6	138	10	/	/	/	/	/	/	/	/	/	/	109	1	77	1
ARTHROv3_810062	conserved hypothetical protein (secreted)	4.76	14357.4	191	6	186	6	/	/	161	10	124	9	570	47	/	/	127	4	241	10	122	6	239	3	227	1
ARTHROv3_810063	putative estradiol 17-beta-dehydrogenase	5.12	28302.9	170	6	293	16	/	/	/	/	/	/	32	1	34	5	/	/	297	11	/	/	/	/	/	/
ARTHROv3_810064	conserved hypothetical protein	4.5	44959.7	/	/	/	/	/	/	/	/	/	/	/	/	/	/	/	/	77	16	75	12	/	/	/	/
ARTHROv3_810066	putative Calvin cycle regulator CP12-like protein	4.27	8374.14	302	9	416	10	/	/	/	/	32	13	/	/	149	4	654	31	363	12	311	17	283	4	282	5
ARTHROv3_810069	conserved hypothetical protein	4.37	10207.4	/	/	/	/	/	/	/	/	/	/	/	/	/	/	118	3	64	7	/	/	/	/	/	/
ARTHROv3_810074	conserved hypothetical protein	4.74	41636.8	/	/	/	/	/	/	/	/	/	/	/	/	/	/	75	10	61	6	/	/	/	/	/	/
ARTHROv3_810075	conserved hypothetical protein	4.84	38142.6	/	/	88	6	/	/	/	/	/	/	/	/	/	/	32	8	/	/	79	1	/	/	/	/
ARTHROv3_810083	conserved protein of unknown function	3.63	7577.16	/	/	/	/	/	/	/	/	/	/	/	/	/	/	/	/	/	/	79	1	/	/	/	/
ARTHROv3_810090	conserved protein of unknown function	6.96	9790.79	/	/	/	/	/	/	/	/	/	/	/	/	/	/	35	1	/	/	37	1	64	0	84	1
ARTHROv3_810092	Conserved protein of unknown function; putative cupin region	4.81	11998.3	/	/	/	/	/	/	/	/	/	/	/	/	/	/	90	4	82	4	/	/	/	/	/	/
ARTHROv3_810093	conserved hypothetical protein	4.81	19768	43	3	58	6	/	/	/	/	/	/	/	/	/	/	58	8	/	/	/	/	50	1	52	1
ARTHROv3_810094	conserved protein of unknown function	4.21	23573.5	/	/	/	/	/	/	46	25	/	/	77	3	/	/	56	9	33	12	/	/	35	0	40	0
ARTHROv3_810100	pgi Glucose-6-phosphate isomerase	5.41	23851.8	62	3	121	3	/	/	88	4	106	6	/	/	/	/	296	10	166	8	193	4	238	2	198	1
ARTHROv3_810105	conserved protein of unknown function	5.63	10552.6	/	/	/	/	/	/	/	/	/	/	/	/	/	/	85	3	41	3	/	/	/	/	/	/
ARTHROv3_810107	pps phosphoenolpyruvate synthase	4.83	49749.8	61	12	/	/	/	/	588	53	650	54	521	36	/	/	55	28	116	18	135	11	984	16	888	16
ARTHROv3_810109	Ferredoxin thioredoxin reductase alpha chain	4.96	11397.6	50	4	71	1	/	/	/	/	/	/	/	/	/	/	410	19	46	4	/	/	/	/	87	1
ARTHROv3_810113	ferredoxin-like	4.36	11568.4	/	/	/	/	/	/	/	/	/	/	/	/	/	/	172	8	/	/	/	/	96	1	109	3
ARTHROv3_810115	conserved protein of unknown function	6.13	37373.5	/	/	/	/	/	/	/	/	/	/	/	/	/	/	41	8	/	/	/	/	/	/	/	/
ARTHROv3_810118	conserved protein of unknown function	4.32	20227.2	167	6	151	10	/	/	34	5	32	3	/	/	/	/	332	11	214	10	196	5	/	/	32	0
ARTHROv3_810120	putative Short-chain dehydrogenase/reductase family (SDR); Glucose/ribitol dehydrogenase.	6.07	24732.1	167	5	/	/	/	/	47	2	36	3	59	4	/	/	186	9	137	7	/	/	/	/	/	/
ARTHROv3_830002	ilvD Dihydroxy-acid dehydratase	4.8	59012.9	/	/	34	16	/	/	/	/	94	8	/	/	/	/	338	28	305	32	28	13	73	3	105	2
ARTHROv3_830003	conserved hypothetical protein	5.06	29589.7	84	14	46	14	/	/	/	/	/	/	/	/	/	/	352	15	275	10	102	7	/	/	/	/
ARTHROv3_830005	hypothetical protein	8	11461.2	/	/	/	/	/	/	48	1	/	/	/	/	/	/	/	/	/	/	/	/	180	2	132	2
ARTHROv3_830008	conserved exported protein of unknown function	4.35	63387.6	/	/	/	/	/	/	220	12	192	12	167	10	/	/	/	/	/	/	/	/	/	/	/	/
ARTHROv3_830019	conserved hypothetical protein	5.03	20735.3	/	/	/	/	/	/	/	/	/	/	/	/	/	/	30	4	/	/	/	/	/	/	/	/
ARTHROv3_830023	conserved hypothetical protein	4.42	28980.8	/	/	/	/	/	/	/	/	/	/	/	/	122	4	/	/	/	/	/	/	/	/	/	/
ARTHROv3_840015	rpiA Ribose-5-phosphate isomerase A	4.79	25093.9	29	4	/	/	/	/	/	/	/	/	/	/	40	12	/	/	44	5	50	2	87	1	41	1
ARTHROv3_840019	putative two-component hybrid sensor and regulator, histidine kinase	5.13	143533	/	/	/	/	/	/	/	/	/	/	/	/	/	/	/	/	/	/	/	/	47	0	47	1
ARTHROv3_840025	serS seryl-tRNA synthetase, also charges selenocysteinyl-tRNA with serine	5.15	48601.4	/	/	/	/	/	/	/	/	/	/	/	/	/	/	/	/	/	/	/	/	110	2	115	1
ARTHROv3_840044	ndhI NAD(P)H-quinone oxidoreductase subunit I (NAD(P)H dehydrogenase I subunit I) (NDH-1 subunit I) (NDH-I)	6.57	24004.7	/	/	/	/	/	/	70	7	143	5	/	/	/	/	50	9	240	10	65	7	52	1	112	3
ARTHROv3_840045	ndhA NADH:ubiquinone oxidoreductase, membrane subunit H	5.03	40047.1	/	/	/	/	/	/	/	/	33	2	27	2	/	/	/	/	/	/	/	/	102	1	/	/
ARTHROv3_840046	gltA citrate synthase	6	44112.4	42	5	/	/	/	/	55	10	69	11	/	/	/	/	44	8	114	19	/	/	53	2	31	1
ARTHROv3_840047	sixA Phosphohistidine phosphatase, SixA	9.91	19234	45	9	70	12	/	/	/	/	/	/	/	/	/	/	112	11	75	11	/	/	/	/	/	/
ARTHROv3_840052	conserved hypothetical protein	4.25	13138.6	/	/	/	/	/	/	/	/	/	/	/	/	181	5	/	/	/	/	65	3	/	/	/	/
ARTHROv3_840055	conserved hypothetical protein	5.14	18532.1	/	/	/	/	/	/	/	/	/	/	/	/	/	/	/	/	/	/	/	/	46	1	/	/
ARTHROv3_840068	gatB Aspartyl/glutamyl-tRNA(Asn/Gln) amidotransferase subunit B (Asp/Glu-ADT subunit B)	4.96	54942.6	51	4	/	/	/	/	/	/	/	/	/	/	/	/	34	16	271	21	/	/	111	1	87	1
ARTHROv3_840072	Pentapeptide repeat protein	4.41	16229.4	/	/	/	/	/	/	/	/	/	/	/	/	/	/	/	/	/	/	/	/	89	0	36	1
ARTHROv3_840073	conserved protein of unknown function	4.76	22938.4	251	14	493	22	/	/	683	36	580	21	222	14	/	/	1102	45	689	24	391	13	679	7	577	11
ARTHROv3_840087	Universal stress protein, UspA-like	4.42	15716	/	/	50	5	/	/	/	/	/	/	/	/	/	/	139	7	114	1	87	1	/	/	/	/
ARTHROv3_840088	hisD Histidinol dehydrogenase	5.68	47429.3	/	/	/	/	/	/	/	/	/	/	/	/	/	/	/	/	77	14	/	/	/	/	/	/
ARTHROv3_840089	rpsT 30S ribosomal protein S20	11.4	14045.5	/	/	/	/	/	/	62	3	84	3	/	/	/	/	/	/	/	/	/	/	/	/	138	2
ARTHROv3_840090	putative deoxyribonuclease, TatD-like	5.73	29948.4	/	/	/	/	/	/	/	/	/	/	/	/	/	/	/	/	/	/	/	/	40	1	/	/
ARTHROv3_840091	rpoB DNA-directed RNA polymerase subunit beta	5.16	124066	40	14	/	/	/	/	244	28	256	29	/	/	/	/	162	38	179	35	71	17	228	4	132	2
ARTHROv3_840092	rpoC1 DNA-directed RNA polymerase subunit gamma	8.21	71416	61	13	/	/	34	3	/	/	44	8	240	17	/	/	117	20	230	27	80	16	52	0	32	0
ARTHROv3_840093	rpoC2 DNA-directed RNA polymerase subunit beta'	4.31	149309	56	22	55	37	/	/	103	60	132	47	/	/	/	/	389	45	562	69	270	27	182	6	82	2
ARTHROv3_840098	apcA Allophycocyanin alpha subunit	4.89	17438.4	/	/	/	/	/	/	/	/	/	/	/	/	/	/	/	/	/	/	/	/	3467	12	2624	10
ARTHROv3_840103	pcyA Phycocyanobilin:ferredoxin oxidoreductase	5.48	28839	/	/	/	/	/	/	/	/	/	/	/	/	/	/	/	/	/	/	43	1	/	/	/	/
ARTHROv3_840108	putative thiosulfate:cyanide sulfurtransferase (rhodanese), GlpE-like	4.46	13515.6	36	1	57	4	/	/	/	/	/	/	/	/	/	/	57	1	/	/	/	/	/	/	/	/
ARTHROv3_840111	purS Phosphoribosylformylglycinamidine synthase, PurS subunit	4.45	10787.9	81	2	/	/	/	/	/	/	/	/	/	/	/	/	83	2	/	/	/	/	/	/	/	/
ARTHROv3_840119	putative Serine C-palmitoyltransferase	5.87	49030.6	/	/	/	/	/	/	/	/	/	/	/	/	/	/	/	/	/	/	/	/	/	/	34	0
ARTHROv3_850006	glpX D-fructose 1,6-bisphosphatase class II	5.06	37110.9	1123	48	1918	49	/	/	1754	79	1072	53	/	/	/	/	2201	101	3144	76	1219	28	1079	13	1102	19
ARTHROv3_850008	valS valyl-tRNA synthetase	5.18	102993	/	/	55	12	/	/	/	/	41	11	/	/	/	/	63	19	32	25	79	8	34	2	62	1
ARTHROv3_850013	putative translation factor, Sua5/YciO/YrdC/YwlC family	5.22	24678.5	/	/	/	/	/	/	/	/	/	/	/	/	/	/	/	/	/	/	/	/	41	0	45	0
ARTHROv3_850022	cobH2 Precorrin-8X methylmutase	5.22	22660	51	7	/	/	/	/	/	/	/	/	/	/	/	/	104	4	293	11	/	/	/	/	/	/
ARTHROv3_850024	dapB Dihydrodipicolinate reductase	5.2	29486.4	/	/	/	/	/	/	58	14	76	5	/	/	/	/	87	8	42	18	/	/	42	1	80	1
ARTHROv3_850031	putative Methyltransferase type 11	4.36	25332.5	45	6	/	/	/	/	/	/	/	/	/	/	/	/	/	/	/	/	/	/	/	/	/	/
ARTHROv3_850038	nadC quinolinate phosphoribosyltransferase (nicotinate-nucleotide pyrophosphorylase)	5.17	33183.4	/	/	56	6	/	/	/	/	/	/	/	/	/	/	68	20	/	/	/	/	/	/	/	/
ARTHROv3_860004	nusA transcription termination/antitermination, L factor (N utilization substance protein A)	4.58	46370.4	217	21	66	22	/	/	/	/	/	/	/	/	/	/	94	19	169	33	127	15	73	1	117	3
ARTHROv3_860009	rpsF 30S ribosomal protein S6	4.46	12487.5	/	/	/	/	/	/	88	9	47	6	/	/	/	/	/	/	/	/	/	/	383	4	524	6
ARTHROv3_860010	conserved hypothetical protein	5.45	21661.8	/	/	/	/	/	/	/	/	/	/	/	/	/	/	/	/	109	12	/	/	/	/	/	/
ARTHROv3_860013	cheY2 CheY chemotaxis response regulator; chemotaxis regulator transmitting signal to flagellar motor component	4.32	13348.8	/	/	/	/	/	/	/	/	/	/	/	/	55	4	/	/	/	/	/	/	/	/	/	/
ARTHROv3_860017	putative Histone acetyltransferase, GNAT family	5.19	23351.8	/	/	/	/	/	/	37	11	35	9	/	/	/	/	77	5	/	/	/	/	/	/	/	/
ARTHROv3_860021	Exoribonuclease II	4.7	76902.8	/	/	/	/	/	/	/	/	/	/	/	/	/	/	98	18	/	/	/	/	/	/	/	/
ARTHROv3_860022	rpsR 30S ribosomal subunit protein S18	11	8362.12	/	/	/	/	/	/	42	12	58	7	/	/	/	/	/	/	/	/	/	/	59	1	43	1
ARTHROv3_870005	putative signal transduction diguanylate kinase	4.95	156689	/	/	/	/	/	/	/	/	/	/	/	/	/	/	34	26	/	/	/	/	/	/	/	/
ARTHROv3_870014	psbP Photosystem II oxygen-evolving complex 23K protein	5.6	19702.8	/	/	/	/	/	/	/	/	/	/	57	1	/	/	/	/	/	/	/	/	/	/	/	/
ARTHROv3_870019	gatA Glutamyl-tRNA(Gln) amidotransferase subunit A (Glu-ADT subunit A)	5.46	52271.2	37	7	/	/	/	/	/	/	/	/	/	/	/	/	120	10	117	5	/	/	47	0	/	/
ARTHROv3_870023	conserved hypothetical protein	6.88	48838.4	35	8	97	10	/	/	519	42	180	18	295	30	/	/	200	17	153	20	51	24	49	0	122	2
ARTHROv3_870024	conserved hypothetical protein	6.93	68708.1	/	/	81	9	/	/	561	59	208	37	302	41	/	/	108	31	273	18	31	25	106	2	210	3
ARTHROv3_870026	putative lactoylglutathione lyase	6.47	13482.8	/	/	/	/	/	/	/	/	/	/	/	/	/	/	62	6	/	/	/	/	/	/	/	/
ARTHROv3_870028	Putative biopolymer transport protein, ExbD/TolR -like	4.19	22409.9	/	/	/	/	/	/	/	/	/	/	/	/	/	/	32	2	/	/	/	/	/	/	/	/
ARTHROv3_870032	bcp4 Bacterioferritin comigratory protein	4.33	15638.3	165	14	366	18	/	/	/	/	/	/	/	/	84	10	1111	50	828	23	331	16	318	3	256	5
ARTHROv3_870033	conserved hypothetical protein	5.7	98674.7	/	/	41	8	/	/	/	/	/	/	57	5	/	/	/	/	175	7	69	3	/	/	35	1
ARTHROv3_870040	rbp2 Glycine-rich RNA-binding protein, rbp-like	4.86	11078	/	/	/	/	/	/	/	/	/	/	/	/	/	/	576	56	/	/	/	/	222	7	277	5
ARTHROv3_870041	conserved hypothetical protein	11.4	6830.74	/	/	/	/	/	/	/	/	/	/	/	/	/	/	/	/	/	/	/	/	295	3	319	3
ARTHROv3_870050	suhB inositol monophosphatase	4.6	29028.7	/	/	/	/	/	/	/	/	/	/	/	/	/	/	150	10	126	55	134	20	/	/	75	1
ARTHROv3_870051	conserved protein of unknown function	9.58	33457	65	6	/	/	/	/	/	/	/	/	/	/	/	/	/	/	46	7	76	6	/	/	/	/
ARTHROv3_870052	hisZ ATP phosphoribosyltransferase regulatory subunit	4.79	36772.2	70	2	87	4	/	/	/	/	/	/	/	/	/	/	150	10	181	12	66	4	/	/	/	/
ARTHROv3_870054	dapL LL-diaminopimelate aminotransferase 1	4.76	45670.8	/	/	/	/	/	/	282	64	206	53	/	/	/	/	/	/	/	/	44	5	182	3	102	1
ARTHROv3_870055	translation initiation factor IF-2 (fragment)	4.94	63046.1	/	/	/	/	/	/	/	/	/	/	/	/	/	/	/	/	/	/	/	/	76	3	133	4
ARTHROv3_880003	putative Vesicle-fusing ATPase	5.01	66670.9	/	/	/	/	/	/	/	/	/	/	/	/	/	/	41	17	/	/	/	/	47	1	60	2
ARTHROv3_890005	cheW3 CheW chemotaxis protein	4.03	19572	/	/	43	4	/	/	/	/	/	/	/	/	89	4	/	/	/	/	/	/	/	/	/	/
ARTHROv3_890006	methyl-accepting chemotaxis protein, sensory transducer	3.53	122844	/	/	/	/	/	/	/	/	66	7	/	/	/	/	/	/	/	/	/	/	/	/	/	/
ARTHROv3_900011	conserved hypothetical protein	4.51	31062.5	/	/	/	/	/	/	/	/	/	/	/	/	/	/	/	/	131	5	/	/	/	/	/	/
ARTHROv3_900013	conserved hypothetical protein	4.46	9503.45	/	/	/	/	/	/	/	/	/	/	/	/	/	/	38	2	/	/	/	/	47	1	/	/
ARTHROv3_90003	lysS lysine tRNA synthetase	4.91	58980.5	110	21	29	29	/	/	44	18	/	/	/	/	/	/	/	/	246	26	30	15	/	/	/	/
ARTHROv3_90006	conserved hypothetical protein (fragment)	9.54	14877.3	82	6	71	4	/	/	111	10	98	6	/	/	/	/	77	9	56	9	113	3	53	0	33	0
ARTHROv3_90007	susA1 sucrose synthase	5.66	93976.1	/	/	/	/	/	/	/	/	/	/	36	10	/	/	/	/	/	/	/	/	/	/	/	/
ARTHROv3_910011	trmD tRNA (guanine-N(1)-)-methyltransferase (M1G- methyltransferase) (tRNA	5.63	26009.7	/	/	/	/	/	/	/	/	/	/	/	/	/	/	57	7	/	/	/	/	/	/	/	/
ARTHROv3_910014	cphB Cyanophycinase	5.97	30985.4	38	6	/	/	/	/	61	5	59	8	/	/	/	/	/	/	110	13	/	/	/	/	54	0
ARTHROv3_910015	cphA Cyanophycin synthetase	4.82	93781	201	17	91	24	/	/	40	61	39	38	30	34	/	/	545	49	622	18	149	17	41	0	34	2
ARTHROv3_910016	putative phycobilisome linker polypeptide	5.57	31002.2	/	/	/	/	/	/	/	/	32	5	/	/	54	8	203	18	49	17	/	/	57	0	47	1
ARTHROv3_910018	hypothetical protein (secreted)	4.48	40386.9	/	/	/	/	/	/	/	/	/	/	/	/	/	/	/	/	48	4	/	/	/	/	/	/
ARTHROv3_910020	putative bacterioferritin	4.68	16554.7	107	3	64	3	/	/	/	/	/	/	/	/	/	/	75	1	/	/	/	/	180	1	95	2
ARTHROv3_920007	gcvH Glycine cleavage system H protein	3.56	14132.7	/	/	/	/	/	/	/	/	84	3	/	/	300	10	/	/	204	4	140	2	62	0	69	2
ARTHROv3_920011	conserved hypothetical protein	9.98	6828	/	/	/	/	/	/	/	/	/	/	/	/	/	/	/	/	/	/	61	1	/	/	/	/
ARTHROv3_920012	conserved hypothetical protein	4.69	39946.2	/	/	/	/	/	/	/	/	/	/	48	7	/	/	/	/	/	/	/	/	67	0	49	0
ARTHROv3_920016	sucC Succinyl-CoA ligase	4.73	42215.3	/	/	/	/	/	/	/	/	/	/	/	/	/	/	/	/	90	4	/	/	/	/	/	/
ARTHROv3_930004	putative Subtilisin	3.42	159149	/	/	/	/	/	/	/	/	/	/	/	/	/	/	/	/	/	/	/	/	47	1	/	/
ARTHROv3_930030	rpmE 50S ribosomal protein L31	5.04	9420.52	/	/	/	/	/	/	/	/	/	/	/	/	/	/	/	/	/	/	/	/	56	0	68	1
ARTHROv3_930031	rpsI 30S ribosomal subunit protein S9	10.3	14980.3	/	/	/	/	/	/	60	3	36	3	/	/	/	/	/	/	/	/	/	/	221	2	286	3
ARTHROv3_930032	rplM 50S ribosomal subunit protein L13	10.2	17053.7	/	/	/	/	42	1	101	7	43	4	152	5	/	/	30	4	75	4	/	/	318	5	199	4
ARTHROv3_930034	rplQ 50S ribosomal subunit protein L17	11.6	13214.9	/	/	/	/	/	/	69	4	144	8	29	3	/	/	/	/	/	/	/	/	174	2	127	3
ARTHROv3_930035	rpoA RNA polymerase, alpha subunit	4.61	34691.9	238	13	328	12	43	2	155	10	172	9	76	1	/	/	336	24	631	23	240	6	179	1	91	1
ARTHROv3_930036	rpsK 30S ribosomal subunit protein S11	11.6	13844.1	/	/	/	/	/	/	74	3	158	4	49	5	/	/	/	/	/	/	/	/	306	1	227	2
ARTHROv3_930037	rpsM 30S ribosomal subunit protein S13	11.7	14257.9	234	8	503	8	/	/	148	7	181	13	/	/	329	14	/	/	207	10	174	4	581	6	409	3
ARTHROv3_930038	infA translation initiation factor IF-1	10.1	8503.95	34	5	85	3	/	/	/	/	/	/	/	/	/	/	51	5	27	3	32	4	58	0	58	0
ARTHROv3_930039	adk Adenylate kinase (ATP-AMP transphosphorylase)	5.03	21874.2	66	11	72	16	/	/	/	/	/	/	/	/	/	/	278	19	419	26	179	20	314	7	279	4
ARTHROv3_930040	secY preprotein translocase membrane subunit	10.3	47578.9	/	/	/	/	/	/	/	/	/	/	/	/	/	/	/	/	/	/	/	/	34	0	/	/
ARTHROv3_930041	rplO 50S ribosomal subunit protein L15	11.8	22062.9	56	11	/	/	50	1	51	11	107	9	/	/	/	/	/	/	35	7	/	/	266	4	303	6
ARTHROv3_930042	rpsE 30S ribosomal subunit protein S5	11.2	18452.2	/	/	/	/	/	/	216	14	148	9	/	/	/	/	/	/	/	/	/	/	330	4	278	5
ARTHROv3_930043	rplR 50S ribosomal subunit protein L18	10.9	13521.9	/	/	/	/	/	/	/	/	/	/	/	/	/	/	/	/	/	/	/	/	116	4	103	6
ARTHROv3_930044	rplF 50S ribosomal subunit protein L6	10.6	19586.6	/	/	/	/	/	/	207	16	325	19	/	/	/	/	/	/	/	/	/	/	141	4	77	3
ARTHROv3_930046	rplE 50S ribosomal subunit protein L5	9.58	20454.4	/	/	/	/	/	/	/	/	/	/	/	/	/	/	/	/	/	/	/	/	138	3	108	3
ARTHROv3_930050	rpmC 50S ribosomal protein L29	9.92	8317.58	/	/	/	/	/	/	60	3	58	3	/	/	/	/	/	/	/	/	/	/	132	1	56	0
ARTHROv3_930051	rplP 50S ribosomal subunit protein L16	11.9	15970.8	/	/	/	/	/	/	71	7	82	5	/	/	/	/	/	/	/	/	/	/	42	1	97	1
ARTHROv3_930052	rpsC 30S ribosomal subunit protein S3	10.4	27141.7	47	4	/	/	42	2	195	17	252	21	71	7	/	/	/	/	93	8	37	9	525	7	548	7
ARTHROv3_930053	rplV 50S ribosomal subunit protein L22	10.8	12936.6	/	/	/	/	/	/	/	/	/	/	/	/	/	/	/	/	/	/	/	/	88	1	35	1
ARTHROv3_930054	rpsS 30S ribosomal subunit protein S19	11.5	10437	/	/	/	/	/	/	54	5	/	/	/	/	/	/	/	/	/	/	/	/	274	7	195	4
ARTHROv3_930055	rplB 50S ribosomal subunit protein L2	11.5	31417.5	110	6	97	13	/	/	112	12	174	9	/	/	/	/	/	/	221	15	/	/	742	7	483	9
ARTHROv3_930056	rplW 50S ribosomal subunit protein L23	10.7	11835.5	29	1	/	/	/	/	143	7	164	5	/	/	/	/	/	/	39	4	/	/	140	2	282	7
ARTHROv3_930057	rplD 50S ribosomal subunit protein L4	10.4	23341	/	/	27	8	/	/	/	/	73	11	98	3	/	/	/	/	/	/	/	/	524	5	463	7
ARTHROv3_930058	rplC 50S ribosomal subunit protein L3	10.4	23731.4	73	2	69	2	136	3	280	12	247	9	77	4	/	/	/	/	/	/	50	7	309	7	354	7
ARTHROv3_930059	putative antibiotic biosynthesis monooxygenase	4.61	11525.8	/	/	40	2	/	/	/	/	/	/	/	/	/	/	68	8	/	/	116	2	/	/	/	/
ARTHROv3_930065	conserved protein of unknown function	5.63	44878.8	/	/	/	/	/	/	/	/	/	/	/	/	/	/	43	6	192	8	/	/	/	/	/	/
ARTHROv3_930069	hypothetical protein	8.87	29010.4	/	/	60	5	/	/	60	8	88	6	171	6	/	/	278	10	72	11	63	6	41	1	55	1
ARTHROv3_930072	ilvI acetolactate synthase III, large subunit	5.64	62778.5	/	/	/	/	/	/	/	/	/	/	/	/	/	/	/	/	/	/	/	/	253	2	125	2
ARTHROv3_930073	fusA1 protein chain elongation factor EF-G, GTP-binding	4.7	76441.6	89	11	53	11	/	/	62	16	28	12	/	/	/	/	29	10	46	12	72	16	316	3	209	2
ARTHROv3_930081	purH Bifunctional purine biosynthesis protein purH	5.49	55456.2	110	10	/	/	/	/	/	/	/	/	/	/	/	/	72	15	414	21	28	9	64	0	/	/
ARTHROv3_930083	tktA transketolase 1, thiamin-binding	5.66	72479	411	17	530	26	/	/	665	83	639	58	41	2	30	5	385	25	930	42	300	17	939	22	663	12
ARTHROv3_930085	tal Transaldolase	5.22	22804.3	/	/	/	/	/	/	/	/	/	/	/	/	/	/	/	/	50	5	/	/	/	/	/	/
ARTHROv3_930089	putative RuBisCO transcriptional regulator, RbcR-like	4.92	36700.6	/	/	/	/	/	/	/	/	/	/	/	/	/	/	75	13	99	20	/	/	/	/	/	/
ARTHROv3_930093	conserved hypothetical protein (secreted)	4.53	46910	/	/	/	/	/	/	/	/	/	/	/	/	/	/	/	/	45	9	/	/	/	/	/	/
ARTHROv3_930103	psaB Photosystem I P700 chlorophyll a apoprotein A2 (PsaB)	6.55	83389.9	148	6	131	11	420	17	721	51	367	24	4386	212	29	4	101	8	119	9	88	8	343	7	475	8
ARTHROv3_930104	psaA Photosystem I P700 chlorophyll a apoprotein A1 (PsaA)	7.59	83277.5	90	14	69	12	143	12	553	41	274	21	1802	96	47	14	71	12	60	17	123	12	489	7	509	8
ARTHROv3_960002	conserved hypothetical protein	3.77	8586.56	/	/	/	/	/	/	/	/	/	/	/	/	/	/	86	3	/	/	/	/	/	/	/	/
ARTHROv3_960008	conserved hypothetical protein (secreted)	5.32	18769	29	4	/	/	/	/	/	/	/	/	84	4	101	4	/	/	/	/	34	6	/	/	/	/
ARTHROv3_960011	glsA Glutaminase	4.73	33172.1	/	/	/	/	/	/	/	/	/	/	/	/	/	/	/	/	79	1	/	/	/	/	/	/
ARTHROv3_960012	putative Peptidyl-prolyl cis-trans isomerase, cyclophilin family	4.27	37963	164	18	566	30	/	/	31	5	/	/	/	/	699	35	/	/	868	31	313	15	147	2	39	1
ARTHROv3_960013	conserved hypothetical protein	4.31	12782	/	/	/	/	/	/	/	/	/	/	76	1	/	/	/	/	/	/	/	/	/	/	/	/
ARTHROv3_960021	fdx Ferredoxin (2Fe-2S)	8.52	10928.4	98	8	/	/	/	/	/	/	/	/	/	/	115	6	/	/	401	16	75	4	94	3	59	2
ARTHROv3_960022	putative outer membrane efflux protein	4.65	76578.2	/	/	/	/	/	/	/	/	28	4	88	12	/	/	/	/	/	/	/	/	/	/	/	/
ARTHROv3_960024	putative transcriptional regulator	10.2	17419.8	/	/	/	/	/	/	/	/	/	/	/	/	/	/	/	/	/	/	/	/	42	1	/	/
ARTHROv3_960030	eno enolase	4.66	45514.9	144	7	124	7	/	/	385	30	371	21	27	5	39	9	217	18	419	19	101	13	621	4	677	6
ARTHROv3_960032	ispE 4-diphosphocytidyl-2-C-methyl-D-erythritol kinase	4.9	33912.6	168	9	/	/	/	/	/	/	/	/	/	/	/	/	121	18	/	/	85	9	40	1	/	/
ARTHROv3_960036	putative serine--pyruvate aminotransferase	5.99	40005.3	203	16	171	14	/	/	/	/	68	10	/	/	/	/	191	20	163	15	75	13	63	0	/	/
ARTHROv3_960038	psb28 Photosystem II reaction center psb28 protein (Photosystem II reaction center W protein) (Photosystem II 13 kDa protein)	4.46	12707.6	102	10	137	7	/	/	/	/	39	8	/	/	758	35	/	/	160	11	153	11	269	4	247	2
ARTHROv3_960039	conserved hypothetical protein	3.91	37661.8	28	10	/	/	/	/	/	/	/	/	27	7	106	14	30	14	/	/	50	5	/	/	/	/
ARTHROv3_970003	hsdM TypeI R-M system DNA methylase M, Type I restriction enzyme Asp8005ORF3662 M protein (M.Asp8005ORF3662)	4.64	54409.7	/	/	/	/	/	/	/	/	/	/	/	/	/	/	/	/	53	9	57	6	/	/	/	/
ARTHROv3_990014	conserved hypothetical protein	4.42	9746.85	/	/	/	/	/	/	/	/	/	/	39	34	/	/	/	/	/	/	/	/	/	/	/	/
