# Supplementary material for: Proteome-Wide Analysis and Diel Proteomic Profiling of the Cyanobacterium Arthrospira platensis PCC 8005
Source: PLoS One. 2014 Jun 10;9(6):e99076. doi: 10.1371/journal.pone.0099076 (PMC4051694; doi:10.1371/journal.pone.0099076)
Supplement: Data S1 — This file contains 12 sheets with the identification data provided by Mascot and quantification (ICPL rep1 and ICPL rep2) provided by Mascot Distiller [Excel file]. (ZIP) [file pone.0099076.s005.zip]

Archive with 1 entries (1 files):
- Supplementary Data File 1.xls
