# Supplementary material for: Proteome-Wide Analysis and Diel Proteomic Profiling of the Cyanobacterium Arthrospira platensis PCC 8005
Source: PLoS One. 2014 Jun 10;9(6):e99076. doi: 10.1371/journal.pone.0099076 (PMC4051694; doi:10.1371/journal.pone.0099076)
Supplement: Data S1 — This file contains 12 sheets with the identification data provided by Mascot and quantification (ICPL rep1 and ICPL rep2) provided by Mascot Distiller [Excel file]. (ZIP) [file pone.0099076.s005.zip › Supplementary Data File 1.xls]

## Sheet: Note
This is the supplementary data file 1 for manuscript "Proteome-wide analysis and diel proteomic profiling of the cyanobacterium Arthrospira platensis PCC 8005" by Matallana-surget et al.
NOTE: this EXCEL file contains 12 sheets with the identification data provided by Mascot and quantification (ICPL rep1 and ICPL rep2) provided by Mascot Distiller
The different sheets are ranked following the same order than the columns of the Table 1

## Sheet: IEF 4-7
ARTHROv3_5910003 Mass: 17438 Score: 4394 Queries matched: 123 emPAI: 3.93
Query	Observed	Mr(expt)	Mr(calc)	Delta	Miss	Score	Expect	Rank	Peptide
6223	479.2650	956.5154	956.4603	0.0551	0	28	0.043	1	R.DLDYYLR.L 6222 6224
6364	483.8280	965.6414	964.4648	1.1767	0	4	7.8	1	R.IAETMTGAR.E
7958	523.2640	1044.5134	1044.5200	-0.0065	0	64	1.3e-005	1	K.SIVNADAEAR.Y 7956
8059	525.2900	1048.5654	1048.5189	0.0465	0	56	5.4e-005	1	R.YLSPGELDR.I 299 8028 8033 8048 8049 8050 8051 8052 8053 8054 8056 8057 8058 8060 8061 8062 8063 8064 8066 8068 8069 8070 8074 8075
10646	602.8400	1203.6654	1203.6394	0.0261	1	(1)	17	8	R.VRIAETMTGAR.E
10868	610.8760	1219.7374	1219.6343	0.1032	1	8	3	4	R.VRIAETMTGAR.E
12773	699.9190	1397.8234	1397.7514	0.0720	0	87	3.4e-008	1	K.SLGTPIEAVAEGVR.A 12689 12702 12703 12704 1685 12713 12714 12715 12716 12727 12731 12736 12737 12738 12739 12740 12741 12742 12743 12745 12746 12747 12748 12749 12750 12754 12755 12756 12757 12759 12760 12761 12762 12763 12764 12765 12767 12768 12769 12
15180	860.9410	1719.8674	1719.8825	-0.0151	1	1	12	8	-.MSIVTKSIVNADAEAR.Y
4524	873.1020	1744.1894	1743.9189	0.2705	1	1	34	1	K.SLGTPIEAVAEGVRAMK.S
10337	1185.6480	2369.2814	2369.3206	-0.0392	0	151	3.1e-014	1	R.LITYGIVAGDVTPIEEIGVVGVR.E 2968 17702 17707 17708 17709 17710 10332 10333 17711 10334 17712 10335 17713 17714 10338 17715 17716 17717 17718 10339 17719 17720 17721 17722 17723 17724 17725 17726 17727 17729 17730 17731 17732 17733 17734 17735 17736 17737
17747	794.0440	2379.1102	2379.0947	0.0154	0	(61)	1e-005	1	K.RPDVVSPGGNAYGEEMTATCLR.D
17774	799.7160	2396.1262	2395.0896	1.0365	0	78	2.3e-007	1	K.RPDVVSPGGNAYGEEMTATCLR.D 3131
ARTHROv3_6210004 Mass: 17433 Score: 2573 Queries matched: 235 emPAI: 16.05
Query	Observed	Mr(expt)	Mr(calc)	Delta	Miss	Score	Expect	Rank	Peptide
6223	479.2650	956.5154	956.4603	0.0551	0	28	0.043	1	R.DLDYYLR.Y 6222 6224
7217	504.8150	1007.6154	1007.5287	0.0867	0	38	0.0026	1	K.YLDASAIQK.L 7214 7216 7227
7603	514.2820	1026.5494	1026.5134	0.0360	0	73	1.2e-006	1	K.AYFATGELR.V 7565 7567 7579 248 7582 7583 7584 7585 7586 7587 7588 249 7589 7590 7592 7593 7594 7595 7596 7600 250 7601 7602 7604 7606 7607 7608 7609 7610 252 7611 7612 7613 7614 7615 7616 7617 7619 7620 7621 7622 7623 7624 7625 7626 7627 7628 7630 7631
10374	594.3900	1186.7654	1186.6194	0.1461	0	85	5.5e-008	1	K.EVTAGLVGADAGK.E 10366 10369 10371 10372
12215	672.8480	1343.6814	1343.7408	-0.0594	0	33	0.0084	1	R.AATTISANAANIVK.E 1458 12181 1459 12183 12191 12195 12196 1464 12197 12198 12199 12200 12201 12203 12204 12205 12206 12207 12209 12213 12214 12216 12217 12218 12221 12222 12223 12224 12225 12226 12228 12229 12231 12233 12234 12235 1466 12236 12237 12238
15608	896.9860	1791.9574	1791.8673	0.0902	0	(101)	1e-009	1	-.MQDAITSVINSSDVQGK.Y 15588 15589 15590 15591 15593 4933 4936 15602 15603 15604 15605 15606 15607 15609 15612 15614
15797	904.9850	1807.9554	1807.8622	0.0933	0	120	1.2e-011	1	-.MQDAITSVINSSDVQGK.Y 15784 15788 15789 15790 15791 15792 15793 15794 15795 15796 15799 15806
16169	943.5150	1885.0154	1884.8927	0.1227	0	(42)	0.001	1	R.YATYAMLAGDPSILDER.V 16167 16168
16246	951.4600	1900.9054	1900.8876	0.0178	0	58	2.8e-005	1	R.YATYAMLAGDPSILDER.V 6119 16235 16237 16239 16240 16241 16245 16247 16249 16250 16251 16255
16867	682.7130	2045.1172	2044.0048	1.1124	0	(7)	2.2	1	K.SLLYSDITRPGGNMYTTR.R
16931	687.6870	2060.0392	2059.9997	0.0395	0	13	0.74	1	K.SLLYSDITRPGGNMYTTR.R
17330	1096.4310	2190.8474	2190.1354	0.7120	0	65	4e-006	1	K.ETYNSLGVPIGATVQAIQAMK.E 17297 8898 8900 17304 8901 17305 17306 17307 8902 17308 8903 17309 17311 8904 17312 17313 17314 17315 8905 17316 17317 17318 17319 17320 8907 17321 17322 17323 17324 17325 17327 17328 17331 17332 17333 17334 17335 17336 17338 17
17392	736.4160	2206.2262	2206.1304	0.0958	0	(39)	0.002	1	K.ETYNSLGVPIGATVQAIQAMK.E 9025 17376 9026 17377 17379 9027 17380 17381 17382 17383 9028 17384 9029 9030 9031 17385 17386 17387 17388 17389 17390 17391 17393 17395 17397 17398 17402 17405 17406 17407 17408 17409 17410 17411
18187	944.8480	2831.5222	2830.5262	0.9959	1	10	1.1	1	R.VLNGLKETYNSLGVPIGATVQAIQAMK.E
ARTHROv3_1100010 Mass: 18310 Score: 2402 Queries matched: 127 emPAI: 13.95
Query	Observed	Mr(expt)	Mr(calc)	Delta	Miss	Score	Expect	Rank	Peptide
2060	728.3390	727.3317	727.3541	-0.0224	0	27	0.092	1	M.FDAFTK.V
4207	430.2580	858.5014	858.3946	0.1069	0	49	0.00042	1	-.MFDAFTK.V 4208
4811	889.5300	888.5227	888.4739	0.0489	0	(8)	4.3	1	R.DMEIILR.Y
5135	453.3660	904.7174	904.4688	0.2487	0	31	0.019	1	R.DMEIILR.Y
12831	702.8570	1403.6994	1403.7368	-0.0374	0	99	2.9e-009	1	R.ITSNASTIVSNAAR.S 12815 12817 12820 12821 12827 12828 12829 12830 12832 12835 12836 12841 12842 12843 12844
15782	603.0480	1806.1222	1804.9571	1.1651	0	59	1.7e-005	1	R.ETYLALGTPGSSVAVGVGK.M 15695 15701 15702 738 15712 15713 15716 15717 15718 15719 15720 15721 15723 15724 15725 15726 15727 15728 15729 15730 15731 15732 15733 15734 15735 15736 15737 15738 15739 15740 15741 15742 15743 15744 15745 15746 15747 15748 1574
16120	938.5050	1874.9954	1874.9050	0.0904	0	120	1.4e-011	1	R.YVTYAVFAGDASVLEDR.C 5881 16100 16101 16102 16103 16104 16107 16108 16109 16110 16111 16112 16113 16114 16115 16116 16117 16118 16119 16121 16122 16123 16124 5891
17081	1060.5280	2119.0414	2119.0698	-0.0283	0	88	1.8e-008	1	R.SLFAEQPQLIAPGGNAYTSR.R 1762 17080 17083 17085 17087 17088 8272
17513	1128.0700	2254.1254	2254.0457	0.0798	0	46	0.00032	1	R.GEMLSTAQIDALSQMVAESNK.R 17515
10395	1190.0520	2378.0894	2378.1570	-0.0675	1	(98)	5.6e-009	1	R.GEMLSTAQIDALSQMVAESNKR.L 3011
17772	799.4430	2395.3072	2394.1519	1.1553	1	(70)	1.2e-006	1	R.GEMLSTAQIDALSQMVAESNKR.L 17769
10669	1206.0210	2410.0274	2410.1468	-0.1193	1	146	7.2e-014	1	R.GEMLSTAQIDALSQMVAESNKR.L 17792 17795
ARTHROv3_70003 Mass: 262374 Score: 1975 Queries matched: 118 emPAI: 0.81
Query	Observed	Mr(expt)	Mr(calc)	Delta	Miss	Score	Expect	Rank	Peptide
645	593.9850	592.9777	592.3003	0.6774	0	5	6.5	1	R.VATMR.A
1026	631.2920	630.2847	630.3813	-0.0966	1	0	66	1	R.LARSGK.M
1577	688.3330	687.3257	688.4054	-1.0797	1	2	38	2	R.KAAIMR.R
3063	796.1360	795.1287	795.4967	-0.3679	0	0	32	1	K.IPGIIQR.T
6711	493.3960	984.7774	984.6219	0.1555	0	38	0.0035	1	K.LDTILGLLK.E 6708
6761	494.3610	986.7074	986.5470	0.1604	0	56	6.8e-005	1	K.LMVAIPTDK.G 6747
6899	497.7520	993.4894	993.4953	-0.0059	0	36	0.0045	1	R.FVLDGMANK.L
7089	502.3060	1002.5974	1002.5420	0.0555	0	(51)	0.00017	1	K.LMVAIPTDK.G 7088
7704	516.3340	1030.6534	1030.5295	0.1240	0	60	2.5e-005	1	R.LLDEASLDR.N 7701
7735	516.8220	1031.6294	1031.5863	0.0432	0	67	3.9e-006	1	R.LLSDAITTAK.Y 7743
8101	526.3310	1050.6474	1050.5280	0.1194	0	24	0.072	1	K.NNMYLQLR.G 8120
8742	543.8930	1085.7714	1085.6696	0.1019	0	46	0.00061	1	R.LAEVISLLTK.L 8741 8743 8744
9007	551.7930	1101.5714	1101.5302	0.0413	0	83	1.2e-007	1	K.ALADAEEDLR.K
9080	554.3260	1106.6374	1106.5608	0.0767	0	37	0.005	1	R.ASQEGLFDLK.D
9820	576.3160	1150.6174	1150.5870	0.0304	0	66	4.8e-006	1	K.VVVFGTDTEGK.V 9814
10330	593.3150	1184.6154	1184.6077	0.0077	0	65	5.5e-006	1	K.GATTLFYIDGK.K 10340
10408	595.8080	1189.6014	1189.6066	-0.0052	1	(5)	7.1	5	R.FFKHVPEMR.S 10410
10991	615.3380	1228.6614	1229.6251	-0.9637	1	2	17	6	K.ALADAEEDLRK.T
11040	617.7760	1233.5374	1233.5414	-0.0040	0	48	0.00034	1	R.ESYFSNFNAR.L 11041
11137	621.3130	1240.6114	1240.7153	-0.1038	1	3	9.2	5	R.ANPKGHHILVR.H
11223	625.8190	1249.6234	1249.5503	0.0732	0	59	2.9e-005	1	R.ATYEESFEFK.V 11224
11265	626.8570	1251.6994	1251.6394	0.0601	1	1	11	4	K.NNMYLQLRGK.E
11761	650.3530	1298.6914	1298.6731	0.0183	0	45	0.00096	1	K.VQGNWNALEIR.K 11764 1211
11767	650.7550	1299.4954	1300.7714	-1.2760	1	2	17	4	R.IRLLSDAITTAK.Y
12375	679.9480	1357.8814	1357.7242	0.1573	0	38	0.0032	1	R.IWSLPQSADTIK.N 12371
12443	456.6170	1366.8292	1366.6776	0.1516	0	44	0.00056	1	R.SGICHLPNSINR.T
12592	693.8100	1385.6054	1385.6575	-0.0521	0	88	3.7e-008	1	K.YSNSDLFAVSQR.A 12591 12593
13187	724.3690	1446.7234	1446.8195	-0.0960	0	39	0.002	1	K.ALADQTPPPLGVIR.G 13195 13196
13444	738.8790	1475.7434	1475.6926	0.0509	0	43	0.001	1	K.VQSLELQEQDCK.L 13445
13465	740.3890	1478.7634	1478.7154	0.0481	0	89	2.1e-008	1	K.QVQATESFAGWQK.R 13463
13539	743.9110	1485.8074	1485.7675	0.0400	0	59	2.2e-005	1	R.VAAEVSENQALLDK.I 2297 13538
13590	748.9290	1495.8434	1495.8497	-0.0063	0	43	0.00072	1	R.EILLPLNTLDEVK.A 13591
13633	753.3240	1504.6334	1504.6834	-0.0500	0	53	8.5e-005	1	K.LYSDPSSNYQFGK.V 13634
13726	756.8690	1511.7234	1511.7692	-0.0457	0	30	0.016	1	K.LQNLQANANANVDK.Q
13976	516.3070	1545.8992	1545.7900	0.1092	0	84	7.7e-008	1	R.NIDSGPPPSTIGVHR.E 13978 13984
14029	777.8290	1553.6434	1553.7150	-0.0716	0	70	2.1e-006	1	R.SQYGSLYPASYYR.L
14033	777.9000	1553.7854	1553.7375	0.0479	0	76	4.5e-007	1	R.NAAFEQWIPDAHR.A 14036 14037
14102	521.3720	1561.0942	1560.7685	0.3257	0	103	7.8e-010	1	K.VGQDFFSGHLAEVR.I 14100 14103
14342	798.4110	1594.8074	1594.8290	-0.0215	0	3	7.4	2	R.VTYVERPALMGFGR.D 14340
14408	803.4430	1604.8714	1604.7577	0.1138	1	4	6.2	1	K.MEGNTGKVQDLAGNR.H
14491	810.4850	1618.9554	1618.8566	0.0988	0	76	3.8e-007	1	K.LQTEINTLNADFLK.S 14488
14535	814.4440	1626.8734	1626.8981	-0.0247	0	12	1	1	R.FLGAPTINGATLLPDK.R
14645	821.9490	1641.8834	1641.9090	-0.0255	1	1	16	1	R.QTWEEIVQLLKQK.R
14859	840.4640	1678.9134	1678.8712	0.0422	0	29	0.019	1	R.ACLNFNVSNSVLTLK.A 14860
14944	844.5550	1687.0954	1686.8577	0.2378	0	10	1.6	1	K.GITDYNDRPILPGEK.V 14928 14937
14947	844.9960	1687.9774	1687.8815	0.0960	0	64	6.9e-006	1	R.ASCTLTIPDEISLLR.S 14926 14954
15052	852.4660	1702.9174	1703.8942	-0.9767	0	9	2.2	2	R.TLDIDGVSITNGLSATK.Y 15058
15257	867.0190	1732.0234	1731.8250	0.1985	1	4	7	2	R.MYSSSSGNSTWKLIR.T
15488	887.9710	1773.9274	1773.9148	0.0126	0	25	0.054	1	R.IWSGVLSEEEIAINSK.T
15542	595.7370	1784.1892	1782.9992	1.1900	1	27	0.026	1	R.FLGAPTINGATLLPDKR.I 15540 15541
5447	919.9670	1837.9194	1837.9646	-0.0452	0	95	1.2e-008	1	K.VNAAKPVTLADLNNADGR.G 15930
16315	958.9330	1915.8514	1915.9561	-0.1046	0	(9)	1.9	1	K.SIEDSQVKPQTMPDITK.D 1094
16373	645.0060	1931.9962	1931.9510	0.0452	0	26	0.041	1	K.SIEDSQVKPQTMPDITK.D 6371 16376 16378
16648	994.9670	1987.9194	1986.8775	1.0419	0	9	1.5	1	K.TMAMGNNGLSNVDTLDFR.D
16993	1044.5660	2087.1174	2087.0647	0.0527	0	69	1.6e-006	1	K.DSNDLVTQGALLGFVQPASR.L
17177	1068.4640	2134.9134	2135.0131	-0.0996	0	30	0.012	1	K.YDLQQEQETQAGDTQLLR.S
8611	1078.0670	2154.1194	2154.0997	0.0197	0	53	0.00016	1	K.VSEPVYTIGNFLEGGQLFGK.L 8610 17227 17228
17686	786.0460	2355.1162	2354.1938	0.9224	1	27	0.025	1	K.LQNLQANANANVDKQSQATQAK.Q 17684
17813	809.0830	2424.2272	2424.2285	-0.0013	0	46	0.00026	1	K.VADALTLGEWTHLAATIDASGNAK.V 17810 17814
17895	828.0660	2481.1762	2480.1390	1.0371	0	54	4.2e-005	1	R.LHTLETCEGNVQLSYFDNQGR.M 17893
18074	889.6620	2665.9642	2666.3261	-0.3620	0	3	3.9	1	K.TLLSGNEPGLLAYYPMSEATGVEVR.D
18132	915.1180	2742.3322	2741.2933	1.0389	0	42	0.00058	1	K.VSDFSIHGNEGTVYGDPYVSAATLSR.K
18252	1004.7520	3011.2342	3011.3931	-0.1589	0	14	0.27	1	R.SEQQSFANTVEHTIGGSFTMNAALGAEAK.F
ARTHROv3_1100011 Mass: 17703 Score: 1855 Queries matched: 181 emPAI: 15.48
Query	Observed	Mr(expt)	Mr(calc)	Delta	Miss	Score	Expect	Rank	Peptide
4982	450.2510	898.4874	898.4548	0.0326	0	25	0.071	1	R.DIGYYLR.M 4973 4974 4975 4976 4977 107 4979 4985 4987 4988 4990 4991 4992 4994 5002 5005 5007 5012 109
13251	727.9070	1453.7994	1453.7565	0.0429	0	89	2.3e-008	1	R.FLSSTEIQVAFGR.F 13244 13248 13249 13250 13252 13254 13255 13262 13263
13674	754.3810	1506.7474	1506.7678	-0.0203	0	61	1.1e-005	1	K.ADSLISGAAQAVYNK.F 13639 13648 13649 13650 13651 13652 13654 13655 13656 13658 13659 13660 13661 13662 13663 13664 13665 13666 2415 13667 13668 13669 13670 13671 13672 13673 13675 13676 13677 13678 13679 2418 13680 13681 13682 13683 13685 13686 13687 13
13960	772.9130	1543.8114	1543.7842	0.0273	0	91	1.5e-008	1	K.TPLTEAVSIADSQGR.F 13958 13959 13961 13962 260
14889	842.3930	1682.7714	1682.8555	-0.0841	0	46	0.00042	1	R.TFELSPSWYIEALK.Y 3882 14886 14888 14890 14891 14892 14894 14895 14896 14897 14898 14899 14900 14901 14903 14906
738	602.3830	1804.1272	1802.9196	1.2075	1	(55)	0.00021	1	-.MKTPLTEAVSIADSQGR.F 15676 15681 5062 15693
794	607.3200	1818.9382	1818.9146	0.0236	1	61	4.8e-005	1	-.MKTPLTEAVSIADSQGR.F 15830 15831 15832 15833
16622	994.4100	1986.8054	1986.8894	-0.0840	0	57	2.2e-005	1	K.FPYTTQMQGPNYAADQR.G 16616 16617 16618 16619 16620 16621 16623 16624 16625 16626 16627 16628 16629 16631 1336 16632 6896 16633 16634 6897 16635 16636 16637 16638 6898 16640 1340 16646 16647
16703	668.6390	2002.8952	2002.8843	0.0108	0	(49)	0.00015	1	K.FPYTTQMQGPNYAADQR.G 16688 16692 16693 16694 16695 16696 16697 16698 7066 16700 16701 16704 16705 16706 16707 16708 16709 16710 16711 16712 16718 16719 16721 16722
7116	1004.5600	2007.1054	2007.0636	0.0418	1	14	1.5	1	K.ALTSKADSLISGAAQAVYNK.F
11467	1268.5980	2535.1814	2535.1877	-0.0063	0	37	0.007	1	K.ANHGLSGDAAVEANSYLDYAINALS.- 17954 17957 11465 17962 17964 17965 17966
18314	1159.8760	3476.6062	3475.6466	0.9595	1	(17)	0.14	1	K.ADSLISGAAQAVYNKFPYTTQMQGPNYAADQR.G
18316	1165.2950	3492.8632	3491.6416	1.2216	1	35	0.0017	1	K.ADSLISGAAQAVYNKFPYTTQMQGPNYAADQR.G 18315
ARTHROv3_1210012 Mass: 52408 Score: 1184 Queries matched: 56 emPAI: 2.39
Query	Observed	Mr(expt)	Mr(calc)	Delta	Miss	Score	Expect	Rank	Peptide
4314	864.4240	863.4167	862.4760	0.9407	1	1	36	1	M.VSTAEKTK.I
167	488.3110	974.6074	974.5549	0.0525	0	25	0.3	1	K.IGLFGGAGVGK.T
7971	523.3200	1044.6254	1044.5968	0.0287	0	45	0.00092	1	K.VVDLLAPYR.R 7980
8265	530.8430	1059.6714	1059.5964	0.0750	0	52	0.00014	1	K.LPEIYNALK.I 8263 8267
10443	596.8130	1191.6114	1191.5918	0.0197	0	72	1.1e-006	1	R.SVAMSGTDGLVR.G 10438 10442 666
10703	604.3630	1206.7114	1207.5867	-0.8753	0	(3)	9.7	3	R.SVAMSGTDGLVR.G
11285	627.8580	1253.7014	1253.7092	-0.0077	0	30	0.014	1	R.AIQVPVGSGTLGR.I 11286
12043	664.8350	1327.6554	1327.6633	-0.0079	0	35	0.0059	1	K.AHGGVSVFGGVGER.T 12037
13062	717.4260	1432.8374	1432.7674	0.0700	0	77	3.9e-007	1	R.FVQAGSEVSALLGR.M 13056 13057 13058 13059
13399	736.4140	1470.8134	1470.7541	0.0594	0	106	4.6e-010	1	R.VALSALTMAEYFR.D 13367 13395 13398 2196
13553	744.4410	1486.8674	1486.8429	0.0246	0	22	0.12	1	K.TVIIMELINNIAK.A
13554	744.4450	1486.8754	1486.7490	0.1265	0	(66)	4.2e-006	1	R.VALSALTMAEYFR.D 13536 13549
14367	801.3790	1600.7434	1600.8031	-0.0597	0	91	1.2e-008	1	K.VALVYGQMNEPPGAR.M 14366 14368 14369 14370 14371 14372 14377 3191
14447	807.9940	1613.9734	1613.9393	0.0342	0	45	0.00057	1	K.IGYITQVIGPVVDIK.F 14448
14460	809.3600	1616.7054	1616.7981	-0.0926	0	(39)	0.0019	1	K.VALVYGQMNEPPGAR.M 14461 14462 14465 14466
17275	727.9590	2180.8552	2181.0372	-0.1820	1	(17)	0.22	1	R.TREGNDLYNEMIESGVINK.E
17355	733.6600	2197.9582	2197.0321	0.9261	1	56	2.7e-005	1	R.TREGNDLYNEMIESGVINK.E
17570	1147.5060	2292.9974	2293.0719	-0.0744	0	(105)	3.6e-010	1	R.MPSAVGYQPTLGTEMGELQER.I 17572
17599	1156.0130	2310.0114	2309.0668	0.9447	0	(2)	7.9	1	R.MPSAVGYQPTLGTEMGELQER.I
17633	1163.5260	2325.0374	2325.0617	-0.0242	0	123	6.7e-012	1	R.MPSAVGYQPTLGTEMGELQER.I 17632 17636
18292	1083.5540	3247.6402	3246.5503	1.0899	0	65	2.3e-006	1	K.GIYPAVDPLDSSSTMLQPSVVGEEHYQTAR.A
18293	1088.5560	3262.6462	3262.5452	0.1009	0	(21)	0.058	1	K.GIYPAVDPLDSSSTMLQPSVVGEEHYQTAR.A
ARTHROv3_420013 Mass: 12563 Score: 1130 Queries matched: 39 emPAI: 3.26
Query	Observed	Mr(expt)	Mr(calc)	Delta	Miss	Score	Expect	Rank	Peptide
11771	650.8230	1299.6314	1299.6347	-0.0032	0	22	0.2	2	R.GSEYTVEFLQK.L
11780	650.8920	1299.7694	1299.7551	0.0144	0	78	4.6e-007	1	K.IFVSPVEQIIR.I 11763 11765 11773 11775 11777 11778 11779 11781 11783
14486	810.4340	1618.8534	1618.7991	0.0543	1	35	0.0043	1	R.YRGSEYTVEFLQK.L
15227	865.0610	1728.1074	1727.9604	0.1471	0	121	1e-011	1	K.IALVNAGIVGMTVSEVR.G 15219 4331 4332 15220 15221 15222 15223 15224 15225 15226 15228 15230 15233
15324	873.0390	1744.0634	1743.9553	0.1081	0	(60)	1.3e-005	1	K.IALVNAGIVGMTVSEVR.G 15314 4501 15316 4519 4521 15320 15321 15323 15325 15326 4529
16910	1029.6190	2057.2234	2057.1157	0.1077	1	2	8.9	2	R.TGEIGDGKIFVSPVEQIIR.I
ARTHROv3_850006 Mass: 37491 Score: 1123 Queries matched: 48 emPAI: 1.54
Query	Observed	Mr(expt)	Mr(calc)	Delta	Miss	Score	Expect	Rank	Peptide
205	503.2600	502.2527	502.2499	0.0028	0	4	38	1	R.EAGAR.V
4991	450.2820	898.5494	899.5440	-0.9945	1	5	5.8	7	K.ELIKEIR.E
10176	587.3470	1172.6794	1173.5495	-0.8701	1	0	22	9	R.MNQIHMRGR.I
11060	618.3120	1234.6094	1234.5942	0.0153	0	64	8.1e-006	1	K.VYNAEELANGR.T 911
1010	629.8400	1257.6654	1258.6227	-0.9573	1	0	54	1	R.LKDMGIENPDK.V
11936	658.8120	1315.6094	1315.6271	-0.0176	0	69	3.3e-006	1	K.GGLFAAPDFYMK.K 11937 11938 11939
12077	666.8680	1331.7214	1331.6220	0.0994	0	(64)	7.6e-006	1	K.GGLFAAPDFYMK.K 1371 12071 12074 12081
13575	497.9890	1490.9452	1490.7592	0.1860	0	12	1.1	1	R.FVDTIHMFEKPK.N
357	537.9790	1610.9152	1610.8814	0.0338	0	(12)	2.9	1	R.AVEELVVVVMDRPR.H
390	543.3710	1627.0912	1626.8763	0.2148	0	17	1.2	1	R.AVEELVVVVMDRPR.H 14534
14982	847.9310	1693.8474	1693.7763	0.0711	0	84	5.2e-008	1	K.SATENLQIISDCMGR.A 14980 14981 14983
15108	855.9060	1709.7974	1709.7713	0.0262	0	(66)	3.5e-006	1	K.SATENLQIISDCMGR.A 15107
16596	992.0570	1982.0994	1981.9965	0.1029	0	120	1.5e-011	1	R.TVLFAACGITSGTLMEGVR.F 6844 16592 6845 16593 16594 16595 16597 16598 16599
16670	999.9870	1997.9594	1997.9915	-0.0320	0	(115)	3.7e-011	1	R.TVLFAACGITSGTLMEGVR.F 16669 16671 16672 16673 16674 1375
7676	1030.4820	2058.9494	2059.0197	-0.0703	0	17	0.83	1	R.CLGGHFQGQLIYDPEVVK.T 16924
1818	711.4590	2131.3552	2131.1248	0.2304	1	4	14	1	R.FVDTIHMFEKPKNIQLR.- 1816 1819
2374	750.7450	2249.2132	2250.0222	-0.8091	1	21	0.32	1	K.DMGIENPDKVYNAEELANGR.T
ARTHROv3_760001 Mass: 102133 Score: 1087 Queries matched: 68 emPAI: 1.00
Query	Observed	Mr(expt)	Mr(calc)	Delta	Miss	Score	Expect	Rank	Peptide
22	313.2970	624.5794	624.2975	0.2819	0	2	22	2	K.MTMVK.D
2352	748.5810	747.5737	747.3763	0.1975	0	6	10	1	K.NGEISTK.E
2440	756.2300	755.2227	756.4494	-1.2266	0	0	36	1	R.VVELAAR.H
3869	421.2990	840.5834	840.4745	0.1089	0	23	0.09	1	K.YFAIVTK.G
7270	505.7580	1009.5014	1010.5509	-1.0494	0	12	1.1	1	R.APLNQAEIR.K 7261 7262 7269 7272 221 7278 7312 7318
47	339.2930	1014.8572	1015.5298	-0.6726	0	11	5	1	K.LENGDITVR.E
7543	512.8620	1023.7094	1023.5502	0.1593	0	73	1e-006	1	R.AAYLQVFGR.E 244
7735	516.8220	1031.6294	1031.5876	0.0418	0	3	11	9	R.LLGRPTYGR.Q 7743
8067	525.3310	1048.6474	1048.5665	0.0809	1	3	9.4	5	K.QDVVKAAYR.Q
8582	538.8480	1075.6814	1075.6026	0.0789	0	50	0.00018	1	R.YLTPGGLSLR.S 8583
8815	545.8680	1089.7214	1090.5805	-0.8590	1	4	8.8	5	R.SMRVGTLAEK.M
428	554.6810	1107.3474	1106.5754	0.7721	1	(1)	36	1	R.SMRVGTLAEK.M 9085
9097	554.7870	1107.5594	1107.5560	0.0034	0	21	0.14	1	R.SALGYLQNDK.E
9610	569.3220	1136.6294	1136.5826	0.0469	0	66	5e-006	1	K.LGTISYVDNR.G
11044	617.8320	1233.6494	1233.6717	-0.0223	0	33	0.0092	1	K.YNQILASQGLK.A 11042 11045
11342	630.2500	1258.4854	1258.5870	-0.1015	0	46	0.00073	1	R.EFYTPYPNTK.V 11345 11346
11385	632.3210	1262.6274	1262.6507	-0.0232	0	17	0.37	1	K.LDQLPGGYVSSK.F
11752	649.3310	1296.6474	1296.6197	0.0277	0	88	2.7e-008	1	R.AYSQGISDLESK.F 11751
11818	653.3860	1304.7574	1304.7452	0.0122	0	93	9.4e-009	1	K.VALQTTIGAIYR.Q 11817
97	447.4450	1339.3132	1338.6887	0.6245	1	12	5.5	1	R.VGTLAEKMTMVK.D
12400	681.3430	1360.6714	1361.7667	-1.0952	1	5	6.3	2	R.KYNQILASQGLK.A
12548	691.8350	1381.6554	1380.6595	0.9959	0	3	8.4	1	R.FVELGTPTDQMK.G
13313	732.8410	1463.6674	1463.6577	0.0097	0	50	0.00016	1	R.NMYWTSLYVCK.A
13470	740.7860	1479.5574	1479.6526	-0.0952	0	(43)	0.00096	1	R.NMYWTSLYVCK.A
13493	742.3320	1482.6494	1482.7175	-0.0681	0	72	1.5e-006	1	R.NGAGIDNQLSNPGAR.G 13492 13510
13739	757.9370	1513.8594	1513.7817	0.0777	0	47	0.00031	1	R.TVPQFVTLFGDYK.Q 2460
13780	761.4110	1520.8074	1520.6275	0.1799	0	38	0.0028	1	R.QEMNSYFDLCSK.K
13911	769.3840	1536.7534	1536.6225	0.1310	0	(8)	2.4	1	R.QEMNSYFDLCSK.K
13922	770.0050	1537.9954	1537.8140	0.1814	0	76	4.6e-007	1	K.EFVEALGASALYIR.E 13921
14154	785.8950	1569.7754	1569.8012	-0.0257	1	0	16	2	R.SPQNRPAPFGKDTR.R
14239	790.8060	1579.5974	1580.8232	-1.2258	1	0	14	2	R.QKFVMKPGLSSSEK.Q
3054	795.5260	1589.0374	1588.7621	0.2754	0	39	0.0057	1	K.TELSDLATYFSSGAK.R
14740	829.9090	1657.8034	1657.8271	-0.0237	0	91	1e-008	1	K.TVPVSTISQAEQQDR.Y 422 14732 14739 14741
15546	596.0170	1785.0292	1784.9632	0.0660	1	39	0.0022	1	R.QTVAEIKLENGDITVR.E
16341	962.9630	1923.9114	1923.9268	-0.0153	0	65	4.1e-006	1	R.NWGPQIDLFNYSAPFR.T
1381	667.3510	1999.0312	1999.0302	0.0009	1	3	23	8	R.EFYTPYPNTKVIELGTK.H
16888	1025.5180	2049.0214	2049.0895	-0.0680	0	24	0.051	1	R.YTTYAIVAGDPNIIAVNVR.G 16884
16948	690.6800	2069.0182	2067.9547	1.0635	1	0	13	6	K.SDVFRNMYWTSLYVCK.A
17366	1102.9720	2203.9294	2205.0769	-1.1475	0	24	0.041	1	R.EIIENACSSAATLVALQEMR.R
9861	1155.2880	2308.5614	2308.2862	0.2752	1	4	12	1	R.LEIAQVLTQNAELIVSRAANR.I
18281	1046.6560	3136.9462	3137.4539	-0.5078	0	0	5.1	2	K.GGLAALVDAMVDSSEYADYFGEETVPYLR.G
ARTHROv3_420092 Mass: 53889 Score: 1025 Queries matched: 56 emPAI: 1.30
Query	Observed	Mr(expt)	Mr(calc)	Delta	Miss	Score	Expect	Rank	Peptide
3484	409.4130	816.8114	816.5109	0.3006	0	19	0.25	1	R.IPIAYLK.T 3476 3477
9454	565.8400	1129.6654	1129.5914	0.0741	0	66	5.1e-006	1	R.VALEACIQAR.N 9448 9449 9450 9451 9452 481 9455 9456 9457 9458
10935	612.3550	1222.6954	1222.6598	0.0357	0	45	0.00062	1	R.FLFVQEAIEK.A 10931 832 10933
11112	620.3350	1238.6554	1238.6152	0.0403	0	(33)	0.008	1	K.GITMGFVDLMR.E
11295	628.3520	1254.6894	1254.6101	0.0794	0	(56)	4.9e-005	1	K.GITMGFVDLMR.E
11496	636.2550	1270.4954	1270.6050	-0.1095	0	79	2.5e-007	1	K.GITMGFVDLMR.E 11508
12397	681.3210	1360.6274	1360.6551	-0.0276	0	46	0.00045	1	K.LTYYTPDYTPK.D 12396 12398 12399
13093	480.2720	1437.7942	1437.7365	0.0577	0	53	9.1e-005	1	K.TFQGPPHGITVER.D 13082 13088 13089 1937 13091 13095 13096
13314	732.8960	1463.7774	1464.6303	-0.8529	0	9	2.2	3	K.DDENINSQPFMR.W 13318
14299	794.8770	1587.7394	1587.7755	-0.0361	0	45	0.00056	1	K.WSPELAVACELWK.E
813	609.5590	1825.6552	1826.8907	-1.2355	1	2	27	3	K.LEGEKGITMGFVDLMR.E
5944	940.8620	1879.7094	1879.8267	-0.1172	0	(64)	1.4e-005	1	K.GHYLNVTAPTCEEMMK.R 16146 5945 16147 16148
16214	632.9970	1895.9692	1895.8216	0.1476	0	(7)	2.7	1	K.GHYLNVTAPTCEEMMK.R
16287	956.8770	1911.7394	1911.8165	-0.0770	0	77	2.4e-007	1	K.GHYLNVTAPTCEEMMK.R 6214 16288 16289 16290 16297 16298
17283	1092.4750	2182.9354	2182.9953	-0.0599	1	69	1.6e-006	1	R.GGLDFTKDDENINSQPFMR.W
17359	1100.4580	2198.9014	2198.9902	-0.0888	1	(56)	3e-005	1	R.GGLDFTKDDENINSQPFMR.W 17358
2567	765.9600	2294.8582	2294.0307	0.8274	1	2	26	1	K.GITMGFVDLMREDHIEEDR.S
8310	1063.1930	3186.5572	3185.5856	0.9716	1	2	18	1	R.AEFAKEIGTPIIMHDFFTAGFTANTTLAR.W
ARTHROv3_1450034 Mass: 85188 Score: 983 Queries matched: 38 emPAI: 0.90
Query	Observed	Mr(expt)	Mr(calc)	Delta	Miss	Score	Expect	Rank	Peptide
1355	664.3960	663.3887	662.3752	1.0136	0	4	21	1	R.EFIVR.L
6526	488.3570	974.6994	974.5549	0.1445	0	27	0.045	1	R.IIVNYPTR.T
8083	525.8220	1049.6294	1049.5294	0.1000	0	52	0.0001	1	R.AGFLAGFPDR.T
10138	585.8840	1169.7534	1169.6153	0.1382	0	2	12	5	K.NAGNGIALAGNAK.G
10730	604.8420	1207.6694	1207.5833	0.0862	0	98	2.8e-009	1	R.ISDNTLFENR.S 10731
152	472.0100	1413.0082	1412.8351	0.1731	0	12	3.1	1	R.TGLVLSGSSKPVLR.K
13835	764.8600	1527.7054	1527.7318	-0.0263	0	41	0.0017	1	R.NNSFQNTGYGISVK.G 13828 13841 13842 13844 13845
14123	783.8680	1565.7214	1565.7660	-0.0446	0	69	1.7e-006	1	K.AFDMAPIQQATAFR.D 14122
14230	789.8400	1577.6654	1577.7434	-0.0779	0	122	1.2e-011	1	K.LTGGNPNSLNGYTDR.G 14224 14233
14257	791.3780	1580.7414	1581.7610	-1.0195	0	(67)	2.9e-006	1	K.AFDMAPIQQATAFR.D 14267
15067	853.4820	1704.9494	1704.9410	0.0084	0	57	3e-005	1	R.AEISAILYQTLVATGR.A
15256	866.9660	1731.9174	1731.9156	0.0019	0	51	0.00013	1	K.FTLVSVGNQINPTNTK.G 15255 15261 15262
15432	882.8980	1763.7814	1763.8690	-0.0875	0	87	4.1e-008	1	R.GQIPSYATDAIATATER.R
17584	768.0720	2301.1942	2300.1067	1.0875	0	(36)	0.0028	1	R.HSSPSTGGQEVTIVMATNAELR.G 17583 17585
9845	1153.9740	2305.9334	2306.1325	-0.1990	0	(84)	1.2e-007	1	R.FASPSAAGQNVTIVMENNSTLR.G
9982	1162.0150	2322.0154	2322.1274	-0.1119	0	107	6.9e-010	1	R.FASPSAAGQNVTIVMENNSTLR.G 2706 17626
17738	1186.5140	2371.0134	2371.0564	-0.0430	0	82	6.9e-008	1	M.ATVYVNPSTGNDQGDGSQSSPYK.T
18124	912.3580	2734.0522	2733.2512	0.8010	0	25	0.022	1	R.NTGDGVVITNDAAPDLGSASESGGNMIR.N
18222	967.4980	2899.4722	2898.4624	1.0098	0	89	1.1e-008	1	K.LQDTGFAIAVQASAAPLISDNHIYNNR.T 18223
9257	1118.9220	3353.7442	3352.6794	1.0648	1	3	17	1	R.HSSPSTGGQEVTIVMATNAELRGVTVTNNQVR.G
ARTHROv3_370048 Mass: 44833 Score: 833 Queries matched: 37 emPAI: 0.90
Query	Observed	Mr(expt)	Mr(calc)	Delta	Miss	Score	Expect	Rank	Peptide
730	602.0060	600.9987	601.3547	-0.3560	1	6	13	3	R.IERGK.V 735 740
1014	315.6600	629.3054	630.3085	-1.0031	0	11	3	1	K.NDVQR.G
4247	430.8370	859.6594	858.4997	1.1598	0	17	0.52	3	R.GMVIAKPK.S 4230 4232 4234 4236 4237 4239 4240 4241 4242 4243 4245
6321	482.3300	962.6454	961.4141	1.2313	0	7	3.8	3	R.GENDWVDK.I
9697	572.3720	1142.7294	1142.6547	0.0748	0	77	3.7e-007	1	K.VGDTVELIGIK.D 9693
9737	574.3270	1146.6394	1146.5921	0.0474	0	43	0.0011	1	K.ALDFLTENPK.T
11920	657.3060	1312.5974	1312.6333	-0.0359	0	90	1.6e-008	1	R.TTTVTGAEMFQK.T 11919 11921
12463	685.9040	1369.7934	1369.8181	-0.0246	1	13	1.1	1	K.VKVGDTVELIGIK.D
14938	844.4720	1686.9294	1686.8611	0.0684	0	79	2.2e-007	1	K.TLEEGMAGDNVGLLLR.G
15048	852.4410	1702.8674	1702.8560	0.0115	0	(69)	1.8e-006	1	K.TLEEGMAGDNVGLLLR.G 15054 4054
5710	930.9540	1859.8934	1859.9013	-0.0079	0	128	6.3e-012	1	R.GITINTAHVEYETEQR.H 16035 5709 16039 16040 936 16042
17033	1052.0480	2102.0814	2102.0686	0.0128	0	(50)	0.00014	1	R.INMTVQLICPIAIEQGMR.F
17077	1060.0040	2117.9934	2118.0635	-0.0701	0	103	5.7e-010	1	R.INMTVQLICPIAIEQGMR.F
ARTHROv3_1420023 Mass: 35821 Score: 736 Queries matched: 28 emPAI: 3.12
Query	Observed	Mr(expt)	Mr(calc)	Delta	Miss	Score	Expect	Rank	Peptide
6508	487.8450	973.6754	973.5233	0.1522	0	27	0.043	1	R.FLLNPENK.V 6506
569	583.8390	1165.6634	1165.5768	0.0867	0	14	1.4	1	R.TYASWSPNIK.L
12479	686.8130	1371.6114	1371.5799	0.0315	0	40	0.0019	1	R.NCVVDMGFDTSK.L
12637	694.7460	1387.4774	1387.5748	-0.0974	0	(31)	0.017	1	R.NCVVDMGFDTSK.L
13797	762.3820	1522.7494	1522.7151	0.0343	0	34	0.0056	1	R.GVSEPTEDGYTQIK.V
14121	783.8560	1565.6974	1565.7872	-0.0897	0	(52)	8.4e-005	1	R.VAEPVVPPQEMSQR.T 14124
14262	791.8640	1581.7134	1581.7821	-0.0686	0	56	3.4e-005	1	R.VAEPVVPPQEMSQR.T 14263 14268 14269
14769	832.9760	1663.9374	1663.8280	0.1095	0	49	0.00023	1	R.FMDQGLVAPIPEGYK.L 14770
14864	840.9690	1679.9234	1679.8229	0.1006	0	(34)	0.006	1	R.FMDQGLVAPIPEGYK.L
15270	578.7150	1733.1232	1732.8818	0.2414	0	77	3.3e-007	1	K.TITIAAPGAANMQFAEK.T 15263 15265 15266
15352	875.4450	1748.8754	1748.8767	-0.0012	0	(51)	0.00014	1	K.TITIAAPGAANMQFAEK.T 15353
16093	936.5310	1871.0474	1870.0200	1.0274	0	96	2.7e-009	1	R.SIFPETLAADVVPATIAR.F 16083 16086
16726	1003.4060	2004.7974	2004.9179	-0.1205	0	75	4.1e-007	1	R.QMTPLQQTQAMCDLANR.T 16727 16728
16783	1011.4350	2020.8554	2020.9129	-0.0574	0	(65)	3.9e-006	1	R.QMTPLQQTQAMCDLANR.T
ARTHROv3_760031 Mass: 10915 Score: 611 Queries matched: 23 emPAI: 2.01
Query	Observed	Mr(expt)	Mr(calc)	Delta	Miss	Score	Expect	Rank	Peptide
9881	578.8520	1155.6894	1155.6499	0.0395	0	81	1.9e-007	1	K.TAGGILLPDTAK.E 9867 9870 9877 9878 9879 9880 540 9882 9883 9884 9886 546
13700	754.4420	1506.8694	1506.8154	0.0540	0	72	8.6e-007	1	K.EKPQVGEIVAAGPGR.R 13684 2419 13703 2422 13707
14444	807.8400	1613.6654	1612.9148	0.7506	0	85	5.3e-008	1	M.AAVSLSVSTVKPLGER.V 14439 14442 14443
ARTHROv3_760047 Mass: 29190 Score: 533 Queries matched: 20 emPAI: 1.37
Query	Observed	Mr(expt)	Mr(calc)	Delta	Miss	Score	Expect	Rank	Peptide
517	575.8960	1149.7774	1148.5794	1.1980	1	(0)	54	1	R.RVNGMMGAVSK.A
563	583.3050	1164.5954	1164.5743	0.0211	1	5	16	3	R.RVNGMMGAVSK.A
10075	1166.6070	1165.5997	1164.5743	1.0254	1	(2)	20	1	R.RVNGMMGAVSK.A
10621	601.8780	1201.7414	1201.6819	0.0596	0	64	8.9e-006	1	K.LQDFLANILR.Q 722
11359	630.8520	1259.6894	1259.7238	-0.0343	0	44	0.0011	1	R.KPFLDSVVLSR.I 11360 1029
11693	646.3550	1290.6954	1290.6568	0.0386	1	31	0.015	1	K.KQLQDELFDR.W 11694
11824	654.3660	1306.7174	1306.6517	0.0657	0	109	2.3e-010	1	K.IASGEGSFEALAR.E 11823 11825 11826
12343	678.8020	1355.5894	1355.5993	-0.0099	0	34	0.0078	1	K.ENLEEYFQER.K
12530	689.8600	1377.7054	1377.7252	-0.0198	1	79	2.4e-007	1	R.QYVIDKELQSR.D
13078	718.8420	1435.6694	1435.7446	-0.0752	0	3	8.7	4	R.IEEFIDVTLETK.G
13831	764.3940	1526.7734	1526.7174	0.0560	0	57	3.1e-005	1	R.IVVDDYEMAESLK.S 13829
16510	980.9840	1959.9534	1959.9650	-0.0115	0	51	0.00013	1	R.DEVNSNAAAIEQAVINFR.L
ARTHROv3_300024 Mass: 42924 Score: 530 Queries matched: 22 emPAI: 0.81
Query	Observed	Mr(expt)	Mr(calc)	Delta	Miss	Score	Expect	Rank	Peptide
3835	420.4280	838.8414	838.4773	0.3641	1	3	5.9	5	R.LPSGPGRR.V 3828
9073	1107.4560	1106.4487	1106.5642	-0.1154	0	3	22	1	M.GVLTMQDSLK.S
10579	600.3490	1198.6834	1198.6670	0.0165	0	55	5.6e-005	1	R.VGAAVVQIDTAR.T 10578 10581
10588	600.8660	1199.7174	1199.6510	0.0664	0	56	4.6e-005	1	K.VDTDQGVLVVR.V 10587
10931	612.2780	1222.5414	1221.6097	0.9317	0	1	17	7	-.MGVLTMQDSLK.S
11572	640.3620	1278.7094	1278.7044	0.0050	0	75	4.6e-007	1	R.VVPNSPAAQAGLR.V 11569
13776	761.2820	1520.5494	1520.7584	-0.2089	0	53	8.6e-005	1	R.VVQGSGSGFIVGSDGR.I 13777
14876	841.4680	1680.9214	1680.8795	0.0420	0	73	8e-007	1	K.IPAQNLPTVSLGNSDR.L 14871 14872 460
16642	994.5110	1987.0074	1988.0103	-1.0028	0	18	0.22	1	R.QFDGEVLGTDPVTDVAVVK.I
16969	693.3970	2077.1692	2077.0552	0.1139	0	67	2.6e-006	1	R.DAAEVQQLVEQTGVGHQLR.L 16966 7840
17916	832.4420	2494.3042	2494.2776	0.0266	1	40	0.0012	1	K.QNINNDPNSGLKVDTDQGVLVVR.V
ARTHROv3_630061 Mass: 54478 Score: 507 Queries matched: 21 emPAI: 1.02
Query	Observed	Mr(expt)	Mr(calc)	Delta	Miss	Score	Expect	Rank	Peptide
8847	546.8290	1091.6434	1090.5805	1.0630	1	3	8.9	2	R.VGSAAQTKAMK.K
11001	615.7500	1229.4854	1228.6775	0.8079	1	2	13	3	R.ELIIGDRQTGK.T
11036	617.3370	1232.6594	1232.6322	0.0272	0	(40)	0.0019	1	K.VLTEEAEAMLK.E
11080	619.3690	1236.7234	1236.6602	0.0633	0	52	0.00012	1	K.ATLVIYDDLSK.Q
11220	625.3260	1248.6374	1248.6271	0.0103	0	63	1.2e-005	1	K.VLTEEAEAMLK.E
11470	634.8080	1267.6014	1268.7088	-1.1074	0	0	22	2	R.VIDSLGRPIDGK.G
11712	647.8820	1293.7494	1293.7292	0.0202	0	72	1e-006	1	R.LLESPAPGIIER.R 11713
11782	650.9120	1299.8094	1299.7398	0.0697	0	45	0.00086	1	K.TAIAIDTIINQK.E
12160	670.9020	1339.7894	1339.7282	0.0613	0	(45)	0.00065	1	R.IAQVPVGEAMLGR.V 12159
12345	678.8690	1355.7234	1355.7231	0.0003	0	49	0.00024	1	R.IAQVPVGEAMLGR.V
13293	731.3590	1460.7034	1460.7722	-0.0688	0	66	4.3e-006	1	K.ASTVAQVVSTLEEK.G 13291 13294
13587	748.5370	1495.0594	1494.8518	0.2077	0	43	0.00057	1	M.VSIRPDEIANIIR.D 13586 13588
14024	777.3680	1552.7214	1552.7310	-0.0096	0	50	0.00018	1	R.EAYPGDVFYLHSR.L
17543	1138.5250	2275.0354	2275.1011	-0.0656	0	28	0.022	1	R.SVCEPMQTGITAIDSMIPIGR.G 17544
ARTHROv3_1100013 Mass: 32628 Score: 502 Queries matched: 15 emPAI: 0.79
Query	Observed	Mr(expt)	Mr(calc)	Delta	Miss	Score	Expect	Rank	Peptide
10849	610.3010	1218.5874	1218.5822	0.0052	0	50	0.00021	1	K.FFYPNFQTR.V 10852
13245	727.8430	1453.6714	1453.8405	-0.1691	1	2	11	3	R.VIELNYKHLLGR.A
13808	763.3840	1524.7534	1524.7242	0.0292	0	78	2.2e-007	1	R.QLLGNDYLMSSER.L 13809
13936	770.8890	1539.7634	1540.7191	-0.9557	0	(60)	1.9e-005	1	R.QLLGNDYLMSSER.L 13938
14500	810.9400	1619.8654	1619.8671	-0.0017	0	91	1.4e-008	1	K.AFIVPYDQLSAQLR.E 14499 14501 373
15195	861.4850	1720.9554	1720.8665	0.0889	0	86	3.8e-008	1	R.LTSAESLLCDGSITVR.E 15186 15193
18325	1274.5400	3820.5982	3820.8405	-0.2424	0	13	0.21	1	R.ASVVVAPSGDSDGWSYRPSGQSVAPSTGFSQGGVLQAGR.T
ARTHROv3_1240001 Mass: 32482 Score: 493 Queries matched: 17 emPAI: 0.97
Query	Observed	Mr(expt)	Mr(calc)	Delta	Miss	Score	Expect	Rank	Peptide
3664	829.6010	828.5937	828.4341	0.1596	0	0	42	2	K.STPATPQK.A
8222	529.8500	1057.6854	1057.5768	0.1087	0	5	7.4	9	K.LLQQTQEAK.A
9620	569.7880	1137.5614	1138.5553	-0.9939	1	2	13	5	R.MQLQEYRR.E 9624
11511	636.8500	1271.6854	1271.6357	0.0497	0	28	0.029	1	R.QQAEQLAEDLK.E
11747	649.3020	1296.5894	1296.7401	-0.1507	0	4	7.1	2	K.ASQTLVPQTKPK.A
12594	462.8910	1385.6512	1385.7150	-0.0638	1	76	5e-007	1	R.AEKAEELAQELR.D 12597 12602
13343	734.8990	1467.7834	1467.6841	0.0993	0	87	4.3e-008	1	K.ETATFLEESAQSR.A 13342
14523	542.8740	1625.6002	1624.7594	0.8408	0	52	9.4e-005	1	M.ALQDDWQQSHLER.R 3406
5061	902.5470	1803.0794	1802.9162	0.1632	1	76	1.1e-006	1	R.QQAEQLAEDLKEFVR.S 5054 15686 15688
ARTHROv3_1420067 Mass: 58688 Score: 443 Queries matched: 11 emPAI: 0.24
Query	Observed	Mr(expt)	Mr(calc)	Delta	Miss	Score	Expect	Rank	Peptide
233	510.2880	1018.5614	1017.5342	1.0272	0	2	37	6	K.VGAATETELK.S
12892	706.9280	1411.8414	1410.6813	1.1602	1	0	16	2	-.MAKIVAFDEESR.R
13983	774.3410	1546.6674	1546.7304	-0.0629	0	82	1e-007	1	R.GYISPYFITDSER.M 13988
16231	634.2460	1899.7162	1898.9082	0.8079	0	95	3.8e-009	1	K.DSTTIVSGSGHQGEIQQR.V 16222 6104 16230 16232
16468	649.8060	1946.3962	1946.0837	0.3125	0	11	0.76	1	K.AAVDEGIVPGGGTTLIHLVK.K
16979	694.5980	2080.7722	2080.9549	-0.1827	1	66	2.9e-006	1	K.QLAETDSEYDQEKLQER.I
ARTHROv3_150049 Mass: 29466 Score: 434 Queries matched: 41 emPAI: 1.62
Query	Observed	Mr(expt)	Mr(calc)	Delta	Miss	Score	Expect	Rank	Peptide
8862	547.3150	1092.6154	1092.5815	0.0339	0	32	0.01	1	R.QTFLESQLK.F 8857 8858 8861 400 8866 8867 8868 8869 8878 8879
9198	557.8780	1113.7414	1113.6546	0.0868	0	29	0.027	1	K.IAWSIVIANK.G 9197
9785	575.8160	1149.6174	1149.5488	0.0686	0	41	0.0016	1	R.NMGETPFNLK.T 9763 9764 9781 9782 9783 9784 9786 9788 9793 9796
10073	583.7970	1165.5794	1165.5437	0.0357	0	(32)	0.011	1	R.NMGETPFNLK.T 10067 10080 10082
751	603.2870	1204.5594	1204.5910	-0.0316	0	(0)	71	8	K.AGDPANFLAMAK.Q
10880	611.3140	1220.6134	1220.5859	0.0275	0	44	0.00077	1	K.AGDPANFLAMAK.Q
11358	630.8350	1259.6554	1259.6332	0.0222	0	17	0.6	1	R.QIFSEHQMLK.S 11357
14332	797.4890	1592.9634	1592.8199	0.1436	0	69	1.9e-006	1	R.DFIGGLATSAPFLER.N 14324 14330 3096 14331 14333
14880	841.9400	1681.8654	1681.8498	0.0157	0	(93)	7.9e-009	1	R.VALGSINFDTMVPYR.Q
15002	849.9430	1697.8714	1697.8447	0.0268	0	104	5.6e-010	1	R.VALGSINFDTMVPYR.Q
15398	880.4570	1758.8994	1758.9417	-0.0423	0	29	0.016	1	R.TQLGFPQVIWQTSVR.R
ARTHROv3_690061 Mass: 40873 Score: 433 Queries matched: 16 emPAI: 0.86
Query	Observed	Mr(expt)	Mr(calc)	Delta	Miss	Score	Expect	Rank	Peptide
9479	566.8070	1131.5994	1131.5601	0.0394	0	74	7.7e-007	1	R.YDAGVLYFGK.T
10752	605.7950	1209.5754	1209.5778	-0.0024	0	62	1e-005	1	K.ALYNPADYQR.Y 10749
11547	638.8380	1275.6614	1275.5190	0.1425	0	6	4.9	3	K.FGSEESFGMNR.C
12464	685.9160	1369.8174	1369.7639	0.0535	0	(21)	0.15	1	K.AAAVGDVVSILMPK.N
12604	693.9750	1385.9354	1385.7588	0.1766	0	63	1e-005	1	K.AAAVGDVVSILMPK.N
13879	766.8890	1531.7634	1531.7478	0.0156	0	83	1.3e-007	1	R.EETDGSLAVTQGGLR.L
15532	595.0130	1782.0172	1781.9020	0.1152	0	80	1.5e-007	1	M.SLLNSQSHQLASEVGGR.L 15530
6554	976.9850	1951.9554	1950.9734	0.9820	0	61	3.2e-005	1	K.NLVQNGFYMAVGNAGLQR.E 16487
16545	985.0010	1967.9874	1966.9683	1.0191	0	(47)	0.00026	1	K.NLVQNGFYMAVGNAGLQR.E 16542 16543 16544 16546
ARTHROv3_420082 Mass: 41130 Score: 430 Queries matched: 14 emPAI: 0.72
Query	Observed	Mr(expt)	Mr(calc)	Delta	Miss	Score	Expect	Rank	Peptide
2638	771.2070	770.1997	771.4490	-1.2493	0	5	17	1	K.VNDALIK.I
8262	530.8010	1059.5874	1059.5924	-0.0050	0	68	3.2e-006	1	R.STILSVDLGR.T 8264
11481	635.2660	1268.5174	1268.6071	-0.0896	0	59	2.9e-005	1	R.GVSQSEVFAMSK.F 11482
12045	664.9010	1327.7874	1327.7096	0.0779	0	77	3.8e-007	1	R.GEQVVVDIQSVR.V 12044
12064	666.3700	1330.7254	1330.6744	0.0511	0	77	4e-007	1	K.IFACVGYFNLK.G 12061
15201	575.0290	1722.0652	1721.9312	0.1340	0	44	0.00061	1	R.GATKPANLDEIVPELR.K
15668	901.0740	1800.1334	1800.0145	0.1189	0	17	0.31	1	K.EQIISLLTGPNTLVFR.G
16740	1006.4720	2010.9294	2010.9179	0.0115	0	56	3.8e-005	1	R.VMPEGYGSLIWCEAQGSK.D 16739
16859	1023.0380	2044.0614	2044.0299	0.0315	0	52	7.5e-005	1	R.NPADVVFIPSNVAQMSVEK.A
ARTHROv3_430055 Mass: 25365 Score: 429 Queries matched: 24 emPAI: 2.04
Query	Observed	Mr(expt)	Mr(calc)	Delta	Miss	Score	Expect	Rank	Peptide
2056	727.9860	726.9787	726.4388	0.5399	1	5	14	3	K.IPDKVR.D
4583	438.9150	875.8154	875.5116	0.3038	0	51	0.00016	1	K.LLVEFGAK.V 4576 4578
6048	473.7570	945.4994	945.5284	-0.0289	0	48	0.00035	1	K.ITAEIPFR.R 6033
6389	484.4220	966.8294	966.4328	0.3967	0	5	4.6	7	K.LDSMESAAK.E
10409	595.8100	1189.6054	1188.6503	0.9552	1	54	9.3e-005	1	R.DKITAEIPFR.R
13327	489.2890	1464.8452	1464.7130	0.1322	1	45	0.00048	1	K.ADVTKLDSMESAAK.E 13328
13569	745.9110	1489.8074	1489.8253	-0.0178	0	59	1.8e-005	1	K.LGTVYGVVANAGITR.D 13561
15063	853.4060	1704.7974	1704.8505	-0.0530	0	(62)	9.6e-006	1	R.ANAIAPGFINTEMTQK.I 15060 15061 15062 15076
15192	861.4240	1720.8334	1720.8454	-0.0120	0	67	3.4e-006	1	R.ANAIAPGFINTEMTQK.I 15188 15191 15199
15993	926.4840	1850.9534	1850.9989	-0.0455	0	15	0.49	1	K.VASIDVIDGETPPGGLALK.A 15996
18105	903.7410	2708.2012	2708.5000	-0.2989	1	1	7.4	1	K.LLVEFGAKVASIDVIDGETPPGGLALK.A
ARTHROv3_380023 Mass: 18290 Score: 422 Queries matched: 30 emPAI: 1.76
Query	Observed	Mr(expt)	Mr(calc)	Delta	Miss	Score	Expect	Rank	Peptide
10864	610.8550	1219.6954	1219.6448	0.0506	0	33	0.0086	1	R.DNIAALVDYVK.N
14618	820.9680	1639.9214	1639.9145	0.0070	0	57	2.8e-005	1	R.TLPINAQGDTAVLSLK.E 14602 14608 14611 14612 14613 14614 14615 14617 14619 14621 14622 14623 14624 14625 14627 14628 14629 14630 14638
16570	988.5810	1975.1474	1975.0374	0.1100	0	125	4.6e-012	1	K.TNPDVNLSPEALALATPPR.D 16567 16568 16569 16571
17477	746.6970	2237.0692	2236.1052	0.9640	0	32	0.0073	1	K.NPTTYDGFIEIYELHPSLK.S 17476 9258 17478
ARTHROv3_760032 Mass: 58209 Score: 420 Queries matched: 28 emPAI: 0.55
Query	Observed	Mr(expt)	Mr(calc)	Delta	Miss	Score	Expect	Rank	Peptide
8728	543.3620	1084.7094	1084.6240	0.0854	0	49	0.00026	1	K.EALATLVVNR.L 8725 8727 8740
12330	677.4160	1352.8174	1351.7572	1.0603	1	3	9.3	1	R.NVAAGANPIELKR.G
12411	681.8050	1361.5954	1361.5293	0.0662	0	1	17	4	R.QMEETESSYDK.E
13605	750.8460	1499.6774	1498.7375	0.9399	0	29	0.028	1	R.IAENAGENGAVVAER.V 13604 2376
13760	759.3440	1516.6734	1516.7369	-0.0635	0	55	5e-005	1	K.DNTTIVAEGNEAGVK.A 13761
13767	760.3530	1518.6914	1518.6991	-0.0076	0	83	8.2e-008	1	K.GYISPYFATDTER.M 13770
13843	765.3510	1528.6874	1528.6749	0.0126	0	73	1.1e-006	1	K.SMTTELEITEGMR.F 13840
13848	765.4170	1528.8194	1528.8250	-0.0055	0	20	0.2	1	K.FGAPQIVNDGVTIAK.E 13851
14713	552.2880	1653.8422	1654.8387	-0.9965	1	2	11	4	K.RIAENAGENGAVVAER.V 14717
14730	829.4810	1656.9474	1656.9199	0.0275	1	7	2.9	1	K.KFGAPQIVNDGVTIAK.E
15610	897.0120	1792.0094	1792.0458	-0.0364	0	65	4.1e-006	1	K.ITLVQDLVPVLEQVAR.A 15611
16203	631.3860	1891.1362	1891.0012	0.1350	1	49	0.00016	1	R.MEAILDEPYILLTDKK.I
1059	635.3160	1902.9262	1902.8703	0.0559	1	1	47	1	K.SMTTELEITEGMRFDK.G
16268	954.5600	1907.1054	1906.9961	0.1093	1	(2)	7.9	1	R.MEAILDEPYILLTDKK.I
16858	682.2940	2043.8602	2043.9895	-0.1294	0	5	3.8	1	K.TNDAAGDGTTTATVLAHAMVK.E
18185	944.3110	2829.9112	2829.4252	0.4860	0	14	0.3	1	R.SALQNAASIAGMVLTTECIVADKPEPK.D 6017
ARTHROv3_930083 Mass: 72899 Score: 411 Queries matched: 17 emPAI: 0.36
Query	Observed	Mr(expt)	Mr(calc)	Delta	Miss	Score	Expect	Rank	Peptide
7157	503.3510	1004.6874	1004.5542	0.1332	0	46	0.00049	1	R.FLAIDAVEK.A
10535	598.8520	1195.6894	1195.6237	0.0657	0	56	4.1e-005	1	K.FGFTVDNVVAK.A 689
10856	610.7730	1219.5314	1220.6401	-1.1087	0	43	0.00096	1	K.VTTTIGFGSPNK.A 10878
11481	635.2660	1268.5174	1269.7656	-1.2482	1	0	19	2	K.AKAVTDKPSLIK.V
13221	726.3330	1450.6514	1450.7166	-0.0652	0	56	4.6e-005	1	R.VVSMPSWELFEK.Q 13222
15003	849.9490	1697.8834	1697.8584	0.0250	0	44	0.00069	1	R.QNLPNLEGSSIDNVAK.G 15004
15676	901.9540	1801.8934	1801.9356	-0.0422	0	88	2.4e-008	1	M.AVATQSLEQLCINSIR.F 15674 15675 724 15681 15682
8963	1099.8950	3296.6632	3296.6474	0.0157	1	4	15	1	R.FLAIDAVEKANSGHPGLPMGAAPMAFVLWDR.F
ARTHROv3_1420011 Mass: 44725 Score: 396 Queries matched: 20 emPAI: 0.53
Query	Observed	Mr(expt)	Mr(calc)	Delta	Miss	Score	Expect	Rank	Peptide
10956	613.3430	1224.6714	1224.7078	-0.0363	0	2	11	1	R.VDTLIVIPNNK.L
11501	636.3360	1270.6574	1269.6790	0.9785	0	11	1.5	1	K.VIGVGGSGGNAINR.M 11500
11985	662.3580	1322.7014	1322.7082	-0.0067	0	88	2.9e-008	1	K.ITVIATGFTGESK.S 11986
13423	736.9190	1471.8234	1471.7630	0.0604	0	70	1.5e-006	1	R.ISQADEGIAALQTR.V 13393
13713	755.4330	1508.8514	1508.8423	0.0091	1	2	9.5	2	K.LTRGLGAGGNPAIGQK.A
14941	844.4860	1686.9574	1686.8974	0.0600	0	(85)	5.4e-008	1	R.AVMADAGSALLGIGIGSGK.S 14942
15052	852.4660	1702.9174	1702.8924	0.0251	0	87	3.2e-008	1	R.AVMADAGSALLGIGIGSGK.S 15050
15180	860.9410	1719.8674	1719.9632	-0.0957	0	1	12	5	R.EVPLSRPITSIPQQR.T
15955	922.4670	1842.9194	1842.9839	-0.0645	0	42	0.0008	1	K.LLSVINEQTPVQEAFR.Y 15956 868
1200	649.3050	1944.8932	1946.0255	-1.1323	1	3	27	5	R.AVMADAGSALLGIGIGSGKSR.A
16752	1008.0320	2014.0494	2014.0582	-0.0087	0	70	1.4e-006	1	R.EAALTAISSPLLESSIEGAR.G 16753
7673	1030.4120	2058.8094	2058.9640	-0.1546	1	3	24	1	-.MLDKSNLGSTPNNNQPEGK.A
ARTHROv3_1280009 Mass: 53314 Score: 394 Queries matched: 15 emPAI: 0.43
Query	Observed	Mr(expt)	Mr(calc)	Delta	Miss	Score	Expect	Rank	Peptide
14927	844.3930	1686.7714	1685.8335	0.9380	0	1	13	1	K.FGTLVEAADNLMVYK.Y
15835	910.9630	1819.9114	1819.8882	0.0232	0	(7)	3	1	R.TEMLLTMAQCGVPIEK.H
15998	926.9090	1851.8034	1851.8780	-0.0746	0	29	0.019	1	R.TEMLLTMAQCGVPIEK.H
5845	936.9210	1871.8274	1870.8407	0.9867	0	1	27	3	K.EGYFPVSPTDTMQDLR.T
16368	966.4930	1930.9714	1930.9901	-0.0186	0	128	2.3e-012	1	R.LVPGFEAPVNLAYSQGNR.S 16361 16364 16365 16367 16371
16369	966.5050	1930.9954	1931.9510	-0.9556	0	30	0.013	1	M.PTTAQEVLSMIQDQDIK.V 16372
1893	716.3030	2145.8872	2146.0041	-0.1169	1	33	0.033	1	R.YKEGYFPVSPTDTMQDLR.T
17237	721.7130	2162.1172	2161.9990	0.1181	1	(23)	0.06	1	R.YKEGYFPVSPTDTMQDLR.T
18217	964.4060	2890.1962	2890.3531	-0.1569	0	5	1.8	1	K.TVTFMPKPVFNDNGSGMHTHQSLWK.G
ARTHROv3_1540042 Mass: 30246 Score: 343 Queries matched: 12 emPAI: 0.37
Query	Observed	Mr(expt)	Mr(calc)	Delta	Miss	Score	Expect	Rank	Peptide
9428	564.8780	1127.7414	1127.5611	0.1803	0	62	1.3e-005	1	R.FTYSLDQVR.G 9412 9414 9416
11799	652.3300	1302.6454	1301.7343	0.9111	1	6	5	1	R.GLLKFQPDGSLK.F 11801
15016	850.4130	1698.8114	1698.8359	-0.0245	0	109	1.9e-010	1	R.NTGLAVNCPSLPETAR.G 15013 15014 15015 15029
10509	1194.9360	3581.7862	3581.7485	0.0376	1	0	29	1	K.AGHISLQVAKVDGETGEIAGIFESEQPSDNDLGAK.E
ARTHROv3_1400045 Mass: 11912 Score: 335 Queries matched: 20 emPAI: 4.92
Query	Observed	Mr(expt)	Mr(calc)	Delta	Miss	Score	Expect	Rank	Peptide
7357	507.8160	1013.6174	1013.5580	0.0595	0	29	0.029	1	K.VDMVVGAVPK.S 7355 226
8077	525.3880	1048.7614	1048.5991	0.1624	0	(36)	0.0052	1	R.SIPTLMIFK.G 8036 8071
8339	533.3650	1064.7154	1064.5940	0.1215	0	50	0.00022	1	R.SIPTLMIFK.G 8338
12936	709.9110	1417.8074	1418.7955	-0.9881	1	16	0.47	2	R.SIPTLMIFKGGQK.V 12938
13066	717.8630	1433.7114	1434.7905	-1.0790	1	(14)	0.64	2	R.SIPTLMIFKGGQK.V 13067
15697	902.9290	1803.8434	1803.8751	-0.0317	0	77	3.2e-007	1	K.LNTDENPQVASQYGIR.S 15696 15703 15704
16621	663.2730	1986.7972	1987.0660	-0.2688	1	2	6.9	3	K.VDMVVGAVPKSTLANTLEK.Y
16765	673.6850	2018.0332	2018.0030	0.0302	0	(33)	0.0069	1	R.MVAPVVEEIAEQYDGQIK.V
16831	1018.0440	2034.0734	2033.9979	0.0755	0	52	8.8e-005	1	R.MVAPVVEEIAEQYDGQIK.V 16832
ARTHROv3_1430028 Mass: 19780 Score: 328 Queries matched: 19 emPAI: 2.52
Query	Observed	Mr(expt)	Mr(calc)	Delta	Miss	Score	Expect	Rank	Peptide
3227	402.2890	802.5634	802.4589	0.1045	0	32	0.015	1	K.VPDVVFK.T 3220
8236	530.2710	1058.5274	1059.6077	-1.0802	1	7	4.4	3	K.VPDVVFKTR.V 321
10171	587.3220	1172.6294	1173.5415	-0.9120	0	1	19	5	R.DESVGGPNPFR.W
10602	601.3060	1200.5974	1200.5550	0.0425	0	57	3.2e-005	1	R.YEELYDEIK.G
11515	424.9730	1271.8972	1271.7489	0.1482	1	36	0.0049	1	M.VIEKVPDVVFK.T 11514
12554	461.5960	1381.7662	1381.6911	0.0750	1	47	0.0003	1	R.YSMVVNDGKIEK.I 1617 12560
13042	477.2710	1428.7912	1428.7110	0.0802	1	51	0.00015	1	R.VRDESVGGPNPFR.W 13035 13041 13046
13314	732.8960	1463.7774	1463.7409	0.0366	0	76	4.1e-007	1	K.VFLLPDGNGEFTR.K 13318 13326 13329
ARTHROv3_300043 Mass: 98580 Score: 321 Queries matched: 30 emPAI: 0.34
Query	Observed	Mr(expt)	Mr(calc)	Delta	Miss	Score	Expect	Rank	Peptide
454	561.2640	560.2567	560.3170	-0.0602	0	2	48	1	K.TELAK.A
2048	727.6910	726.6837	726.3006	0.3831	0	0	37	1	R.YEEMR.H
2427	754.8860	753.8787	753.3149	0.5638	0	(1)	22	2	R.VMDSMR.S
2645	386.2390	770.4634	769.3099	1.1536	0	5	8.8	5	R.VMDSMR.S 2620
6209	478.7600	955.5054	955.4763	0.0291	0	24	0.099	1	K.TLYQEFR.L
6699	493.2750	984.5354	985.6032	-1.0678	1	0	20	8	R.RTIQILSR.R
6750	494.3180	986.6214	985.6032	1.0182	1	7	5.5	2	R.TIQILSRR.T
7509	511.8890	1021.7634	1021.5808	0.1827	1	0	18	1	K.YGTLEALKK.Q
7946	1044.8970	1043.8897	1042.6022	1.2875	1	3	11	1	R.LEKDLANLK.E
9167	556.9220	1111.8294	1111.6713	0.1581	0	38	0.0026	1	K.LQQIITQIR.G
10557	599.8090	1197.6034	1198.6306	-1.0271	0	16	0.41	1	R.VNIEIQQAER.N
11705	647.3780	1292.7414	1292.7088	0.0326	0	57	3.4e-005	1	K.NNPVLIGEPGVGK.T 11704
12471	686.3920	1370.7694	1370.7405	0.0289	0	13	1	1	R.AIQQELETQIAK.G
13002	713.3900	1424.7654	1424.7623	0.0031	0	59	1.9e-005	1	R.IIAGDVPQSLQER.K 13004
13009	476.2670	1425.7792	1425.6922	0.0870	1	38	0.0025	1	R.CIGATTLDEYRK.Y 13011
13107	720.8970	1439.7794	1439.7773	0.0022	0	17	0.36	1	K.AWQALAQTPDIVK.Q
13489	741.8830	1481.7514	1481.8566	-0.1051	0	4	7.6	3	R.EIVLLQLGNLSQR.L 13487
13784	761.8400	1521.6654	1521.8515	-0.1860	1	6	4.5	1	R.TKNNPVLIGEPGVGK.T
14562	816.9810	1631.9474	1631.8519	0.0956	0	52	0.00011	1	K.ALLEQDGLANSLFNK.A
15124	571.6020	1711.7842	1710.8359	0.9483	0	10	1.6	1	K.QAQQQQIETEHLMK.A
15237	865.9230	1729.8314	1728.7447	1.0867	1	0	13	1	R.VDMSEYMEKHSVSR.L
4625	879.4150	1756.8154	1756.8956	-0.0801	0	14	2.4	1	R.VVGQDEAVTAVADSIQR.S
17089	707.6760	2120.0062	2120.0022	0.0040	1	47	0.00022	1	R.GNQTVTDQNPEGKYEALEK.Y
17473	1117.5610	2233.1074	2233.1743	-0.0669	0	53	6.4e-005	1	R.FQQVYVDQPNVVDTISILR.G
17545	1138.5730	2275.1314	2275.1485	-0.0170	0	70	1.5e-006	1	R.LLGAPPGYVGYDEGGQLTEAIR.R
ARTHROv3_1530022 Mass: 19290 Score: 312 Queries matched: 14 emPAI: 1.62
Query	Observed	Mr(expt)	Mr(calc)	Delta	Miss	Score	Expect	Rank	Peptide
9294	560.8330	1119.6514	1120.4632	-0.8118	0	10	2	2	K.NGDISEDESR.D 9292
9334	562.3410	1122.6674	1122.6397	0.0278	0	79	2.2e-007	1	R.LNIPPLTEAR.R 9330
10054	583.2380	1164.4614	1164.5887	-0.1273	1	4	8.4	2	K.YAEEGRVSVR.N
10169	587.2660	1172.5174	1172.6262	-0.1087	1	10	2.4	1	R.TGRANASLLDR.I 10170
13340	734.4920	1466.9694	1466.7657	0.2038	0	41	0.0019	1	R.ITVEYYGSPTPLK.S 2155
16359	966.0250	1930.0354	1930.9418	-0.9064	0	(37)	0.0029	1	K.AISMSDVGLTPNNDGSVVR.L
16470	974.4850	1946.9554	1946.9368	0.0187	0	86	3.2e-008	1	K.AISMSDVGLTPNNDGSVVR.L 16471
17084	1060.5530	2119.0914	2119.0797	0.0117	0	68	2.1e-006	1	K.SLASISTPDASTITIQPFDR.N 17082
ARTHROv3_1400046 Mass: 41296 Score: 312 Queries matched: 13 emPAI: 0.59
Query	Observed	Mr(expt)	Mr(calc)	Delta	Miss	Score	Expect	Rank	Peptide
4362	866.1010	865.0937	864.4375	0.6562	0	4	14	1	K.TSMGTLGAK.T
835	612.4120	1222.8094	1222.6591	0.1503	1	7	9.4	1	K.TSMGTLGAKTIK.E
13740	757.9420	1513.8694	1513.8464	0.0230	0	54	5.9e-005	1	R.IQVGSTGTLEQILR.G
14074	520.6430	1558.9072	1557.8549	1.0523	1	6	4.1	1	-.VLGTCKEVDIVIGR.G
15176	574.0380	1719.0922	1718.8951	0.1970	0	47	0.00029	1	R.GPAQLDDGTHNLLGALK.T
15643	899.3440	1796.6734	1796.8008	-0.1274	0	22	0.079	1	K.CIACGADGVMIGSPFAR.A
16153	941.5310	1881.0474	1881.0683	-0.0209	0	63	7.2e-006	1	K.LSQIGALGVLNLEGIQTR.Y 16152 1001
16157	941.9890	1881.9634	1881.9731	-0.0097	0	81	1.2e-007	1	R.GVLGVGVPQATAVADCAAAR.D 16155 16156
17144	712.0200	2133.0382	2133.0697	-0.0316	0	1	11	2	R.EIPIIASAMDSVVDVNMAVK.L
ARTHROv3_1890003 Mass: 12114 Score: 307 Queries matched: 13 emPAI: 1.12
Query	Observed	Mr(expt)	Mr(calc)	Delta	Miss	Score	Expect	Rank	Peptide
10955	613.3370	1224.6594	1224.6714	-0.0119	0	32	0.012	1	K.LEVDLNPQAVK.L 10952
11138	621.3340	1240.6534	1240.6598	-0.0063	0	57	3.8e-005	1	K.LCQVEGVPALR.L 11132 11133 11140 11141
15074	853.9350	1705.8554	1705.8635	-0.0081	0	116	4.6e-011	1	R.LVSPSVQAVANTYSDR.L 15072 4074 15075 15077 15080
ARTHROv3_1130035 Mass: 20163 Score: 305 Queries matched: 14 emPAI: 1.52
Query	Observed	Mr(expt)	Mr(calc)	Delta	Miss	Score	Expect	Rank	Peptide
9924	579.8080	1157.6014	1156.5948	1.0066	1	10	2.7	1	R.NLDRAAQNQK.V 9928
13954	772.4370	1542.8594	1542.8617	-0.0022	1	32	0.01	1	R.AKEELQALISSQVK.E 13953 13955
14127	784.4500	1566.8854	1566.9167	-0.0313	0	(27)	0.026	1	R.LMGALLTGEVVVLPR.K
14274	792.4730	1582.9314	1582.9117	0.0198	0	93	7.3e-009	1	R.LMGALLTGEVVVLPR.K 14275 14276
15921	918.9860	1835.9574	1835.9054	0.0521	0	95	4.4e-009	1	R.LPPLYATTEEGAQYQR.S 15920 15924
16515	981.5840	1961.1534	1961.0503	0.1031	0	37	0.0029	1	K.VLGQISDSSLLGQMSGLLK.A 16514
ARTHROv3_1100012 Mass: 30815 Score: 302 Queries matched: 20 emPAI: 0.36
Query	Observed	Mr(expt)	Mr(calc)	Delta	Miss	Score	Expect	Rank	Peptide
1077	636.5700	635.5627	635.3391	0.2236	0	2	14	3	R.GQLYR.V
1521	680.2310	679.2237	678.3449	0.8788	0	1	17	1	R.GFATQR.G
3198	802.2470	801.2397	801.4344	-0.1947	0	2	17	1	M.VGLAEASR.L 3162 3163
5613	463.8200	925.6254	925.4909	0.1346	0	46	0.00045	1	R.FIELNYK.H 5611
6788	495.2950	988.5754	988.5553	0.0202	0	81	1.7e-007	1	R.LTSAESLLR.Q 6783 6787 6789
7485	511.3290	1020.6434	1020.5604	0.0831	0	74	8.8e-007	1	R.ALAVSELYR.K 7484 7487
9252	559.8180	1117.6214	1116.5352	1.0862	0	8	3.1	2	K.FFYGNSQVR.F
12166	671.2940	1340.5734	1341.6282	-1.0547	0	2	12	2	R.QVMGNEHLMQR.E 12165
12634	694.4450	1386.8754	1387.7605	-0.8851	1	3	10	1	-.MVGLAEASRLGIR.A 12615
17794	804.7540	2411.2402	2410.2240	1.0161	1	0	9.8	5	K.ATAEYTVAYEQLSGQLQRINR.M
ARTHROv3_810066 Mass: 8598 Score: 302 Queries matched: 9 emPAI: 6.86
Query	Observed	Mr(expt)	Mr(calc)	Delta	Miss	Score	Expect	Rank	Peptide
10587	600.8490	1199.6834	1200.5986	-0.9151	0	18	0.27	2	M.NNNIDEIIEK.E
12076	666.8600	1331.7054	1331.6391	0.0664	0	70	1.9e-006	1	-.MNNNIDEIIEK.E
12271	674.3940	1346.7734	1347.6340	-0.8605	0	(17)	0.36	1	-.MNNNIDEIIEK.E
13541	496.3380	1485.9922	1485.7423	0.2499	1	41	0.0011	1	M.NNNIDEIIEKER.E
14459	539.9080	1616.7022	1616.7828	-0.0806	1	75	5e-007	1	-.MNNNIDEIIEKER.E
16878	1024.4170	2046.8194	2046.8047	0.0147	0	64	5e-006	1	K.SSFEVYCDNNPEAAECR.L
17264	1088.2900	2174.5654	2174.8997	-0.3342	1	103	4.8e-010	1	K.KSSFEVYCDNNPEAAECR.L 17265 17266
ARTHROv3_200001 Mass: 26897 Score: 292 Queries matched: 11 emPAI: 1.02
Query	Observed	Mr(expt)	Mr(calc)	Delta	Miss	Score	Expect	Rank	Peptide
12816	702.3570	1402.6994	1402.6576	0.0419	0	72	1.3e-006	1	R.AEQVTAELEEER.R 12814
12936	709.9110	1417.8074	1417.7276	0.0799	0	(57)	3.7e-005	1	R.QAPDVMVVFGVEK.G 12938
13067	717.8850	1433.7554	1433.7225	0.0330	0	61	1.5e-005	1	R.QAPDVMVVFGVEK.G 13066
14671	823.8370	1645.6594	1645.7907	-0.1312	1	43	0.00079	1	R.SRAEQVTAELEEER.R
15280	868.4220	1734.8294	1734.8069	0.0225	0	44	0.00057	1	R.LAMIEEMQNWVSPR.L
17648	777.7520	2330.2342	2329.3118	0.9224	0	9	1.1	1	K.AIAPQVVLEILSPGNRPGELTR.K
18212	959.0820	2874.2242	2873.4018	0.8224	0	(21)	0.063	1	K.IATQHEIIYPDSDGKPMAENTIQFR.W
18218	964.4680	2890.3822	2889.3967	0.9855	0	34	0.0025	1	K.IATQHEIIYPDSDGKPMAENTIQFR.W
ARTHROv3_4470001 Mass: 21764 Score: 289 Queries matched: 11 emPAI: 0.77
Query	Observed	Mr(expt)	Mr(calc)	Delta	Miss	Score	Expect	Rank	Peptide
8777	544.8660	1087.7174	1087.5873	0.1301	0	64	1e-005	1	R.SPTDSLSLLR.E 8772
9246	559.7550	1117.4954	1117.5226	-0.0272	0	16	0.5	1	R.WEALTPDMR.R
9526	567.3510	1132.6874	1133.5175	-0.8301	0	(8)	3.1	1	R.WEALTPDMR.R
9633	1139.3370	1138.3297	1138.5077	-0.1780	0	1	23	1	K.MGEYLENGAR.L
14490	810.4750	1618.9354	1618.8178	0.1177	0	90	1.5e-008	1	R.GFAPLCPDFVVELR.S 14492 14497
5981	942.4770	1882.9394	1882.9748	-0.0354	1	55	0.00015	1	R.TATGELIVNPPAGSESGKR.N 16160 16161
ARTHROv3_1280008 Mass: 18488 Score: 281 Queries matched: 48 emPAI: 1.31
Query	Observed	Mr(expt)	Mr(calc)	Delta	Miss	Score	Expect	Rank	Peptide
7088	502.2910	1002.5674	1001.5869	0.9805	1	11	1.9	3	M.RDAVTSLIK.N 7089
11833	654.8240	1307.6334	1307.6721	-0.0387	1	42	0.0012	1	R.YLDRDAIDSLK.S 11834 11838
14169	785.9450	1569.8754	1569.8726	0.0029	0	31	0.012	1	R.VQAAATITANAAELVK.Q 14140 14141 14143 14146 14148 14149 14150 14151 14153 14155 14156 14157 14159 14160 14161 14162 14163 14165 14166 14167 14168 2878 14170 14171 14172 14173 14174 2880 14175 14181
15326	582.3770	1744.1092	1742.8839	1.2253	1	3	7.6	2	R.DAIDSLKSYFVTGTAR.V
16090	936.4710	1870.9274	1870.8949	0.0326	0	65	4.2e-006	1	R.YATYALVAGDTDVIDER.V 16081 16085 16091 16092 5841
8315	1064.0830	2126.1514	2126.1987	-0.0473	0	43	0.0015	1	R.ETYNSLGVPIGPTVVGIGILK.D 17101 17102 17103 17106
ARTHROv3_360001 Mass: 24333 Score: 275 Queries matched: 6 emPAI: 0.67
Query	Observed	Mr(expt)	Mr(calc)	Delta	Miss	Score	Expect	Rank	Peptide
12070	666.8160	1331.6174	1331.7045	-0.0870	0	93	9.3e-009	1	K.ILETGTQNISTR.L 12072
15057	852.9840	1703.9534	1703.8916	0.0618	0	60	1.6e-005	1	-.MQYPILSLPESGTIR.E 15046
15091	854.9390	1707.8634	1707.8832	-0.0197	0	31	0.012	1	R.ENIGQPTLYIFTANK.A
15180	860.9410	1719.8674	1719.8865	-0.0191	0	(57)	2.8e-005	1	-.MQYPILSLPESGTIR.E
ARTHROv3_1910001 Mass: 9899 Score: 270 Queries matched: 10 emPAI: 0.83
Query	Observed	Mr(expt)	Mr(calc)	Delta	Miss	Score	Expect	Rank	Peptide
11599	641.8480	1281.6814	1281.6718	0.0097	0	77	3.2e-007	1	K.VTLVGFGSFEAR.K 11581 11594 11598 11605 11608 1108 11610 11612
12925	709.4630	1416.9114	1416.7282	0.1832	1	52	0.00011	1	-.MNKGELIDAVAEK.A
ARTHROv3_730012 Mass: 13712 Score: 269 Queries matched: 12 emPAI: 1.43
Query	Observed	Mr(expt)	Mr(calc)	Delta	Miss	Score	Expect	Rank	Peptide
134	460.2710	459.2637	460.2394	-0.9757	0	2	35	2	R.AGSAR.F
6982	499.8300	997.6454	997.5556	0.0898	0	93	8.2e-009	1	R.AAAEGLTLPR.G 193 6981
10202	588.8130	1175.6114	1175.5856	0.0258	0	45	0.0007	1	K.TAMDAGIAAVEK.V
10646	602.8400	1203.6654	1203.7088	-0.0433	1	17	0.4	3	K.AGRVTLVGYIR.A 10644
12392	680.9190	1359.8234	1359.7220	0.1014	0	(45)	0.00067	1	K.GFPGILAAADAMVK.A 12387 12390
12519	688.8930	1375.7714	1375.7170	0.0545	0	57	3e-005	1	K.GFPGILAAADAMVK.A 12521
ARTHROv3_3340001 Mass: 49979 Score: 264 Queries matched: 17 emPAI: 0.38
Query	Observed	Mr(expt)	Mr(calc)	Delta	Miss	Score	Expect	Rank	Peptide
437	558.2570	557.2497	558.3125	-1.0628	0	5	23	1	K.AALER.V
12152	670.4430	1338.8714	1338.7693	0.1021	0	7	4	2	-.MNTPLVALQKPK.D 12149 12156
110	451.1510	1350.4312	1349.6761	0.7550	0	(1)	49	2	K.AEYLMAQQLQR.W
12430	683.8310	1365.6474	1365.6711	-0.0236	0	44	0.00067	1	K.AEYLMAQQLQR.W 12427 12429
13281	730.8860	1459.7574	1459.7783	-0.0209	1	0	15	2	R.DAQKAYQLPITGR.V
14338	798.0100	1594.0054	1593.9342	0.0713	0	52	0.00011	1	R.VSNVVTSLLIPDLPK.F 14336
14977	847.3850	1692.7554	1692.7890	-0.0335	0	100	1.2e-009	1	R.GFSISETIANQNPCR.I 14976 14979
16377	967.3400	1932.6654	1932.7621	-0.0966	0	41	0.00081	1	K.ANCCTILCSETTGCMR.M
16562	987.9250	1973.8354	1975.0626	-1.2271	0	1	11	2	R.DVLYEESLAAVSAILNLR.- 16564
ARTHROv3_2890001 Mass: 72639 Score: 264 Queries matched: 22 emPAI: 0.49
Query	Observed	Mr(expt)	Mr(calc)	Delta	Miss	Score	Expect	Rank	Peptide
1362	665.2560	664.2487	665.2690	-1.0203	0	2	37	6	K.QDMEK.L
3288	807.1570	806.1497	805.4368	0.7130	0	0	45	1	K.IAGSMAIK.N
9336	1123.7230	1122.7157	1122.5855	0.1302	1	5	10	2	R.IAFINKMDR.T
9377	563.8310	1125.6474	1126.5619	-0.9144	0	44	0.0008	1	K.GVLPDGEEGVR.Y 9374
10812	608.3160	1214.6174	1214.6403	-0.0228	0	57	3.5e-005	1	K.ASPVLLEPMMK.V 798
10867	610.8740	1219.7334	1219.7037	0.0297	0	18	0.28	2	R.ANAVPIQVPVGR.E
11016	616.3270	1230.6394	1230.6352	0.0043	0	(35)	0.007	1	K.ASPVLLEPMMK.V
11199	624.3410	1246.6674	1246.6301	0.0373	0	(44)	0.00071	1	K.ASPVLLEPMMK.V 11197
11568	640.3130	1278.6114	1278.5914	0.0200	0	33	0.0079	1	K.EYINPAEQGMK.E
12608	694.3180	1386.6214	1386.7255	-0.1041	0	36	0.0058	1	K.VEANIGAPQVAYR.E 12610
13929	770.4300	1538.8454	1539.7868	-0.9413	1	0	18	1	K.VMADPYGRLTFVR.V
14035	777.9600	1553.9054	1553.7912	0.1142	0	(33)	0.0093	1	K.VPLATMFGYATDIR.S 14043
14097	781.3930	1560.7714	1559.7654	1.0061	0	0	15	2	R.ESDFHGLVDLVAMK.T
14158	785.9060	1569.7974	1569.7861	0.0113	0	52	0.00011	1	K.VPLATMFGYATDIR.S
794	607.3200	1818.9382	1819.9316	-0.9934	1	0	64	3	K.LSKALQSLSEEDPTFR.V
16576	989.5090	1977.0034	1977.9531	-0.9496	0	38	0.0022	1	K.YLEQLEGGEALTEEEIR.H
17031	701.3790	2101.1152	2100.9310	0.1842	0	1	9.4	9	K.ATLVDGSYHEVDSSEMAFK.I
ARTHROv3_1210010 Mass: 68473 Score: 261 Queries matched: 19 emPAI: 0.32
Query	Observed	Mr(expt)	Mr(calc)	Delta	Miss	Score	Expect	Rank	Peptide
1183	648.3120	647.3047	646.3034	1.0013	0	0	24	3	K.NAATDR.E
5820	468.2800	934.5454	934.5236	0.0218	0	50	0.00022	1	R.LDGIPPAPR.G 5826
6965	499.3160	996.6174	995.6379	0.9796	1	2	12	2	R.IPAVKELVK.R 6968
9039	552.7610	1103.5074	1103.5207	-0.0132	1	6	4.8	1	K.EAEKNAATDR.E 9041
10613	601.8090	1201.6034	1200.6285	0.9750	1	0	20	5	K.HLDMTLTRAK.F
10954	613.3300	1224.6454	1224.6826	-0.0372	1	2	12	4	R.IPVENAIRDAK.L
11626	643.3450	1284.6754	1284.6424	0.0331	0	37	0.0054	1	K.IVDYLAGEFMK.A
12947	710.3940	1418.7734	1418.7188	0.0547	0	65	4.9e-006	1	K.SAINEVVMVGGSTR.I 12945 12950
13741	505.6460	1513.9162	1513.7624	0.1538	1	13	0.74	1	K.QISELGDKVPADDK.S
14341	798.4060	1594.7974	1594.7661	0.0314	1	77	2.9e-007	1	R.AKFEEICSDLIDR.C
14436	807.3770	1612.7394	1612.7555	-0.0161	0	39	0.0018	1	R.QAVMNPDNTFYSVK.R
14536	814.8640	1627.7134	1627.7213	-0.0078	0	22	0.11	1	K.QEEVSNESTEVSYK.V
15837	607.6460	1819.9162	1820.9342	-1.0180	1	9	1.9	1	R.IINEPTAASLAYGMDKK.S
16821	1017.0070	2031.9994	2031.9960	0.0034	0	57	3e-005	1	K.EQSISITGASTLPDTEVER.M
ARTHROv3_430053 Mass: 18104 Score: 257 Queries matched: 26 emPAI: 2.31
Query	Observed	Mr(expt)	Mr(calc)	Delta	Miss	Score	Expect	Rank	Peptide
626	591.3860	590.3787	589.2820	1.0967	0	1	42	1	K.TGEQR.L
3786	418.7680	835.5214	835.4440	0.0775	0	22	0.12	1	K.NISDFLK.T 3785
6466	486.7560	971.4974	971.4501	0.0473	0	27	0.052	1	R.DYGWYLR.V
6725	493.8590	985.7034	985.6172	0.0863	0	15	0.67	1	M.TVVSQVILK.A 6720 6722 6724 6726
1646	694.7810	1387.5474	1388.6671	-1.1196	0	9	6.2	1	K.EASLALLDDEDAK.E
12864	704.8040	1407.5934	1406.7154	0.8781	1	2	9.2	3	K.NISDFLKTGEQR.L 12859
14414	804.4130	1606.8114	1606.7838	0.0276	1	21	0.14	1	K.ADDELRYPTTGELK.N
16659	997.4840	1992.9534	1992.9471	0.0063	0	(58)	2.4e-005	1	K.EMYNSLGVPMPGMVEAIR.C 16660
16734	1005.4640	2008.9134	2008.9420	-0.0286	0	(45)	0.00039	1	K.EMYNSLGVPMPGMVEAIR.C
16735	1005.4880	2008.9614	2008.9420	0.0194	0	(60)	1.3e-005	1	K.EMYNSLGVPMPGMVEAIR.C
16797	1013.4700	2024.9254	2024.9369	-0.0115	0	(39)	0.0015	1	K.EMYNSLGVPMPGMVEAIR.C
16798	1013.4760	2024.9374	2024.9369	0.0005	0	69	1.6e-006	1	K.EMYNSLGVPMPGMVEAIR.C
16800	1014.0560	2026.0974	2024.9369	1.1605	0	(0)	11	2	K.EMYNSLGVPMPGMVEAIR.C
16848	1020.9860	2039.9574	2040.9319	-0.9744	0	(33)	0.0072	1	K.EMYNSLGVPMPGMVEAIR.C
17764	796.4150	2386.2232	2386.3359	-0.1128	1	40	0.001	1	R.VITYGILSGDKDPIESIGLIGVK.E 10464 3089 17765
18292	1083.5540	3247.6402	3246.6338	1.0064	1	0	6.9	2	K.DPIESIGLIGVKEMYNSLGVPMPGMVEAIR.C
ARTHROv3_6530002 Mass: 19455 Score: 253 Queries matched: 5 emPAI: 0.62
Query	Observed	Mr(expt)	Mr(calc)	Delta	Miss	Score	Expect	Rank	Peptide
9273	560.3380	1118.6614	1118.5608	0.1007	1	3	12	3	K.ADLAKYEVNP.-
13090	719.8600	1437.7054	1437.7140	-0.0085	0	82	1.2e-007	1	R.VYPDAPSASISGFK.E 13092
13483	741.4100	1480.8054	1480.8501	-0.0446	0	68	2.9e-006	1	K.TLPAIAVEILQGEK.I
8535	1075.5020	2148.9894	2149.0539	-0.0644	0	109	6.8e-010	1	R.FQTPESAQVSQSPTVISSEK.L
ARTHROv3_840073 Mass: 23212 Score: 251 Queries matched: 14 emPAI: 0.50
Query	Observed	Mr(expt)	Mr(calc)	Delta	Miss	Score	Expect	Rank	Peptide
4119	428.3010	854.5874	854.5450	0.0425	1	0	16	1	R.ALIVQRR.H
8053	525.2730	1048.5314	1048.4794	0.0521	0	2	12	4	K.QMNDLCLR.A 299 8051 8052
11559	639.8510	1277.6874	1278.6490	-0.9615	0	9	2.3	1	K.DIMTTDVVTIR.G 11558
2119	731.8640	1461.7134	1461.7861	-0.0727	1	(66)	1.2e-005	1	K.AKDIMTTDVVTIR.G 2118
13458	739.8840	1477.7534	1477.7810	-0.0276	1	96	3.9e-009	1	K.AKDIMTTDVVTIR.G 13456
15649	899.6260	1797.2374	1797.9584	-0.7210	1	10	0.89	1	K.SIVLADRIEQAIEDAR.A
18075	890.1150	2667.3232	2666.3448	0.9784	0	55	3.1e-005	1	R.VYEIMTKPCISINPDLGVEYVAR.L 4817
ARTHROv3_1490041 Mass: 36452 Score: 250 Queries matched: 11 emPAI: 0.55
Query	Observed	Mr(expt)	Mr(calc)	Delta	Miss	Score	Expect	Rank	Peptide
4583	438.9150	875.8154	875.3984	0.4170	1	2	11	9	R.DEERAEK.M
6526	488.3570	974.6994	974.4743	0.2252	0	7	4.9	6	R.EPVSMIDGK.K
6855	496.7710	991.5274	991.4943	0.0331	0	33	0.011	1	K.VCNVLTMR.E
445	559.9280	1117.8414	1118.5641	-0.7227	1	4	25	2	R.EPVSMIDGKK.F
10726	604.8030	1207.5914	1207.5833	0.0081	0	63	8.3e-006	1	K.GYVSQELAGER.V
11388	632.3500	1262.6854	1262.6507	0.0348	0	80	1.6e-007	1	R.VAAVVLDEEYR.Q
12736	699.7680	1397.5214	1396.8118	0.7096	1	2	12	10	K.IFPIFQKYITK.G
14052	778.9280	1555.8414	1555.7478	0.0937	0	56	6.6e-005	1	K.AEAAAQELGIPEDSR.T
15519	594.2970	1779.8692	1779.9189	-0.0498	0	77	2.6e-007	1	R.MVILGTVTHNPDELGGK.I 15524
2189	736.1660	2205.4762	2206.1957	-0.7196	1	4	18	1	K.STVIVTGASSGVGLYAAKALADR.G
ARTHROv3_430028 Mass: 48615 Score: 247 Queries matched: 8 emPAI: 0.14
Query	Observed	Mr(expt)	Mr(calc)	Delta	Miss	Score	Expect	Rank	Peptide
11111	620.3270	1238.6394	1238.6983	-0.0588	0	68	2.3e-006	1	R.VNLTPVAIAEGR.A 11113
118	458.3840	1372.1302	1371.6783	0.4519	0	9	8.1	1	K.FIDAHTLEVGDR.K
14655	822.9050	1643.7954	1643.8665	-0.0711	0	84	6.9e-008	1	K.VAIAENSVVGGTCVIR.G 14654 14657
1353	664.3670	1990.0792	1989.9684	0.1108	0	6	13	2	M.AYDYDLFVIGAGSGGLASSK.R
18171	933.0100	2796.0082	2795.4674	0.5408	1	3	3.5	5	R.VLGAHMVGKDSAELIQGVAIAVNMGATK.K
ARTHROv3_1090007 Mass: 10573 Score: 247 Queries matched: 11 emPAI: 0.76
Query	Observed	Mr(expt)	Mr(calc)	Delta	Miss	Score	Expect	Rank	Peptide
11599	641.8480	1281.6814	1281.6718	0.0097	0	77	3.2e-007	1	K.VTLVGFGSFEAR.H 11581 11594 11598 11605 11608 1108 11610 11612
266	516.6560	1546.9462	1546.8025	0.1437	1	35	0.027	1	-.MNKEQLVQETSIK.A 13985
ARTHROv3_760017 Mass: 15504 Score: 243 Queries matched: 14 emPAI: 2.27
Query	Observed	Mr(expt)	Mr(calc)	Delta	Miss	Score	Expect	Rank	Peptide
454	561.2640	560.2567	559.2827	0.9741	1	0	66	2	K.DGRGR.E
7422	509.3430	1016.6714	1016.4848	0.1866	0	1	17	6	K.LPEEPMTGK.T
7566	513.7810	1025.5474	1025.3131	0.2343	0	8	3	1	K.GMADEDDEE.-
13878	511.5310	1531.5712	1530.7599	0.8112	1	59	3.1e-005	1	K.TTAEKLPEEPMTGK.T 2569 2570 13876
14063	779.4730	1556.9314	1556.7544	0.1770	0	(57)	4.7e-005	1	R.ANMTEFYDALLAAK.G 14061
14194	787.3940	1572.7734	1572.7494	0.0241	0	59	3.7e-005	1	R.ANMTEFYDALLAAK.G 14196
14328	797.4440	1592.8734	1592.8596	0.0139	1	3	8.2	2	K.LPEEPMTGKTLLHK.V
18126	913.4700	2737.3882	2736.3541	1.0341	0	(25)	0.027	1	K.NGSLVIGANYTQEMGLKPGDQFEIR.L
18136	918.7260	2753.1562	2752.3490	0.8072	0	31	0.0062	1	K.NGSLVIGANYTQEMGLKPGDQFEIR.L
ARTHROv3_930035 Mass: 34846 Score: 238 Queries matched: 13 emPAI: 0.44
Query	Observed	Mr(expt)	Mr(calc)	Delta	Miss	Score	Expect	Rank	Peptide
1740	705.3610	704.3537	704.3341	0.0196	0	9	6.8	1	R.DGGSLEK.D
5363	458.9020	915.7894	915.5178	0.2716	0	48	0.00049	1	K.FVLGPLDR.G 5348
6873	497.2790	992.5434	993.4992	-0.9557	1	3	10	4	K.GTGYRAVDR.H
8738	543.8520	1085.6894	1085.5829	0.1065	0	35	0.0066	1	R.AQINSVADLR.D
12064	666.3700	1330.7254	1331.7006	-0.9752	0	0	18	4	R.EDVLEIMLNLK.E
1652	695.8540	1389.6934	1389.6736	0.0199	0	5	12	1	K.DINLESITSDQR.D
13077	718.8370	1435.6594	1435.6613	-0.0018	0	59	2.2e-005	1	K.IECIESNISTDR.S 13078
14056	778.9840	1555.9534	1555.8933	0.0601	0	88	3.7e-008	1	R.VLLSNLEGTAITAVR.I 14055 14060
15121	571.3460	1711.0162	1711.9944	-0.9783	1	3	7.8	1	R.RVLLSNLEGTAITAVR.I
ARTHROv3_3700001 Mass: 49198 Score: 236 Queries matched: 27 emPAI: 0.68
Query	Observed	Mr(expt)	Mr(calc)	Delta	Miss	Score	Expect	Rank	Peptide
1342	663.6560	662.6487	663.3340	-0.6853	0	0	42	2	R.DFVQR.H
7243	505.3000	1008.5854	1008.5716	0.0138	0	2	9.4	2	R.IDHSVLGLR.S
7594	514.2660	1026.5174	1027.4611	-0.9436	0	12	1.5	2	R.EEDGFYIR.G 7592
7802	519.0520	1036.0894	1036.5739	-0.4845	1	2	6.9	3	R.LYPLTKMR.A
11901	656.3890	1310.7634	1310.7670	-0.0036	0	49	0.00017	1	K.QVLAVILGGGAGTR.L 11889
12766	699.8850	1397.7554	1397.7627	-0.0072	0	57	3.7e-005	1	K.GSVPIGIGNNTTIR.R 12714 12742 12744 12758 12781 12783
13181	483.1760	1446.5062	1446.7355	-0.2293	1	31	0.014	1	K.LLKDAPDQTDFGK.E
13235	727.3260	1452.6374	1453.7460	-1.1085	1	0	17	1	K.ECRIDHSVLGLR.S
14212	525.8950	1574.6632	1573.8715	0.7917	1	28	0.028	1	R.IIDFSEKPKGEALK.Q
14599	820.4460	1638.8774	1638.8729	0.0045	0	53	8.8e-005	1	K.IYILTQFNSASLNR.H 14600
15938	921.5440	1841.0734	1840.9968	0.0767	0	44	0.00053	1	R.LIDIPISNCINSEILK.I 15937 15939 15941
16022	929.5260	1857.0374	1857.9109	-0.8734	1	6	3.8	1	K.DAPDQTDFGKEVIPGAAK.D
16969	693.3970	2077.1692	2078.1008	-0.9316	1	2	9.5	2	R.HIDTGADITLSVLPVDEKR.A
17004	1047.5370	2093.0594	2093.0207	0.0388	0	24	0.05	1	K.MLDCQITESIIAEGCILK.E
18246	995.4760	2983.4062	2982.3375	1.0686	1	32	0.0054	1	R.SRVESGSLVEDTMLMGSDFYQPFAER.Q
ARTHROv3_930037 Mass: 14251 Score: 234 Queries matched: 8 emPAI: 1.36
Query	Observed	Mr(expt)	Mr(calc)	Delta	Miss	Score	Expect	Rank	Peptide
3853	420.8000	839.5854	839.4865	0.0990	0	85	5.9e-008	1	R.IAGVDLPR.D
6046	946.3320	945.3247	946.5269	-1.2022	1	7	8.8	1	R.LEAMSIKR.L
7326	1012.9580	1011.9507	1012.5600	-0.6093	1	4	13	2	R.MGLPVRGQR.T
12600	693.8760	1385.7374	1385.7514	-0.0140	1	71	1.7e-006	1	R.VKDLTDADVAALR.S 12597 12599
14505	811.4490	1620.8834	1620.8107	0.0727	0	60	1.9e-005	1	R.SVIQTNYQVEGDLR.R
14542	815.3980	1628.7814	1628.8369	-0.0555	1	82	1.4e-007	1	R.SKEILAETGVNPDTR.V
ARTHROv3_1380044 Mass: 23984 Score: 227 Queries matched: 11 emPAI: 0.92
Query	Observed	Mr(expt)	Mr(calc)	Delta	Miss	Score	Expect	Rank	Peptide
4606	439.7560	877.4974	877.4657	0.0317	0	39	0.0039	1	R.NFSEILR.V 4611
7757	517.3230	1032.6314	1031.5764	1.0551	1	8	2.9	7	K.LKPEFDKR.N
751	603.2870	1204.5594	1204.6452	-0.0857	0	60	8.1e-005	1	R.LTLTYPPSTGR.N 10658 10664 10666
12454	457.2630	1368.7672	1368.6885	0.0787	0	53	9e-005	1	K.VIALSVDDADSHK.G
17489	749.0470	2244.1192	2243.1004	1.0187	0	51	8.6e-005	1	R.QVSDLYDMIHPNANASLTVR.T 17485 17486
ARTHROv3_590035 Mass: 58942 Score: 225 Queries matched: 26 emPAI: 0.63
Query	Observed	Mr(expt)	Mr(calc)	Delta	Miss	Score	Expect	Rank	Peptide
6711	493.3960	984.7774	984.5968	0.1807	1	3	11	3	R.LIGIDQKAK.R
6945	498.8490	995.6834	994.4720	1.2115	0	1	13	1	K.IGTEYADAR.R
8698	542.3630	1082.7114	1083.6400	-0.9286	1	12	1.1	2	R.LIGIDAQAKR.R 8714
8776	544.8350	1087.6554	1087.5761	0.0793	0	39	0.0027	1	R.LPSVTDTDIK.F
409	548.8430	1095.6714	1095.6288	0.0427	0	19	0.64	1	R.VLEEIIQRP.- 8921 8924
9377	563.8310	1125.6474	1124.5686	1.0788	1	0	18	10	K.IGTEHADARR.F
12552	691.8880	1381.7614	1381.7314	0.0301	0	11	1.4	1	R.AVEEIIQRPDGR.V 12549 12553
14595	546.9650	1637.8732	1637.8049	0.0682	1	14	0.78	1	K.VKGDDGQSYSVWIGK.N 14594
4569	875.9530	1749.8914	1749.9625	-0.0710	0	23	0.19	1	R.VLEEIIQRPDGPVASK.S 15359
15407	880.8970	1759.7794	1759.8853	-0.1059	0	66	3.3e-006	1	K.YVPSGAIITNQQQADR.L 15408 15409
16724	669.0260	2004.0562	2003.0112	1.0449	0	37	0.0027	1	K.IDPTAYVHSFSNIIGDVR.I
17353	733.0630	2196.1672	2194.9445	1.2226	0	(18)	0.2	1	R.EVMAALEGCMQEHSGEYVR.L
17462	743.3440	2227.0102	2226.9344	0.0758	0	37	0.0024	1	R.EVMAALEGCMQEHSGEYVR.L 17461
9827	1152.4660	2302.9174	2303.0764	-0.1590	0	31	0.028	1	R.SAQSSYSSANSSLTSETIEQVK.N 17588
17840	816.3400	2445.9982	2446.1547	-0.1565	0	49	0.00013	1	R.NTSEVVSALAACLQDHQGEYVR.L
ARTHROv3_340020 Mass: 92178 Score: 224 Queries matched: 11 emPAI: 0.15
Query	Observed	Mr(expt)	Mr(calc)	Delta	Miss	Score	Expect	Rank	Peptide
4180	858.5180	857.5107	857.4355	0.0752	0	3	16	5	R.DIQQQAR.S
291	522.8510	1043.6874	1043.5975	0.0900	0	88	9.5e-008	1	K.ESLAATAILR.S 7903 7943
8879	547.8590	1093.7034	1093.6172	0.0863	0	56	3.9e-005	1	R.FINVVDLFK.L 8868 8878
11171	622.7870	1243.5594	1242.6694	0.8901	1	0	20	6	R.RTNHPNLHVR.G
13281	730.8860	1459.7574	1459.7129	0.0445	0	17	0.29	1	K.HLQFLNMDDAIK.H
14059	779.3820	1556.7494	1556.7439	0.0056	0	54	9.9e-005	1	K.MAATLEHCINEIR.D
17536	757.6880	2270.0422	2270.0352	0.0069	0	2	8.2	1	R.QDHNGFSHQDPGYVDLVTNK.S
ARTHROv3_200022 Mass: 273274 Score: 223 Queries matched: 11 emPAI: 0.07
Query	Observed	Mr(expt)	Mr(calc)	Delta	Miss	Score	Expect	Rank	Peptide
9702	572.8330	1143.6514	1143.6248	0.0267	0	43	0.0011	1	K.NTDLSLVINR.E 9700
11502	636.3560	1270.6974	1270.6629	0.0345	0	42	0.0013	1	R.AALEQQAQSLGR.T 11499
12933	709.8700	1417.7254	1418.7518	-1.0263	0	33	0.0095	1	R.NVAVLSEQQIYR.F
13170	723.4130	1444.8114	1444.7885	0.0229	0	50	0.00018	1	R.VSSINELSVTQIR.D 13168
13309	732.3580	1462.7014	1462.7164	-0.0150	0	55	5.2e-005	1	R.QQASEQVLQNYR.I
2349	748.3020	1494.5894	1495.8035	-1.2140	0	14	2.2	1	R.VTPSTLVSLNYFR.A
3054	795.5260	1589.0374	1589.8274	-0.7899	1	1	37	3	K.YRAALEQQAQSLGR.T
15934	920.9160	1839.8174	1839.9115	-0.0941	0	84	5.3e-008	1	R.FLSDSQVNSFVINQSR.V
ARTHROv3_400031 Mass: 25653 Score: 222 Queries matched: 12 emPAI: 1.08
Query	Observed	Mr(expt)	Mr(calc)	Delta	Miss	Score	Expect	Rank	Peptide
7	309.1780	616.3414	617.3133	-0.9718	0	6	17	1	K.TDGGLR.G
9255	559.8760	1117.7374	1117.6747	0.0628	0	30	0.02	1	K.VGVLVDYLIK.N
12482	686.8270	1371.6394	1371.6671	-0.0276	0	33	0.01	1	K.NDTGTVTNYLFK.T 12480 12486
13200	724.9360	1447.8574	1447.6943	0.1632	0	64	6.2e-006	1	R.QAAEFLQEDLER.T 13192
14084	520.7200	1559.1382	1558.8202	0.3180	1	43	0.00066	1	R.TLSDLEGLKQEAQK.L 14076
16588	991.4810	1980.9474	1981.0013	-0.0538	0	67	3e-006	1	R.GILQGVYIMPASAMTSAGSK.R
7013	999.8610	1997.7074	1996.9962	0.7113	0	(3)	16	1	R.GILQGVYIMPASAMTSAGSK.R
17946	840.7710	2519.2912	2518.2373	1.0538	1	49	0.00013	1	K.RVIVSESMVENPPQYTEGLDQK.I
ARTHROv3_620013 Mass: 31102 Score: 219 Queries matched: 15 emPAI: 0.66
Query	Observed	Mr(expt)	Mr(calc)	Delta	Miss	Score	Expect	Rank	Peptide
575	585.2180	584.2107	585.3486	-1.1379	0	4	20	1	R.QLTPK.E
11315	628.9300	1255.8454	1255.7136	0.1319	0	60	2e-005	1	K.GVLGELGLIETR.-
12364	679.4140	1356.8134	1356.8017	0.0118	0	31	0.016	1	K.TLFITTNPIPIK.A 12363
12395	681.2710	1360.5274	1360.6582	-0.1308	0	56	4.9e-005	1	K.EASGSLDQASQIR.Q 12384
13617	751.8610	1501.7074	1501.6792	0.0282	0	19	0.22	1	R.SPMCEPSPEVIEK.V 13618
14357	533.7210	1598.1412	1597.7229	0.4183	0	5	4.1	1	K.QIQDMIQMFEAGR.V 14358
5536	924.0070	1845.9994	1845.9432	0.0562	0	101	2.5e-009	1	K.VIAGTGSNSTQEAIAATQK.A 15963 15974
1114	643.4100	1927.2082	1927.9963	-0.7881	1	(1)	54	1	K.EASGSLDQASQIRQLTPK.E 1115
ARTHROv3_860004 Mass: 46405 Score: 217 Queries matched: 21 emPAI: 0.32
Query	Observed	Mr(expt)	Mr(calc)	Delta	Miss	Score	Expect	Rank	Peptide
1713	702.1480	701.1407	701.3456	-0.2049	0	3	27	2	K.EGQNVR.L
4155	429.2930	856.5714	855.4450	1.1264	0	5	8.7	5	R.LVNPEER.R 4132
8428	535.3350	1068.6554	1068.6291	0.0263	0	44	0.00079	1	R.IQVVVNELR.G 343 8447
9451	565.8040	1129.5934	1130.6295	-1.0361	1	(1)	17	6	R.TKIAVDTLDR.D 9448 9454
11518	637.3290	1272.6434	1273.6163	-0.9729	0	3	8.4	1	R.EANPPSNHVGPR.T
12600	693.8760	1385.7374	1385.5405	0.1970	0	9	2.7	2	K.YDAAAEDEMEAR.R 12599
13940	771.3650	1540.7154	1541.6416	-0.9261	1	1	14	4	K.YDAAAEDEMEARR.F
16021	929.5080	1857.0014	1856.9421	0.0594	0	108	2.2e-010	1	R.WSPDPSIYIANALSPAR.V
16845	680.3520	2038.0342	2037.0491	0.9851	0	14	0.57	1	K.NLTIVEQASNQDHQISLK.D
17030	701.3520	2101.0342	2101.0262	0.0080	1	5	4.3	1	R.KMIQDEFAEHEGTVLQAR.V 17027 17028
17942	839.7460	2516.2162	2516.2944	-0.0783	1	(47)	0.00022	1	R.QSVIMAVSSVYGQPEVEAELPKR.E
3930	845.1300	2532.3682	2532.2894	0.0788	1	49	0.00051	1	R.QSVIMAVSSVYGQPEVEAELPKR.E 17952
ARTHROv3_380007 Mass: 171297 Score: 212 Queries matched: 25 emPAI: 0.12
Query	Observed	Mr(expt)	Mr(calc)	Delta	Miss	Score	Expect	Rank	Peptide
6503	974.5170	973.5097	972.4876	1.0221	0	2	29	1	K.GLVGDDLER.Q
6877	497.3130	992.6114	992.5147	0.0968	0	11	1.7	6	R.IVMSLQMR.L
7740	516.8550	1031.6954	1031.5321	0.1633	0	63	1.2e-005	1	R.LAVEALCEK.A 7736
8255	530.7000	1059.3854	1059.5495	-0.1641	1	5	6.5	5	R.RQCGVALEK.E 8262 8264
10438	596.7650	1191.5154	1192.6638	-1.1483	1	1	16	4	K.KVSPYIAMLR.R
10858	610.8000	1219.5854	1220.6699	-1.0845	1	4	8.4	2	K.VSPYIAMLRR.S
13018	714.4070	1426.7994	1426.7667	0.0327	0	92	9.7e-009	1	K.ISSPVLNEAELQK.L 13029
1946	721.3640	1440.7134	1440.7725	-0.0591	0	20	0.69	1	R.FAQVTNPAIDPLR.E
13519	743.3860	1484.7574	1483.7606	0.9969	1	3	12	4	K.GMVRSAVLGEFYR.D
13950	771.9100	1541.8054	1541.8202	-0.0147	0	44	0.0006	1	K.VLESENLNLIGWR.V
14059	779.3820	1556.7494	1555.8430	0.9064	1	3	11	3	R.IQRVATSQGEAQLR.G
460	561.5550	1681.6432	1681.8794	-0.2363	1	2	41	3	K.QVGACLDRNGLRPAR.Y
15213	576.3200	1725.9382	1724.9322	1.0060	1	8	2.4	2	K.QRFAQVTNPAIDPLR.E
15214	576.3270	1725.9592	1725.9162	0.0430	1	5	5	1	R.FAQVTNPAIDPLRER.I
15901	915.9310	1829.8474	1829.9887	-0.1413	0	49	0.00016	1	K.AVTLSTLYPVATGPDGLR.L 15902
16365	966.4480	1930.8814	1931.9498	-1.0684	1	0	13	3	R.FSTNTMPRWPLAQPMR.L 16367
17692	787.1130	2358.3172	2358.1452	0.1720	0	26	0.027	1	K.ANADYIQISGHDGGTGASPLSSIK.H
3272	806.2950	2415.8632	2416.2018	-0.3386	0	4	18	1	R.EPSESLMIMVPEAYQNQPLLK.D
11258	1252.2710	2502.5274	2501.2770	1.2504	1	1	24	2	K.MPPLSMVQAQENYRAAVEGGLLK.I
ARTHROv3_1620020 Mass: 56322 Score: 212 Queries matched: 7 emPAI: 0.26
Query	Observed	Mr(expt)	Mr(calc)	Delta	Miss	Score	Expect	Rank	Peptide
408	548.3950	547.3877	548.3071	-0.9194	0	9	7.4	2	K.GGLFR.V
4555	874.3920	873.3847	873.4821	-0.0973	1	3	25	2	R.ADIPFRR.A
12891	706.9260	1411.8374	1411.6521	0.1854	0	41	0.0014	1	R.FAQQGEPFAFDR.E
13162	722.8710	1443.7274	1443.7034	0.0240	0	90	1.7e-008	1	K.LAFYDYVGNSPAK.G 13161
15406	880.8720	1759.7294	1759.8377	-0.1082	0	48	0.0002	1	R.VQASIAQGDSPSEAWSK.I
17062	706.3910	2116.1512	2115.9763	0.1749	0	35	0.0046	1	K.GDGIAQGWFGHPVFTDAEGR.E
ARTHROv3_1620011 Mass: 9321 Score: 206 Queries matched: 6 emPAI: 1.59
Query	Observed	Mr(expt)	Mr(calc)	Delta	Miss	Score	Expect	Rank	Peptide
9620	569.7880	1137.5614	1137.4907	0.0708	1	8	2.7	4	R.TEDCIGCKR.C 9624
14042	778.3710	1554.7274	1554.6807	0.0468	0	51	0.00018	1	R.CETACPTDFLSVR.V
14666	823.3290	1644.6434	1644.7059	-0.0624	0	98	2.4e-009	1	K.IYDTCIGCTQCVR.A 14665
15116	856.4260	1710.8374	1710.7818	0.0557	1	52	9.7e-005	1	K.RCETACPTDFLSVR.V
ARTHROv3_1020009 Mass: 35191 Score: 205 Queries matched: 10 emPAI: 0.57
Query	Observed	Mr(expt)	Mr(calc)	Delta	Miss	Score	Expect	Rank	Peptide
3676	415.7570	829.4994	829.4810	0.0184	1	1	25	7	R.EVLRWK.T
8933	549.2760	1096.5374	1097.5141	-0.9767	0	28	0.029	1	K.EYFENIQR.V
11140	621.3560	1240.6974	1240.7139	-0.0165	0	70	2e-006	1	K.VLVLGGGEGATIR.E 939 11139 11141
14277	792.9050	1583.7954	1583.7726	0.0228	0	22	0.11	1	K.TDEILQQHTVGGMR.M 14278 14279
18020	862.7750	2585.3032	2584.4126	0.8906	0	81	8.6e-008	1	R.VLADDGIFVIQAGPVAPGNLNLHVR.I
ARTHROv3_1030004 Mass: 69729 Score: 204 Queries matched: 10 emPAI: 0.32
Query	Observed	Mr(expt)	Mr(calc)	Delta	Miss	Score	Expect	Rank	Peptide
626	591.3860	590.3787	589.3184	1.0603	0	1	42	1	R.TGLGSR.F
2621	770.3870	769.3797	769.4123	-0.0326	0	1	20	1	R.FIFSTR.S
8659	541.3460	1080.6774	1080.5855	0.0919	0	45	0.00069	1	R.TAYPEIFIK.G
8958	550.3100	1098.6054	1098.6397	-0.0342	0	28	0.031	1	R.LAVSQQLNVK.L 8960
10176	587.3470	1172.6794	1172.6554	0.0241	1	53	0.00012	1	K.FIPGKDEVIR.E
11632	643.7670	1285.5194	1285.5761	-0.0567	0	(51)	0.00022	1	R.GNFSAAAGFGMEK.G
11749	649.3100	1296.6054	1296.6172	-0.0118	0	53	7.8e-005	1	R.LYFPADANQMK.A
11789	651.7710	1301.5274	1301.5710	-0.0436	0	85	6e-008	1	R.GNFSAAAGFGMEK.G
17172	712.3720	2134.0942	2134.1535	-0.0593	1	0	11	4	K.ANIELVRDAIVFFTATGAAR.G
ARTHROv3_960036 Mass: 40270 Score: 203 Queries matched: 16 emPAI: 0.61
Query	Observed	Mr(expt)	Mr(calc)	Delta	Miss	Score	Expect	Rank	Peptide
1215	651.3250	650.3177	649.3581	0.9596	1	3	11	1	R.SIMRK.Q
10798	607.7630	1213.5114	1213.5808	-0.0694	1	0	18	4	R.HHRLMTMTR.D
2519	761.9250	1521.8354	1521.8299	0.0056	0	38	0.0069	1	K.LMLMIPGPTPVPEK.A
13919	769.9310	1537.8474	1537.8248	0.0226	0	(31)	0.013	1	K.LMLMIPGPTPVPEK.A 13918
13930	770.4330	1538.8514	1539.8046	-0.9531	0	5	6.2	1	K.QFDIVLAGGQDHLK.G 13925
14034	777.9130	1553.8114	1553.8197	-0.0083	0	(33)	0.0099	1	K.LMLMIPGPTPVPEK.A
14759	831.9370	1661.8594	1661.8851	-0.0257	0	20	0.13	1	K.GYMIPPGLAFVSVSPK.A
14788	834.4010	1666.7874	1667.8995	-1.1121	1	6	3.5	1	R.KQFDIVLAGGQDHLK.G
1446	671.3290	2010.9652	2011.0192	-0.0540	1	1	45	3	-.MDDKLMLMIPGPTPVPEK.A
10432	1192.0920	2382.1694	2382.2391	-0.0696	0	108	5e-010	1	K.AVIITHSETSTGVLNDLETINR.H 17755 17756
18275	1034.5630	3100.6672	3100.5539	0.1133	0	29	0.0093	1	K.GLNLPLFAPDHAASPAITAVCPPESIDAEK.V 18274
ARTHROv3_910015 Mass: 94190 Score: 201 Queries matched: 17 emPAI: 0.15
Query	Observed	Mr(expt)	Mr(calc)	Delta	Miss	Score	Expect	Rank	Peptide
259	515.5480	514.5407	514.3227	0.2180	0	10	4.9	2	R.GGILR.S
261	516.2760	1030.5374	1031.5247	-0.9873	0	3	50	5	K.SVVAEAVSDR.G
8694	542.3130	1082.6114	1082.5105	0.1010	0	3	8.3	1	R.GDGHDNVLTR.I 8670
11304	628.7860	1255.5574	1254.7118	0.8456	1	6	5.6	2	R.LLAHIMKQTGK.V
1108	641.8860	1281.7574	1280.6448	1.1127	0	9	4.3	2	R.HIPWMQLNAR.F 11598 11599 11605 11610 11612
12473	686.3990	1370.7834	1370.7405	0.0429	0	21	0.15	1	K.AQGSLGPSTEAIIK.E
12858	704.3320	1406.6494	1405.6871	0.9624	1	6	4.6	3	-.MRLDLEELSER.Y
13097	719.9580	1437.9014	1437.8191	0.0823	0	48	0.0003	1	K.EALVVILPESVNR.A
14485	810.4310	1618.8474	1618.8315	0.0160	0	76	4.1e-007	1	R.TALATFIASADQTPGR.M 14484
17344	731.4580	2191.3522	2190.2624	1.0898	0	72	7.1e-007	1	K.IIGLDVAGIDVVTPDISKPLR.E
ARTHROv3_1130127 Mass: 11399 Score: 201 Queries matched: 7 emPAI: 0.30
Query	Observed	Mr(expt)	Mr(calc)	Delta	Miss	Score	Expect	Rank	Peptide
11635	643.8530	1285.6914	1285.7242	-0.0327	0	73	1.4e-006	1	K.TTLSLADLIPSR.V 1119 11637 11640
11722	648.3920	1294.7694	1294.5823	0.1871	0	1	11	2	-.MSNSGNTQAIEK.L
16447	647.6370	1939.8892	1939.9792	-0.0900	0	13	0.71	1	K.WNLYLGDANLHTPVAEK.L 16448
ARTHROv3_660026 Mass: 44576 Score: 201 Queries matched: 17 emPAI: 0.53
Query	Observed	Mr(expt)	Mr(calc)	Delta	Miss	Score	Expect	Rank	Peptide
3333	809.4490	808.4417	807.3545	1.0872	0	2	26	1	R.MASAEQR.A
4813	889.5430	888.5357	887.4501	1.0856	0	1	21	2	R.AHEYIQK.C 4814 4816
9175	557.2800	1112.5454	1112.4994	0.0460	0	32	0.012	1	R.CYEILMER.Y
9538	567.3990	1132.7834	1132.6492	0.1342	0	49	0.00025	1	K.FVGVLELTQK.Y 9508
503	572.8430	1143.6714	1143.5672	0.1042	0	5	17	4	K.EQEAIHVYR.T
10107	584.8450	1167.6754	1167.6798	-0.0043	0	43	0.00085	1	R.VILAINPAAMR.Y
10600	601.2900	1200.5654	1200.6437	-0.0783	1	1	13	4	R.EAIFHAMVRK.N
15822	605.9490	1814.8252	1813.8635	0.9617	1	92	8.9e-009	1	K.YTYDKEQEAIHVYR.T
16035	930.9160	1859.8174	1859.0040	0.8134	1	2	10	4	R.LDSPEGKFVGVLELTQK.Y
16552	657.6640	1969.9702	1968.9330	1.0372	0	33	0.0059	1	R.EAHPLFPNYQIDPADSR.S 16550
16590	991.5870	1981.1594	1981.1037	0.0558	0	44	0.00053	1	K.VVYEQGPVNLAGPVWLLK.R 16589
16850	681.3390	2040.9952	2040.0714	0.9238	0	10	1.3	1	K.CALETVDGLFLHPLVGATK.S
ARTHROv3_10053 Mass: 58495 Score: 201 Queries matched: 10 emPAI: 0.12
Query	Observed	Mr(expt)	Mr(calc)	Delta	Miss	Score	Expect	Rank	Peptide
12420	682.8310	1363.6474	1363.6806	-0.0331	0	78	2.9e-007	1	K.TAINALMFSPDGK.I 12422
118	458.3840	1372.1302	1371.7366	0.3935	1	2	45	3	K.CAVIKLCIPGNK.K
12909	708.3880	1414.7614	1414.7569	0.0046	0	72	1.1e-006	1	K.IFGIQAGEISAPGR.S 12910
14739	829.8810	1657.7474	1657.8787	-0.1313	1	6	3.7	2	K.TVKLWNLSNGEEIR.T 14740
15386	879.4170	1756.8194	1756.8302	-0.0107	1	1	12	2	R.SVAFSGDGKMLASASADK.T 15384 15387
ARTHROv3_630068 Mass: 67173 Score: 198 Queries matched: 15 emPAI: 0.27
Query	Observed	Mr(expt)	Mr(calc)	Delta	Miss	Score	Expect	Rank	Peptide
6473	486.8750	971.7354	971.5916	0.1438	1	9	3.1	9	K.QIAPKFLR.L
12534	690.3510	1378.6874	1378.7755	-0.0880	1	2	12	2	M.RLSQMLFVTLR.E
13109	720.9000	1439.7854	1439.7005	0.0850	0	40	0.0018	1	R.SIHDPSQTLESAR.G 13106 13115
14271	791.9610	1581.9074	1581.8614	0.0461	0	49	0.00019	1	K.ALLSLTVPDPETQAK.W
15429	588.6730	1762.9972	1762.9577	0.0394	0	74	5.8e-007	1	R.SLALGPTHEEVITAVAR.D 15428 15430
15874	913.4490	1824.8834	1824.9258	-0.0423	0	78	2.5e-007	1	K.AVSLPADAVASGFTTYQK.L 15873 5294
16474	974.5200	1947.0254	1947.0023	0.0231	0	19	0.17	1	K.LETPNTPTIATLCEFLK.C
16649	995.0540	1988.0934	1987.0626	1.0309	1	6	3.6	1	R.YGGKALLSLTVPDPETQAK.W 16639
ARTHROv3_1050022 Mass: 39433 Score: 197 Queries matched: 15 emPAI: 0.91
Query	Observed	Mr(expt)	Mr(calc)	Delta	Miss	Score	Expect	Rank	Peptide
4927	896.3630	895.3557	895.4035	-0.0478	0	2	24	1	K.GSDEYGIR.A
10979	614.7610	1227.5074	1227.6823	-0.1748	0	24	0.11	1	K.ALNSVLNQIEK.N 10983 10984
11557	639.8400	1277.6654	1277.6503	0.0151	0	62	1.3e-005	1	R.VIEIYGPESSGK.T
12788	700.9280	1399.8414	1399.8035	0.0380	0	15	0.56	1	R.AALAGGAVVSATSVVK.L 12783
12858	704.3320	1406.6494	1406.7340	-0.0846	0	34	0.0059	1	K.SGCTVIFLNQLR.Q
14478	809.8170	1617.6194	1617.7232	-0.1038	0	32	0.0091	1	R.TITYMEENPEFTK.K
15240	577.6870	1730.0392	1729.8233	0.2159	1	(33)	0.0066	1	R.TITYMEENPEFTKK.I
15338	582.9990	1745.9752	1745.8182	0.1570	1	36	0.0036	1	R.TITYMEENPEFTKK.I 562
15699	902.9340	1803.8534	1803.9367	-0.0832	0	58	2.6e-005	1	K.IGIVYGNPETTTGGNALK.F 15700
15906	611.5180	1831.5322	1831.7829	-0.2507	0	43	0.00044	1	R.AEIEGDMGDSHMGLQAR.L
ARTHROv3_430033 Mass: 38960 Score: 193 Queries matched: 12 emPAI: 0.50
Query	Observed	Mr(expt)	Mr(calc)	Delta	Miss	Score	Expect	Rank	Peptide
451	560.7930	1119.5714	1119.5092	0.0622	0	(5)	17	1	-.MMYAIYNSK.E 452
13817	763.8770	1525.7394	1525.7446	-0.0052	0	70	1.4e-006	1	R.AMGAEVTAFSTSLNK.Q 13810 13818
13946	771.8200	1541.6254	1541.7395	-0.1141	0	(43)	0.0008	1	R.AMGAEVTAFSTSLNK.Q 13948
17051	704.3520	2110.0342	2110.0364	-0.0023	1	(38)	0.002	1	R.AMGAEVTAFSTSLNKQEQAK.E 8180 17050
17105	709.9980	2126.9722	2126.0314	0.9408	1	44	0.00055	1	R.AMGAEVTAFSTSLNKQEQAK.E
18330	1471.5910	4411.7512	4412.1346	-0.3834	1	0	2.4	3	R.FMAEMLEFAAVNQIKPMIETMPLSQINEAMDKVAANQAR.Y
ARTHROv3_780005 Mass: 24243 Score: 192 Queries matched: 5 emPAI: 0.68
Query	Observed	Mr(expt)	Mr(calc)	Delta	Miss	Score	Expect	Rank	Peptide
11787	651.3630	1300.7114	1300.6313	0.0802	0	45	0.00092	1	R.QGWVVWQEGGR.Y
14850	839.4860	1676.9574	1676.8443	0.1131	0	50	0.00015	1	R.YPDVIVELMSPSTAR.V
15440	589.3540	1765.0402	1764.8683	0.1719	1	38	0.003	1	R.GPDFFAVLDVDGTKER.Q
16664	998.0000	1993.9854	1993.9633	0.0222	0	90	1.6e-008	1	R.FYDTEGNLVLLPEEAER.Q 16663
ARTHROv3_1300027 Mass: 42274 Score: 192 Queries matched: 20 emPAI: 0.69
Query	Observed	Mr(expt)	Mr(calc)	Delta	Miss	Score	Expect	Rank	Peptide
8451	535.9690	1069.9234	1069.6383	0.2852	0	67	2.7e-006	1	K.IGVIEALLDK.C
9132	555.9220	1109.8294	1110.5921	-0.7626	0	0	15	1	K.QLPGIVALDDA.-
11319	629.3510	1256.6874	1256.6976	-0.0102	0	40	0.0021	1	R.AALPTIQDLTSK.G 11322
11545	638.8270	1275.6394	1275.6670	-0.0276	0	50	0.00022	1	K.TVANLSASELSGK.K
1717	702.7070	1403.3994	1403.7620	-0.3625	1	6	13	1	K.TVANLSASELSGKK.V
13365	735.8790	1469.7434	1470.8657	-1.1223	1	1	13	2	K.VSSKIGVIEALLDK.C
13729	756.9070	1511.7994	1511.7694	0.0301	0	53	8e-005	1	K.YLSPCVAGYLIEK.E 13730
14184	786.5180	1571.0214	1570.8640	0.1574	0	16	0.64	1	K.GVTMLLPTDVVLADK.F
15046	852.4200	1702.8254	1701.9276	0.8978	1	2	11	5	K.LLLGGGMIFTFYKAR.G
15461	885.4330	1768.8514	1768.8495	0.0020	0	9	1.9	1	K.TVLWNGPMGVFEFEK.F
662	596.3480	1786.0222	1785.8931	0.1291	0	22	0.35	1	K.MSHISTGGGASLELLEGK.Q 15551
15677	601.6400	1801.8982	1801.8880	0.0102	0	(7)	3.1	1	K.MSHISTGGGASLELLEGK.Q
817	610.1540	1827.4402	1828.0016	-0.5614	1	5	12	1	K.EKGVTMLLPTDVVLADK.F
16233	634.2910	1899.8512	1900.0153	-0.1641	1	(25)	0.042	1	R.GLSVGNSLVEEDKLELAK.S 16234 16238
16880	683.3310	2046.9712	2047.0123	-0.0411	0	31	0.011	1	K.QLASVADLYVNDAFGTAHR.A
ARTHROv3_330005 Mass: 45396 Score: 192 Queries matched: 17 emPAI: 0.32
Query	Observed	Mr(expt)	Mr(calc)	Delta	Miss	Score	Expect	Rank	Peptide
3828	420.3050	838.5954	839.3266	-0.7311	0	8	2.9	2	R.MNQEMR.R 3835
6336	482.7850	963.5554	963.4378	0.1176	1	8	3	2	R.MNQEMRR.L 6334
6613	490.7570	979.4994	979.4327	0.0667	1	(4)	6.8	3	R.MNQEMRR.L 6617
941	621.4540	1240.8934	1241.6115	-0.7180	0	2	34	1	R.IFVFEVEGMR.Q
12174	671.8370	1341.6594	1341.7041	-0.0447	0	67	3.7e-006	1	R.HLIFDISGGDLR.Y 12167 12177
13543	496.4240	1486.2502	1485.8555	0.3947	1	8	1.8	1	K.AKTDIPVNIYKPK.N
13736	505.3000	1512.8782	1511.6232	1.2550	0	2	11	1	K.GMEGGIDEGMSAAAGK.F 13735
13813	763.4540	1524.8934	1524.8300	0.0634	0	53	6.2e-005	1	K.IVNIYPAGETPPVR.T
14118	783.8450	1565.6754	1565.7223	-0.0468	0	51	0.00013	1	R.QGQNTDNFNYPIR.R
18006	859.6900	2576.0482	2576.1773	-0.1291	0	1	6.5	1	R.TQAAPENGQQSQSSGTQTPTMTQAK.A
18151	924.1550	2769.4432	2769.2911	0.1521	0	78	1.3e-007	1	K.EMLLPEDEDATIIMMATGTGIAPFR.A
ARTHROv3_810062 Mass: 16790 Score: 191 Queries matched: 6 emPAI: 0.44
Query	Observed	Mr(expt)	Mr(calc)	Delta	Miss	Score	Expect	Rank	Peptide
10755	605.8260	1209.6374	1209.6241	0.0133	0	60	1.6e-005	1	R.STTELAGYIQK.G 10753
11577	640.8540	1279.6934	1279.6520	0.0414	0	92	1.1e-008	1	R.NLLPNEQPEAR.K 11576
12280	674.9060	1347.7974	1348.6986	-0.9012	0	5	6.4	2	R.QQAAISYQEALK.D
4225	860.4210	1718.8274	1719.7774	-0.9499	0	26	0.15	1	R.EVFEHLQDMSEAAAK.A
ARTHROv3_1130065 Mass: 12802 Score: 187 Queries matched: 19 emPAI: 4.28
Query	Observed	Mr(expt)	Mr(calc)	Delta	Miss	Score	Expect	Rank	Peptide
8419	535.2720	1068.5294	1068.4732	0.0562	0	56	5.4e-005	1	R.FIDEMMQR.L
8716	542.9690	1083.9234	1084.4681	-0.5447	0	(6)	3.8	1	R.FIDEMMQR.L
8995	551.3220	1100.6294	1100.4631	0.1664	0	(2)	14	2	R.FIDEMMQR.L 8980
9962	580.8130	1159.6114	1159.5478	0.0637	0	49	0.00026	1	K.NMMQDIGVPR.Q 9960
10190	588.3270	1174.6394	1175.5427	-0.9033	0	(14)	0.84	1	K.NMMQDIGVPR.Q
10200	588.7670	1175.5194	1175.5427	-0.0233	0	(47)	0.00039	1	K.NMMQDIGVPR.Q 10232
11131	621.2380	1240.4614	1240.5692	-0.1078	1	5	5.8	1	K.RFIDEMMQR.L
11183	623.4230	1244.8314	1244.6401	0.1913	0	26	0.048	1	K.LQEVTDQWVK.E
13924	770.3620	1538.7094	1538.6705	0.0390	0	34	0.0077	1	K.MDQQSLEELMQR.Q
14828	837.4840	1672.9534	1672.9433	0.0101	0	(8)	2.5	1	K.QLLMIGIGTTSLVAEK.L
14952	845.4830	1688.9514	1688.9382	0.0132	0	38	0.0025	1	K.QLLMIGIGTTSLVAEK.L 14959
566	583.6180	1747.8322	1747.8597	-0.0275	1	(27)	0.077	1	R.LKMDQQSLEELMQR.Q
15520	594.3090	1779.9052	1779.8495	0.0557	1	35	0.0037	1	R.LKMDQQSLEELMQR.Q 15523
1021	631.2360	1890.6862	1891.9131	-1.2270	1	0	64	7	K.MDQQSLEELMQRQIK.N
ARTHROv3_2840002 Mass: 35885 Score: 186 Queries matched: 7 emPAI: 0.30
Query	Observed	Mr(expt)	Mr(calc)	Delta	Miss	Score	Expect	Rank	Peptide
8607	1077.8320	1076.8247	1075.5886	1.2361	1	1	26	1	K.YQRNIINR.Y
11510	636.8380	1271.6614	1271.6543	0.0071	0	45	0.00067	1	K.GMLQISPELER.A
11665	644.8550	1287.6954	1287.6493	0.0462	0	(44)	0.00086	1	K.GMLQISPELER.A
12080	666.9110	1331.8074	1330.7609	1.0466	1	6	4.9	3	R.GIERIYPASVVK.L
12812	701.8970	1401.7794	1401.7827	-0.0033	0	94	7.9e-009	1	K.IQTLGTSIIEATR.S 12811
11336	1258.9590	3773.8552	3774.7935	-0.9383	0	0	31	1	K.DMIAHSSNDATSLVVDVLTGTTSGPELSPGPFETWK.Y
ARTHROv3_570048 Mass: 47895 Score: 185 Queries matched: 8 emPAI: 0.49
Query	Observed	Mr(expt)	Mr(calc)	Delta	Miss	Score	Expect	Rank	Peptide
5862	469.2640	936.5134	936.4665	0.0470	0	55	6.1e-005	1	R.YGLNLSDR.N
11056	618.2890	1234.5634	1234.5764	-0.0130	0	(44)	0.00093	1	-.MNPALTNFGDR.M
11234	626.2850	1250.5554	1250.5714	-0.0159	0	59	2e-005	1	-.MNPALTNFGDR.M 11235
12122	669.3450	1336.6754	1336.7061	-0.0306	0	39	0.0028	1	K.LLAEVVEMVYR.K
14021	776.9730	1551.9314	1552.7807	-0.8492	0	49	0.00019	1	K.FTILEATLNDAMSK.D
382	542.9260	1625.7562	1624.7450	1.0112	1	1	35	4	-.MNPALTNFGDRMSR.L
15024	850.4710	1698.9274	1698.7692	0.1583	0	36	0.004	1	R.ISLTATDEEIMEGMK.L
ARTHROv3_1540064 Mass: 24556 Score: 182 Queries matched: 7 emPAI: 0.89
Query	Observed	Mr(expt)	Mr(calc)	Delta	Miss	Score	Expect	Rank	Peptide
2695	774.4250	773.4177	774.4422	-1.0244	1	4	12	3	K.MVKELR.D
10633	602.3510	1202.6874	1202.6507	0.0368	0	44	0.00084	1	K.QTISTLGENIK.V
10665	603.3380	1204.6614	1204.6200	0.0414	1	63	1.1e-005	1	R.REEFQELVR.N 10660
12079	666.8990	1331.7834	1331.7085	0.0750	0	41	0.0015	1	K.ELSLVDQPYIR.D
14207	525.3730	1573.0972	1572.8875	0.2097	1	38	0.0037	1	R.LKELSLVDQPYIR.D
14298	794.8760	1587.7374	1587.8005	-0.0631	0	42	0.0012	1	R.AATEGIVGSYIHTGGR.V
ARTHROv3_730028 Mass: 16546 Score: 182 Queries matched: 8 emPAI: 0.75
Query	Observed	Mr(expt)	Mr(calc)	Delta	Miss	Score	Expect	Rank	Peptide
1195	649.1560	648.1487	649.3547	-1.2060	1	5	14	1	K.RFEAK.G
3886	421.8220	841.6294	841.5273	0.1022	0	24	0.088	1	R.GLIGEIIK.R
10933	612.3310	1222.6474	1221.7155	0.9319	1	6	4.5	6	K.GFTLVGLKIMK.A 10935
14586	818.9350	1635.8554	1635.8944	-0.0389	0	83	8.6e-008	1	K.IIGATNPLNAEPGTLR.G 14585 14588
15433	589.0130	1764.0172	1763.9893	0.0278	1	27	0.038	1	R.KIIGATNPLNAEPGTLR.G
ARTHROv3_1380053 Mass: 39108 Score: 180 Queries matched: 13 emPAI: 0.38
Query	Observed	Mr(expt)	Mr(calc)	Delta	Miss	Score	Expect	Rank	Peptide
1970	723.2980	722.2907	721.3177	0.9730	0	3	25	2	R.QMANSR.G
12558	461.6290	1381.8652	1381.6950	0.1702	0	62	9.6e-006	1	R.LSISQHIDENAR.V 12550 12551 12559
12580	692.8800	1383.7454	1384.7925	-1.0471	1	2	12	2	R.NIVEKNIDISLK.R
1661	696.4360	1390.8574	1390.7490	0.1085	1	1	31	5	R.QMTILQSEGKIK.H
12671	697.3670	1392.7194	1392.7249	-0.0054	0	43	0.00096	1	R.GQEALSTIQAFTK.W
14123	783.8680	1565.7214	1565.7950	-0.0736	0	3	7.3	2	K.HLALTNFDTEHLR.V 14122
14833	838.4100	1674.8054	1674.8763	-0.0709	0	53	9.8e-005	1	R.YILEQPTVAGAMVGAR.L 3818
476	564.9360	1691.7862	1690.8712	0.9149	0	(3)	25	4	R.YILEQPTVAGAMVGAR.L
ARTHROv3_380032 Mass: 70120 Score: 176 Queries matched: 42 emPAI: 0.20
Query	Observed	Mr(expt)	Mr(calc)	Delta	Miss	Score	Expect	Rank	Peptide
1604	691.4100	690.4027	689.3708	1.0319	0	(6)	15	1	R.DLSSLR.I 1605
7621	514.3140	1026.6134	1026.4528	0.1607	0	(1)	17	6	R.HPWPGMMR.T
7631	514.3580	1026.7014	1026.4528	0.2487	0	6	5.7	7	R.HPWPGMMR.T 7565 7567 7582 7584 7586 7587 7588 7589 7592 7593 7595 7596 250 7603 7607 7609 7610 252 7611 7614 7615 7617 7620 7622 7623 7624 7625 7626 7627 7630 7632
10423	596.2740	1190.5334	1190.5788	-0.0453	0	9	2.4	1	R.EVCQMANVIK.Q
11453	634.3140	1266.6134	1266.6026	0.0108	0	44	0.0008	1	K.INISYNCLDR.H
11777	650.8730	1299.7314	1298.6718	1.0597	1	0	27	8	R.QPDEALEKELK.Q
13430	737.7970	1473.5794	1473.6922	-0.1128	0	22	0.11	1	R.ASNPGCLWDVVEK.Y
15288	868.9310	1735.8474	1735.9581	-0.1106	0	70	1.4e-006	1	K.ALQAGAPSVDNVLVVQR.T
16058	932.9800	1863.9454	1863.8810	0.0644	0	98	2e-009	1	R.SLASGQEISGDTSTLQDR.T
6487	973.4450	1944.8754	1945.8564	-0.9809	1	2	27	7	R.HPWPGMMRTVYGDPDR.F
ARTHROv3_1380042 Mass: 76162 Score: 171 Queries matched: 19 emPAI: 0.40
Query	Observed	Mr(expt)	Mr(calc)	Delta	Miss	Score	Expect	Rank	Peptide
9720	573.8320	1145.6494	1145.6444	0.0050	0	46	0.00057	1	K.QVEEILIFR.S
10522	598.3850	1194.7554	1194.6132	0.1422	0	26	0.045	1	K.QVEIDTLSYK.E 10532
11273	627.3410	1252.6674	1252.5911	0.0764	0	22	0.095	1	R.CWQDVGTFIK.F 11274
13083	719.3550	1436.6954	1436.6823	0.0131	0	31	0.014	1	R.YYTTLSEYLER.N
2052	727.8930	1453.7714	1453.7889	-0.0174	0	64	1.4e-005	1	K.LRPDVDVTQGNIK.L 13256 13257
13601	750.4360	1498.8574	1498.7991	0.0583	0	30	0.017	1	R.GVIDSTDIPLNISR.S
15909	612.0020	1832.9842	1832.9731	0.0110	1	59	2.3e-005	1	K.TLSVSDTGIGLTADEVKK.Y
967	625.2860	1872.8362	1872.9258	-0.0896	0	4	18	2	K.YINQVAFSSAEEFIQK.Y 16097
16462	972.9780	1943.9414	1943.9445	-0.0030	1	4	6.2	1	K.SEDTPPAMVLLPEAMRR.L 16464 6476 16465
17230	720.6870	2159.0392	2158.0041	1.0351	0	42	0.001	1	R.VFYCTDEAAQATYIELHK.S
17515	1128.5390	2255.0634	2256.2300	-1.1666	1	3	6.4	1	K.FLMPLRGVIDSTDIPLNISR.S
ARTHROv3_5300008 Mass: 44154 Score: 171 Queries matched: 35 emPAI: 0.33
Query	Observed	Mr(expt)	Mr(calc)	Delta	Miss	Score	Expect	Rank	Peptide
10311	591.7810	1181.5474	1181.5465	0.0009	0	11	1.5	1	R.DTWNQSIYR.E
11297	628.3880	1254.7614	1254.7183	0.0431	0	60	1.7e-005	1	K.VSPLLLESLER.I 11296
12488	686.8930	1371.7714	1371.7510	0.0204	0	51	0.00017	1	K.NFNLLVTLPEGR.K 12489
12780	700.3720	1398.7294	1398.6991	0.0304	0	26	0.05	1	R.SLENPGVEQVEAK.N
2378	750.9930	1499.9714	1499.8460	0.1255	1	(2)	31	1	K.NFNLLVTLPEGRK.L 2376 2379
13667	754.3730	1506.7314	1506.7718	-0.0404	0	10	1.6	2	R.EFFVQEEVAGKPK.V 13649 13651 13654 13655 13662 13663 13665 13673 13674 13676 13677 13678 13680 13682 13683 13685 13687 13688 13694 13698 13705
14214	788.4520	1574.8894	1574.7837	0.1058	0	67	3e-006	1	R.IGPEIFGMAPMDGLK.F
14414	804.4130	1606.8114	1607.7521	-0.9407	0	1	16	4	K.FLQSFPEFDHWR.S
12522	1376.8520	2751.6894	2752.4395	-0.7501	1	2	19	1	R.SLENPGVEQVEAKNFNLLVTLPEGR.K
8791	1089.5230	3265.5472	3266.6275	-1.0803	0	4	15	1	K.ALLSRPESSMPTIFGATATQLNQMNSSVVGK.V
ARTHROv3_810063 Mass: 28403 Score: 170 Queries matched: 6 emPAI: 0.25
Query	Observed	Mr(expt)	Mr(calc)	Delta	Miss	Score	Expect	Rank	Peptide
7471	510.9320	1019.8494	1019.5499	0.2996	1	1	13	6	K.ETLSSLDKK.D
11697	646.8630	1291.7114	1291.6772	0.0342	0	67	4e-006	1	K.LAGELQSQYGVK.V 11696
12683	698.8260	1395.6374	1395.6630	-0.0255	0	20	0.18	1	K.SSGNNYASAAEVVK.E 12684
14343	798.9480	1595.8814	1595.8308	0.0507	0	96	3.8e-009	1	K.ALVTGASFGIGETFAR.Q
ARTHROv3_1460003 Mass: 35138 Score: 169 Queries matched: 11 emPAI: 0.43
Query	Observed	Mr(expt)	Mr(calc)	Delta	Miss	Score	Expect	Rank	Peptide
8442	535.8080	1069.6014	1069.6131	-0.0117	0	20	0.17	1	R.NGGAEIVGLLK.T 56
10192	588.3480	1174.6814	1174.6380	0.0435	0	48	0.00033	1	R.TMVESILLNR.R
10410	595.8160	1189.6174	1190.6329	-1.0154	0	(3)	13	7	R.TMVESILLNR.R
10868	610.8760	1219.7374	1219.6053	0.1321	0	97	3.6e-009	1	R.IMGMAGVLDSAR.F 823
11074	618.8540	1235.6934	1235.6002	0.0932	0	(0)	19	7	R.IMGMAGVLDSAR.F
11264	626.8510	1251.6874	1251.5951	0.0923	0	(42)	0.00087	1	R.IMGMAGVLDSAR.F
13005	713.4130	1424.8114	1424.7623	0.0491	0	36	0.0037	1	R.NDLIETNAPIVAR.A 13006
17879	825.8100	2474.4082	2474.2765	0.1317	0	7	2.1	1	K.ILGTNDYADTAGSDIVVITAGRPR.T
ARTHROv3_960032 Mass: 33953 Score: 168 Queries matched: 9 emPAI: 0.45
Query	Observed	Mr(expt)	Mr(calc)	Delta	Miss	Score	Expect	Rank	Peptide
7566	513.7810	1025.5474	1026.4263	-0.8788	0	0	19	5	K.QFPDMMAR.Y
9966	580.8510	1159.6874	1159.5873	0.1001	0	4	7.2	1	K.FVSTGIHLAES.-
12688	699.3100	1396.6054	1395.7479	0.8576	1	(2)	11	2	R.VHSGPMVAAIMKR.D
152	472.0100	1413.0082	1411.7428	1.2654	1	4	21	3	R.VHSGPMVAAIMKR.D
13369	735.9010	1469.7874	1469.7878	-0.0004	0	28	0.024	1	K.VALPEYPQVADLR.D
13709	754.9620	1507.9094	1508.8926	-0.9832	0	30	0.012	1	R.ITINPIGIDAITIR.S
15655	600.6130	1798.8172	1798.8234	-0.0062	0	76	3.3e-007	1	R.SNDPSLPNDHSNLAYR.A 15654 5037
ARTHROv3_810118 Mass: 20388 Score: 167 Queries matched: 6 emPAI: 0.84
Query	Observed	Mr(expt)	Mr(calc)	Delta	Miss	Score	Expect	Rank	Peptide
9010	551.8450	1101.6754	1101.6142	0.0613	0	37	0.0044	1	K.SALQLSQLSR.S
9728	573.8680	1145.7214	1145.6921	0.0294	1	0	19	5	R.DIFLRTLIR.E
14911	562.2800	1683.8182	1683.7999	0.0183	0	72	1.2e-006	1	K.VELQETIAQGHSGCR.V 3894 14914
18042	872.1270	2613.3592	2613.2307	0.1285	0	51	7e-005	1	M.SNLTHSSPDNNQSFTELDIPLER.D
ARTHROv3_1530067 Mass: 25518 Score: 167 Queries matched: 3 emPAI: 0.13
Query	Observed	Mr(expt)	Mr(calc)	Delta	Miss	Score	Expect	Rank	Peptide
14095	781.3840	1560.7534	1560.8512	-0.0977	0	100	1.5e-009	1	K.SVVIAPSILSADFSR.L 14098 287
ARTHROv3_810120 Mass: 24948 Score: 167 Queries matched: 5 emPAI: 0.46
Query	Observed	Mr(expt)	Mr(calc)	Delta	Miss	Score	Expect	Rank	Peptide
12509	688.3430	1374.6714	1374.7143	-0.0429	0	64	6.3e-006	1	K.GILSPTDFEQIR.F
14322	796.8570	1591.6994	1591.7664	-0.0670	0	62	1.1e-005	1	R.GAIDPAGQLAAYCASK.A 14323
2078	729.3940	2185.1602	2185.0797	0.0804	0	41	0.004	1	K.NTNITANCVLPSVIDTPSNR.E 17287
ARTHROv3_870032 Mass: 15688 Score: 165 Queries matched: 14 emPAI: 1.19
Query	Observed	Mr(expt)	Mr(calc)	Delta	Miss	Score	Expect	Rank	Peptide
9436	565.3300	1128.6454	1128.6219	0.0235	0	61	1.4e-005	1	K.TVVLYFYPK.D 9416 9435
10374	594.3900	1186.7654	1187.4843	-0.7189	0	8	3	2	R.DNYENYQSR.D 10366 10371
13815	763.8500	1525.6854	1524.7056	0.9798	0	43	0.00076	1	K.DTNGNTVSLSDFAGK.T
15166	859.9220	1717.8294	1717.7829	0.0466	0	50	0.00014	1	R.DMVVLGVSTDDEASHK.L 15167 4225
15853	912.0260	1822.0374	1821.9513	0.0862	0	64	4.9e-006	1	K.YGLPFQLLADTDGAITK.A 15854 15858
16709	668.6540	2002.9402	2002.9710	-0.0309	1	1	9.6	7	K.TVVLYFYPKDDTPGCTK.E
ARTHROv3_960012 Mass: 40843 Score: 164 Queries matched: 18 emPAI: 0.72
Query	Observed	Mr(expt)	Mr(calc)	Delta	Miss	Score	Expect	Rank	Peptide
7249	505.3780	1008.7414	1008.6331	0.1083	0	43	0.00071	1	R.AVPLEILVR.G 7234 7235
11219	625.2900	1248.5654	1248.6027	-0.0372	0	60	2.6e-005	1	R.YSVFGYVTEGK.E 11218
11388	632.3500	1262.6854	1263.6095	-0.9241	0	27	0.031	2	K.FQGSLEEIADR.I
11771	650.8230	1299.6314	1299.6823	-0.0508	0	27	0.057	1	R.YALPIDNEPIR.K
12126	669.4170	1336.8194	1336.7714	0.0480	0	40	0.0023	1	K.VIQGLENLVQPK.K 12124 12125
12470	686.3900	1370.7654	1370.7041	0.0613	0	31	0.014	1	R.ESVLPAGNAITDGK.A 12474
12672	697.3880	1392.7614	1391.7045	1.0570	1	3	8.8	2	R.KFQGSLEEIADR.I
159	476.5370	1426.5892	1427.7772	-1.1881	1	22	0.4	1	R.YALPIDNEPIRK.F
14672	823.9780	1645.9414	1645.8523	0.0892	1	12	1	1	R.SALDVKDGETLLETR.A 14667
4961	898.3470	1794.6794	1795.9679	-1.2885	0	53	0.00018	1	R.ILSINEGDILASIPDAR.Q
18016	861.4530	2581.3372	2581.3711	-0.0339	1	0	10	2	K.GDITTAARILSINEGDILASIPDAR.Q
ARTHROv3_680023 Mass: 80173 Score: 164 Queries matched: 11 emPAI: 0.27
Query	Observed	Mr(expt)	Mr(calc)	Delta	Miss	Score	Expect	Rank	Peptide
1945	721.2460	720.2387	719.3384	0.9003	0	2	24	1	K.MAQSQR.V
4415	434.8210	867.6274	867.5429	0.0845	0	38	0.0025	1	K.IVAPIDLK.G
5348	458.7720	915.5294	916.4865	-0.9571	0	12	1.9	4	R.GGEELAITK.V 5363
6334	482.7650	963.5154	964.4978	-0.9824	0	1	19	7	R.GLGVFTTDR.V
13557	744.8680	1487.7214	1487.7079	0.0136	0	34	0.0076	1	K.TTYNLQTTPYMR.E
13712	755.3920	1508.7694	1509.8160	-1.0465	0	36	0.0033	1	K.GIVGVAPGCALMPIR.T
13814	763.6880	1525.3614	1525.8109	-0.4495	0	(2)	5.9	2	K.GIVGVAPGCALMPIR.T
14062	519.9760	1556.9062	1556.8675	0.0387	0	62	1.4e-005	1	R.LIPPHGEEVLLQGR.T 14064
15306	871.9540	1741.8934	1741.9039	-0.0105	0	54	5.9e-005	1	K.SVYGVPNTFVYEVIR.Q
ARTHROv3_50002 Mass: 29803 Score: 161 Queries matched: 8 emPAI: 0.37
Query	Observed	Mr(expt)	Mr(calc)	Delta	Miss	Score	Expect	Rank	Peptide
233	510.2880	1018.5614	1018.5699	-0.0084	0	32	0.035	1	R.FLTPTELAK.I 7450 7452
12183	672.3580	1342.7014	1343.6755	-0.9741	0	0	16	2	-.MVTTPQPTQPTK.V
14772	555.7650	1664.2732	1664.7358	-0.4627	0	2	7.5	1	R.YGVEEYYIFDPDR.F
558	582.3280	1743.9622	1742.8886	1.0735	1	1	41	3	R.QAPDAMVVFGRPKGDR.G
15623	897.8700	1793.7254	1793.7890	-0.0636	0	116	3.8e-011	1	K.VIYPDSDGNPMAENTR.Q
17252	1087.0060	2171.9974	2172.0447	-0.0472	0	60	1.3e-005	1	R.NQTGSLELIEQAENWTSPR.L
ARTHROv3_420020 Mass: 43978 Score: 160 Queries matched: 8 emPAI: 0.34
Query	Observed	Mr(expt)	Mr(calc)	Delta	Miss	Score	Expect	Rank	Peptide
13051	716.8980	1431.7814	1431.8085	-0.0271	0	(33)	0.0098	1	R.HLILPEVGLEGQK.R 13052
13547	744.3390	1486.6634	1486.7490	-0.0855	0	41	0.0015	1	R.LLLYNSLDMSFR.E 13555
14870	841.4140	1680.8134	1680.8181	-0.0047	0	21	0.13	1	K.LIDYEQFCGIPQAK.Q
543	579.2580	1734.7522	1733.8836	0.8686	0	4	23	3	K.SLIDSGADDFVLIDVR.N
16475	974.9090	1947.8034	1947.8751	-0.0717	0	71	1e-006	1	R.FEGQATVFNYEGGPNYR.D
16643	994.5280	1987.0414	1987.0197	0.0218	0	77	2.8e-007	1	R.ILEINPNCQVELYNIR.L
ARTHROv3_1070005 Mass: 36198 Score: 159 Queries matched: 8 emPAI: 0.42
Query	Observed	Mr(expt)	Mr(calc)	Delta	Miss	Score	Expect	Rank	Peptide
7736	516.8310	1031.6474	1031.5400	0.1075	0	4	9.4	1	K.IASTWEGIR.A 7740
8194	528.8560	1055.6974	1055.4957	0.2017	0	56	5.5e-005	1	K.ISMDGSTFAK.M
12688	699.3100	1396.6054	1396.6834	-0.0780	0	54	6.4e-005	1	R.LSYDTEGTLATAR.Y
13927	513.9250	1538.7532	1538.7365	0.0167	0	63	9.2e-006	1	R.YLISEYESHGVSR.D 13928
14083	520.6980	1559.0722	1557.7998	1.2723	1	1	13	1	R.AELGTEATPKDVATR.A
15496	593.3230	1776.9472	1776.9257	0.0214	1	3	7.4	2	K.GFSKALESLEDLLAER.L
ARTHROv3_430056 Mass: 41875 Score: 158 Queries matched: 9 emPAI: 0.46
Query	Observed	Mr(expt)	Mr(calc)	Delta	Miss	Score	Expect	Rank	Peptide
94	446.7450	891.4754	892.4324	-0.9570	0	0	72	6	K.MLGVSQDK.L
9620	569.7880	1137.5614	1137.6030	-0.0415	0	59	2.3e-005	1	M.TEVYIVSATR.T 9624
11001	615.7500	1229.4854	1229.6252	-0.1397	0	29	0.03	1	K.NEISPIEVSSR.K
11548	638.8520	1275.6894	1275.6863	0.0031	0	50	0.00022	1	R.FPEVPIFATQK.L 11547
12751	699.8530	1397.6914	1397.6827	0.0088	0	47	0.00035	1	R.QALDEVAFYSQK.R
14325	531.6480	1591.9222	1591.8933	0.0288	0	37	0.0037	1	R.IVVTLLNALEQHDK.S
2899	787.1490	2358.4252	2359.1743	-0.7491	1	1	49	1	R.TPLGRFGGGLSGFSPADLGAHAMK.A
ARTHROv3_190013 Mass: 10349 Score: 158 Queries matched: 8 emPAI: 0.78
Query	Observed	Mr(expt)	Mr(calc)	Delta	Miss	Score	Expect	Rank	Peptide
1000	628.1070	627.0997	628.3656	-1.2659	0	5	5	2	R.VNQLR.N
12594	462.8910	1385.6512	1384.7099	0.9413	0	4	7.9	4	R.EGNQILWQLER.V
13518	743.3530	1484.6914	1484.7107	-0.0192	0	91	1.6e-008	1	M.TEPINESNESLPR.E 13515
2653	771.9330	1541.8514	1540.8110	1.0405	1	3	26	2	R.REGNQILWQLER.V
14781	556.3130	1665.9172	1665.8937	0.0235	0	34	0.006	1	R.NLIETLHIADEIASK.G 14782
16320	959.4810	1916.9474	1916.9228	0.0247	1	3	7.7	2	M.TEPINESNESLPREFR.V
ARTHROv3_720017 Mass: 20468 Score: 158 Queries matched: 5 emPAI: 0.36
Query	Observed	Mr(expt)	Mr(calc)	Delta	Miss	Score	Expect	Rank	Peptide
8036	524.8810	1047.7474	1048.5335	-0.7861	1	2	12	6	R.LRETGSVCK.V
14373	534.6030	1600.7872	1600.8494	-0.0622	1	71	1.3e-006	1	K.AITELPTKEELMAR.I 14387
14476	540.1080	1617.3022	1616.8443	0.4579	1	(63)	5.4e-006	1	K.AITELPTKEELMAR.I 14456
ARTHROv3_1360008 Mass: 38364 Score: 158 Queries matched: 7 emPAI: 0.09
Query	Observed	Mr(expt)	Mr(calc)	Delta	Miss	Score	Expect	Rank	Peptide
8739	543.8520	1085.6894	1085.5353	0.1542	0	14	0.91	1	K.VGSPEAEIER.L 387 8740
12152	670.4430	1338.8714	1338.7871	0.0844	0	71	1.5e-006	1	R.NTLDLSVIPVLR.S 12149 12156 97
ARTHROv3_680013 Mass: 19750 Score: 158 Queries matched: 11 emPAI: 0.88
Query	Observed	Mr(expt)	Mr(calc)	Delta	Miss	Score	Expect	Rank	Peptide
15245	866.4040	1730.7934	1730.8053	-0.0118	0	92	9e-009	1	K.NTFVGWSTWDYTVR.F 15244
16041	931.0440	1860.0734	1858.9003	1.1732	1	3	7.1	1	K.KNTFVGWSTWDYTVR.F
17644	777.4600	2329.3582	2328.2114	1.1468	0	35	0.0032	1	K.QFNPQDSVLFDGNLLPGQVIK.G 17638 17640
17850	820.0790	2457.2152	2456.3064	0.9088	1	32	0.0061	1	R.KQFNPQDSVLFDGNLLPGQVIK.G 10988 17849 17853 17854
ARTHROv3_630052 Mass: 53037 Score: 156 Queries matched: 3 emPAI: 0.06
Query	Observed	Mr(expt)	Mr(calc)	Delta	Miss	Score	Expect	Rank	Peptide
1117	643.6250	642.6177	643.3402	-0.7224	0	5	19	1	K.GNIQGR.T
12986	712.3390	1422.6634	1422.7103	-0.0469	0	102	1.1e-009	1	M.SNLTGTSFIDVNR.T 12987
ARTHROv3_1510065 Mass: 9195 Score: 155 Queries matched: 7 emPAI: 0.90
Query	Observed	Mr(expt)	Mr(calc)	Delta	Miss	Score	Expect	Rank	Peptide
8537	538.3120	1074.6094	1074.4950	0.1144	1	3	11	8	K.KACHDMGIK.N 8553
10853	610.3350	1218.6554	1218.5914	0.0640	0	71	1.7e-006	1	R.LQGTDLVDCAK.S 10851
12512	688.3960	1374.7774	1374.6991	0.0784	0	47	0.00033	1	K.NVETLSDLITDR.Q 12514
15584	895.9480	1789.8814	1789.7829	0.0986	0	23	0.064	1	R.NCGYGEDIEAFTSSLK.K
ARTHROv3_370022 Mass: 59926 Score: 153 Queries matched: 12 emPAI: 0.24
Query	Observed	Mr(expt)	Mr(calc)	Delta	Miss	Score	Expect	Rank	Peptide
7483	511.2870	1020.5594	1020.5240	0.0355	0	54	7.2e-005	1	K.IDEAIAAYR.Q
8864	547.3220	1092.6294	1092.5815	0.0480	0	65	5.5e-006	1	R.LSEALAAYQK.A 8865
9609	569.2740	1136.5334	1135.5662	0.9673	0	3	9.8	1	R.WDEAIIAYR.K
13074	479.3200	1434.9382	1434.7467	0.1915	0	22	0.1	1	K.QGHPEEAVSLLQK.A 13080
14058	779.2690	1556.5234	1557.8038	-1.2804	0	0	18	3	R.AYELNPNLSEALPK.L
15960	923.0100	1844.0054	1844.9156	-0.9101	0	26	0.036	1	K.AIELTADDAELYHSLGK.A
17456	742.7490	2225.2252	2224.1739	1.0512	0	26	0.037	1	K.ASELHPTSTPVLFDLGQALTK.L 17457
17547	759.7260	2276.1562	2275.1233	1.0329	0	8	2.2	1	K.ATQVDPNSASFYHQLGQALTK.C
17978	850.7710	2549.2912	2548.2921	0.9990	0	16	0.25	1	K.ALYLNPPNQAEIQTHLQEVQDK.Q
ARTHROv3_1610013 Mass: 16890 Score: 153 Queries matched: 8 emPAI: 1.49
Query	Observed	Mr(expt)	Mr(calc)	Delta	Miss	Score	Expect	Rank	Peptide
808	609.3470	608.3397	608.3170	0.0228	0	4	6.9	6	R.ELYGK.F
14873	841.4460	1680.8774	1680.8393	0.0382	0	70	1.5e-006	1	R.SYVVTGTELTPDLMR.F
15260	867.4130	1732.8114	1732.7800	0.0314	1	53	8.4e-005	1	-.MKFESAIQEACYEK.I 15259
15351	583.9350	1748.7832	1748.7749	0.0083	1	(50)	0.00017	1	-.MKFESAIQEACYEK.I 4564 15356
17455	742.7130	2225.1172	2226.1718	-1.0547	1	1	9.9	5	R.SYVVTGTELTPDLMRFLLR.E
ARTHROv3_10093 Mass: 25540 Score: 151 Queries matched: 7 emPAI: 0.45
Query	Observed	Mr(expt)	Mr(calc)	Delta	Miss	Score	Expect	Rank	Peptide
10038	582.7780	1163.5414	1163.5822	-0.0408	0	35	0.0078	1	K.TQAEAQEFLK.G 10039
10566	599.8550	1197.6954	1198.6571	-0.9616	1	6	4.9	2	R.FVVIGHSERR.Q 10564
14145	785.8550	1569.6954	1569.7423	-0.0469	0	79	1.9e-007	1	R.QYFGETNETVNLR.L 14152
15213	576.3200	1725.9382	1725.8434	0.0947	1	46	0.00037	1	R.RQYFGETNETVNLR.L
ARTHROv3_660024 Mass: 83948 Score: 149 Queries matched: 17 emPAI: 0.21
Query	Observed	Mr(expt)	Mr(calc)	Delta	Miss	Score	Expect	Rank	Peptide
442	559.5100	558.5027	557.3649	1.1378	1	1	30	1	R.AIAKR.E
4223	860.4050	859.3977	858.4923	0.9054	1	1	40	1	K.ASKLGVER.S
9989	581.8030	1161.5914	1161.6030	-0.0115	0	15	0.61	1	K.SPAVESGQFIK.E
10392	595.3720	1188.7294	1188.6390	0.0904	0	26	0.053	1	R.SETFGIPTIPK.E 10409
10823	608.8210	1215.6274	1215.6645	-0.0371	0	25	0.063	1	K.VTLAMLTPQSR.A 10824
970	625.4200	1248.8254	1249.7870	-0.9616	1	3	25	2	K.VAVQRLVPQLK.T
14457	808.9410	1615.8674	1614.9127	0.9548	1	0	16	1	K.VTLAMLTPQSRAIAK.R
15714	602.5920	1804.7542	1803.9075	0.8467	1	6	3.2	1	R.TAASPNSSQISDRTITR.Q 15706 15726
15992	926.4450	1850.8754	1850.9309	-0.0554	0	88	2.7e-008	1	R.HIQPLSGCVTDVELQR.E 15999 16001 16002
18090	896.7220	2687.1442	2686.3603	0.7839	0	24	0.028	1	R.TQQVVTILDTSYAYPGYSQQGVLR.I
ARTHROv3_930103 Mass: 83574 Score: 148 Queries matched: 6 emPAI: 0.12
Query	Observed	Mr(expt)	Mr(calc)	Delta	Miss	Score	Expect	Rank	Peptide
4688	441.8170	881.6194	882.5287	-0.9092	0	30	0.015	1	R.TPLANLVR.W
1256	655.8660	1309.7174	1309.7718	-0.0543	0	13	1.7	1	K.DKPVALSIIQAR.V
12529	689.8160	1377.6174	1377.6525	-0.0350	0	60	1.6e-005	1	K.FSQDLAQDPTTR.R 12531
13888	512.2550	1533.7432	1533.7536	-0.0104	1	5	5.2	1	K.FSQDLAQDPTTRR.I
14480	540.2960	1617.8662	1617.7747	0.0915	1	76	3.9e-007	1	R.DYDPEQNKGNVLAR.V
ARTHROv3_690135 Mass: 14271 Score: 147 Queries matched: 7 emPAI: 0.90
Query	Observed	Mr(expt)	Mr(calc)	Delta	Miss	Score	Expect	Rank	Peptide
7326	1012.9580	1011.9507	1011.5137	0.4370	1	6	7.5	1	R.FAEQYAKR.T 7312
14117	783.8330	1565.6514	1565.6578	-0.0063	0	55	4.3e-005	1	K.DAFWNCPCIPMR.E 14119 14120
14256	791.3490	1580.6834	1581.6527	-0.9692	0	(46)	0.00037	1	K.DAFWNCPCIPMR.E
17706	790.7280	2369.1622	2368.2097	0.9525	1	37	0.0024	1	K.RTGTYFCAEPSVTAVVIEGLAK.H
ARTHROv3_1880004 Mass: 17698 Score: 146 Queries matched: 2 emPAI: 0.42
Query	Observed	Mr(expt)	Mr(calc)	Delta	Miss	Score	Expect	Rank	Peptide
16562	987.9250	1973.8354	1973.9485	-0.1131	0	97	2.5e-009	1	K.VMVCPACAEAAGITAANLR.T 16564
ARTHROv3_690019 Mass: 46765 Score: 146 Queries matched: 11 emPAI: 0.41
Query	Observed	Mr(expt)	Mr(calc)	Delta	Miss	Score	Expect	Rank	Peptide
204	503.2600	502.2527	502.2863	-0.0336	0	9	7.1	1	K.GSALR.A 218
244	513.3360	1024.6574	1024.4825	0.1749	0	5	14	3	K.GEDTATYLR.H
466	562.8050	1123.5954	1123.5332	0.0623	0	8	7.1	2	R.AIEAVMDGFR.V
11829	436.8150	1307.4232	1306.6670	0.7562	0	51	0.00015	1	R.FAQEKPFDGIR.L
12536	690.8600	1379.7054	1379.7045	0.0010	0	50	0.00016	1	R.YGTGQSTLDGIIR.A 12537
17437	1111.5830	2221.1514	2221.1123	0.0392	0	50	0.00013	1	R.VMPMEQAASLGDLFITVTGNK.H
2268	741.6600	2221.9582	2222.1543	-0.1961	0	24	0.15	1	R.QHQIPEIIGTTEETTTGIVR.L
17509	1127.5530	2253.0914	2253.1021	-0.0107	0	(44)	0.00045	1	R.VMPMEQAASLGDLFITVTGNK.H
11408	1265.6510	3793.9312	3794.7888	-0.8576	1	3	14	1	R.LINLAAAEGHPSAVMDMSFANQAMACEYLVKNQGK.L
ARTHROv3_390003 Mass: 22185 Score: 144 Queries matched: 11 emPAI: 0.32
Query	Observed	Mr(expt)	Mr(calc)	Delta	Miss	Score	Expect	Rank	Peptide
14915	842.9900	1683.9654	1682.8410	1.1244	0	11	1.4	1	K.CLKPNGGGQPTGALADK.I 14885 14887 14909 14913
16662	997.5160	1993.0174	1992.9680	0.0494	0	69	1.8e-006	1	M.AFELPSLPFDQDALESSK.M 16658 16661 16665
2623	770.4450	2308.3132	2308.0926	0.2206	0	20	0.53	1	K.NLNAAIEGTDMANMSLEEIIK.A 17596
ARTHROv3_960030 Mass: 45948 Score: 144 Queries matched: 7 emPAI: 0.32
Query	Observed	Mr(expt)	Mr(calc)	Delta	Miss	Score	Expect	Rank	Peptide
11975	661.4120	1320.8094	1320.7190	0.0905	0	37	0.0033	1	R.AAANYLGIPLYR.Y 11965
14561	816.9510	1631.8874	1631.8155	0.0719	0	59	2.2e-005	1	K.GLSTGIGDEGGFAPNLK.S
15034	850.9700	1699.9254	1698.8424	1.0830	0	1	14	1	R.GNPTVEAEVILEDGTR.G
16355	643.9990	1928.9752	1928.9803	-0.0051	1	81	1.2e-007	1	R.GSALVPSGASTGEKEAAELR.D
16505	979.5770	1957.1394	1958.0572	-0.9177	0	40	0.0012	1	K.VNQIGTLTETLDTIELAK.K
9189	1114.2080	3339.6022	3340.7734	-1.1712	1	4	13	1	R.LIDLTMIELDGTPNKSQMGANAILAVSLAVAR.A
ARTHROv3_320004 Mass: 39063 Score: 143 Queries matched: 12 emPAI: 0.18
Query	Observed	Mr(expt)	Mr(calc)	Delta	Miss	Score	Expect	Rank	Peptide
3698	832.4550	831.4477	832.4299	-0.9822	0	10	5.4	1	-.MAIVPMR.L
6735	987.1260	986.1187	986.5371	-0.4184	0	8	6.3	1	R.HFMKPSIK.Y
8189	528.7970	1055.5794	1055.5036	0.0759	0	13	1.1	1	R.SYAGENFLR.H
457	561.3550	1120.6954	1120.5764	0.1190	0	8	12	1	K.VQTLDEFAAK.Y
10972	614.2430	1226.4714	1226.5568	-0.0853	0	60	2.3e-005	1	K.TPSDFEYNVR.V 10971
11132	621.2500	1240.4854	1239.5844	0.9011	0	1	14	5	K.EDGHGAEGVLTR.D
15374	585.6290	1753.8652	1754.9639	-1.0987	1	7	2.7	1	K.VNIDTDNRLAITAAIR.E
15673	601.6140	1801.8202	1800.9370	0.8832	0	65	5.3e-006	1	R.TQVDALAVAIGTSHGAYK.F 15679
16116	938.4920	1874.9694	1873.9058	1.0637	0	10	1.2	2	R.DQLLTDPDQAVEFVER.T 5864
ARTHROv3_3000001 Mass: 92242 Score: 141 Queries matched: 19 emPAI: 0.15
Query	Observed	Mr(expt)	Mr(calc)	Delta	Miss	Score	Expect	Rank	Peptide
905	309.3440	616.6734	616.3003	0.3732	0	3	13	1	R.VMHSK.L
1793	709.9650	708.9577	709.4123	-0.4545	0	6	3	1	K.LPPEVR.D
5350	458.7990	915.5834	915.5025	0.0809	0	1	26	7	R.EIESIIGR.G 131
350	536.3060	1070.5974	1071.6036	-1.0062	1	2	40	1	K.VLTGEERLR.R
8584	538.8850	1075.7554	1075.5662	0.1893	0	37	0.0037	1	K.VLENFGIER.R
9762	575.3130	1148.6114	1148.5495	0.0619	0	3	11	3	K.AVMLSQEEAR.R
11705	647.3780	1292.7414	1292.7088	0.0326	0	57	3.4e-005	1	K.NNPVLIGEPGVGK.T 11704
11835	654.8300	1307.6454	1307.7020	-0.0565	1	25	0.062	2	R.VMHSKLPPEVR.D 11832
146	470.2710	1407.7912	1406.7439	1.0473	0	5	14	2	K.NTLIIMTSNIGSK.V
13784	761.8400	1521.6654	1521.8515	-0.1860	1	6	4.5	1	R.TKNNPVLIGEPGVGK.T
13994	774.8160	1547.6174	1547.7443	-0.1268	0	30	0.015	1	R.GSGFMPPEIPFTPR.A 13989
310	526.2890	1575.8452	1575.8291	0.0161	0	2	26	5	R.QVVSLEMGTLVAGTR.F
679	597.4010	1789.1812	1788.9006	0.2805	1	2	31	1	K.DVAVQVQDFDKAGELR.D
16010	619.0310	1854.0712	1852.8989	1.1723	1	62	7.5e-006	1	R.GELQCIGATTLDEYRK.Y
16144	940.5530	1879.0914	1878.9986	0.0929	1	0	14	3	R.QVVSLEMGTLVAGTRFR.G
ARTHROv3_370020 Mass: 88485 Score: 141 Queries matched: 17 emPAI: 0.29
Query	Observed	Mr(expt)	Mr(calc)	Delta	Miss	Score	Expect	Rank	Peptide
8937	1097.9370	1096.9297	1097.4845	-0.5548	0	4	13	1	K.TEMMLSQSR.L 8944
10042	582.7950	1163.5754	1163.5645	0.0110	0	45	0.00066	1	R.LMQGTEFNPK.G 10043
11352	630.3830	1258.7514	1258.7132	0.0382	0	8	4.8	1	K.TEIQLSQSLLK.L
11405	633.3260	1264.6374	1264.6636	-0.0262	1	0	16	1	K.LNQVEKNHQR.T
11522	637.3850	1272.7554	1272.7111	0.0443	0	24	0.068	1	K.CLLANIETIVK.Y
12386	680.8430	1359.6714	1359.6882	-0.0167	0	18	0.28	1	K.SQLEQTEGVLEK.T
13212	725.8810	1449.7474	1449.6922	0.0552	0	24	0.06	1	K.SQLSQTQWDVMK.Y
13595	500.2630	1497.7672	1497.7463	0.0208	1	36	0.0044	1	K.YQDKYVAEINQK.F
13892	768.3660	1534.7174	1534.7184	-0.0010	0	17	0.31	1	K.LLAAASTQEDEMEK.A
2733	776.8940	1551.7734	1550.7134	1.0601	0	(3)	21	1	K.LLAAASTQEDEMEK.A 14019
14687	825.9460	1649.8774	1649.7897	0.0878	0	0	14	3	R.SQFSQVQEELEQAK.S
15878	609.3600	1825.0582	1824.9330	0.1252	0	69	1.9e-006	1	K.TESILQESHNQLTGLR.S 5272
18176	937.4270	2809.2592	2808.3638	0.8954	0	38	0.0013	1	K.LQATEQELESSQHQLQQTQGELQR.S
ARTHROv3_1470032 Mass: 36604 Score: 141 Queries matched: 9 emPAI: 0.41
Query	Observed	Mr(expt)	Mr(calc)	Delta	Miss	Score	Expect	Rank	Peptide
1067	635.3920	634.3847	635.2697	-0.8850	0	5	22	2	K.CVSDR.N
3371	811.3780	810.3707	810.4348	-0.0641	0	1	39	1	R.LLDASHR.D
8195	528.8820	1055.7494	1055.6227	0.1268	0	67	4.1e-006	1	R.VVDLAEIVAK.H 8191
9719	573.8130	1145.6114	1145.6445	-0.0330	0	22	0.12	1	K.VLQDNFGIIK.G
14042	778.3710	1554.7274	1554.6733	0.0542	0	0	22	2	K.GTMTTTHSYTGDQR.L
15454	885.0630	1768.1114	1767.9043	0.2072	0	59	1.6e-005	1	K.GILAYSDLPLVSSDYR.G
15890	914.5280	1827.0414	1826.9778	0.0636	0	38	0.0021	1	R.VPTPNVSVVDFVAQVEK.T
8793	1089.5520	2177.0894	2178.0661	-0.9766	0	13	2.2	1	R.GNNASSIVDASLTMVMGGDLVK.V
ARTHROv3_1540029 Mass: 47150 Score: 141 Queries matched: 14 emPAI: 0.31
Query	Observed	Mr(expt)	Mr(calc)	Delta	Miss	Score	Expect	Rank	Peptide
3817	838.9130	837.9057	837.4055	0.5003	1	3	16	1	K.MWEKTK.G
8479	536.7830	1071.5514	1071.6077	-0.0562	0	48	0.00033	1	K.GFVVIDPLGR.R 8487
1211	650.3740	1298.7334	1298.7711	-0.0376	1	4	26	3	R.VKGFVVIDPLGR.R 11761
13959	772.9090	1543.8034	1544.8198	-1.0164	0	11	1.3	2	K.LIEPSAIDYQQLR.R
15574	895.4220	1788.8294	1788.9046	-0.0752	0	37	0.0027	1	K.ISPAFAPFLSNTDPQGK.Q 15575 15579
16195	630.9870	1889.9392	1888.9279	1.0113	0	30	0.013	1	R.FNTIQQTATSHQAEVSK.L 16192
16812	1016.0870	2030.1594	2030.0585	0.1009	0	57	2.5e-005	1	K.QDAIVIFQGQYPTNIAPR.D 16811
17454	742.6880	2225.0422	2224.2103	0.8318	0	8	2	1	R.LVTKPDVSAPGAQVYSAVPPTK.Q
ARTHROv3_370014 Mass: 181869 Score: 140 Queries matched: 16 emPAI: 0.09
Query	Observed	Mr(expt)	Mr(calc)	Delta	Miss	Score	Expect	Rank	Peptide
79	429.3310	856.6474	856.5018	0.1456	0	9	7.8	5	R.LQQVIEK.K
8160	527.8120	1053.6094	1053.5971	0.0123	0	45	0.00048	1	R.WADVVPVLR.Q
9526	567.3510	1132.6874	1132.5764	0.1110	0	5	5.8	2	R.LDPNLAEAYK.I
10741	605.2730	1208.5314	1209.5666	-1.0351	0	6	3.9	1	R.WSEAVEAYQK.A
13410	491.3340	1470.9802	1470.6860	0.2942	1	3	9.6	2	R.MYTCHLGVYRR.E
13426	737.3960	1472.7774	1472.7987	-0.0212	1	3	9.2	5	K.ALRLDPNLAEAYK.I
13920	769.9410	1537.8674	1537.8464	0.0211	0	56	4.4e-005	1	R.AAIAVQSDLPGIQQK.L
13981	516.4100	1546.2082	1545.7722	0.4360	1	11	0.99	1	K.WEQAVSACQKALR.L 13975
14110	783.3200	1564.6254	1564.7270	-0.1015	0	15	0.49	1	R.SQQWEQAQAAYQK.A
14361	800.3870	1598.7594	1598.7763	-0.0168	0	48	0.00025	1	K.SGVFYQGLAECLAGK.Q 14359
14532	543.2600	1626.7582	1626.8406	-0.0824	0	27	0.029	1	K.VFPDVPHAIDSGFVK.T
14717	552.3710	1654.0912	1653.7998	0.2914	1	10	1.5	1	R.DKQAFDQAIEAYQK.A
14858	840.3780	1678.7414	1678.7699	-0.0284	0	17	0.29	1	R.NQQWNLSEAEAAYR.K
715	600.3410	1798.0012	1797.9407	0.0605	0	16	1.3	1	K.IQGNALQVLGEMEAAVR.S
ARTHROv3_1240006 Mass: 44579 Score: 139 Queries matched: 7 emPAI: 0.33
Query	Observed	Mr(expt)	Mr(calc)	Delta	Miss	Score	Expect	Rank	Peptide
9021	552.3430	1102.6714	1102.5771	0.0943	0	48	0.00033	1	K.GFVNTPAIER.I 9020
13032	715.2690	1428.5234	1428.6303	-0.1069	0	54	6.9e-005	1	K.SSDMIGNQTGYTR.K 13033
14667	823.5170	1645.0194	1645.9052	-0.8858	1	3	8.1	2	R.ALRYLQSGFSVHLR.G
15648	600.0680	1797.1822	1796.9632	0.2190	0	39	0.0014	1	R.SRPEVNNVLLSALEEK.L
1803	710.7160	2129.1262	2128.1528	0.9733	0	43	0.0017	1	K.VAVTPEEAQTIVTLVQQFR.E
ARTHROv3_1530035 Mass: 94974 Score: 139 Queries matched: 11 emPAI: 0.11
Query	Observed	Mr(expt)	Mr(calc)	Delta	Miss	Score	Expect	Rank	Peptide
1726	703.4290	702.4217	701.3456	1.0761	0	11	2.3	1	R.QQAAER.A
4623	879.3580	878.3507	877.5273	0.8234	0	2	35	1	K.AITVTVFK.V
343	534.7890	1067.5634	1067.5143	0.0491	0	(1)	39	6	K.EFMMELLR.D
380	542.8000	1083.5854	1083.5093	0.0762	0	5	13	2	K.EFMMELLR.D
9330	562.3160	1122.6174	1123.6713	-1.0539	1	2	12	9	K.VLEGAGPVKVR.L
12181	672.3270	1342.6394	1343.7119	-1.0724	0	2	12	2	R.MPEGIQTIAQLK.Q
14361	800.3870	1598.7594	1599.8654	-1.1060	1	0	17	2	R.MPEGIQTIAQLKQK.G
14726	552.9840	1655.9302	1655.7937	0.1364	0	61	1.3e-005	1	R.MLLPDTVGTGGDSHTR.F
14893	842.4050	1682.7954	1682.8264	-0.0310	0	77	2.8e-007	1	K.GYPVAYVGDVVGTGSSR.K
17958	1268.5950	2535.1754	2535.3254	-0.1500	0	43	0.00048	1	R.AQQGIPPLPLTAEQTSELCELLK.N 3949
ARTHROv3_1510036 Mass: 100164 Score: 137 Queries matched: 23 emPAI: 0.07
Query	Observed	Mr(expt)	Mr(calc)	Delta	Miss	Score	Expect	Rank	Peptide
765	603.4950	602.4877	601.3183	1.1694	0	5	13	5	R.LNEAR.S
1855	714.0420	713.0347	713.4800	-0.4452	1	2	21	2	K.QLVKVK.L
5391	459.3120	916.6094	915.4774	1.1321	1	4	11	10	K.KENQELR.S
7071	501.8380	1001.6614	1000.5050	1.1565	1	7	5.4	9	K.NRQEDALR.S
367	539.7940	1077.5734	1076.4411	1.1324	0	0	31	1	R.SYFSEDSSR.Y
8844	546.7480	1091.4814	1091.5499	-0.0684	0	0	14	4	R.AELGDELFAK.A
9066	553.8540	1105.6934	1105.5161	0.1774	0	2	16	2	K.GACVYHMIR.A
9436	565.3300	1128.6454	1128.6139	0.0316	1	2	12	3	R.AEEAVQKVQK.N
9762	575.3130	1148.6114	1147.6237	0.9878	0	1	17	10	K.LSEANLFNLK.I
10407	595.8060	1189.5974	1188.6251	0.9723	0	13	1.1	1	K.YTANGVPQALR.L 10403
11211	624.8230	1247.6314	1247.6795	-0.0480	0	5	8	1	K.TSEMALNLILK.Y
1481	674.9440	1347.8734	1347.7286	0.1449	0	11	4.7	1	K.TVTLDYPVAELK.A
12370	679.8490	1357.6834	1357.6950	-0.0115	0	67	4.3e-006	1	R.ISTGQNNINLER.I 12369 12374
13027	476.6510	1426.9312	1426.7205	0.2107	0	56	3.8e-005	1	K.IAIDYTVDHPQR.G
16165	629.2790	1884.8152	1885.9792	-1.1640	1	10	1.4	1	R.ISTGQNNINLERIMQR.I 16164 16174
8903	1096.0410	2190.0674	2190.1143	-0.0469	1	1	20	2	K.ALGEAMVSEPFWGVRVEVAK.Q 17307
17559	763.6880	2288.0422	2289.1576	-1.1154	1	2	6.9	1	K.GNLASAKALGEAMVSEPFWGVR.V
ARTHROv3_530005 Mass: 19168 Score: 136 Queries matched: 5 emPAI: 0.18
Query	Observed	Mr(expt)	Mr(calc)	Delta	Miss	Score	Expect	Rank	Peptide
3365	810.9760	809.9687	809.4032	0.5656	1	11	3.6	1	K.YTDAGRK.M
4391	867.4530	866.4457	866.4320	0.0137	0	2	11	1	K.NQMLAFK.Y
8336	533.3060	1064.5974	1065.5641	-0.9666	1	0	20	4	K.SKNQMLAFK.Y
10329	593.2990	1184.5834	1184.5747	0.0087	0	84	6.6e-008	1	K.MIASVGYTSEK.T 10331
ARTHROv3_340022 Mass: 38798 Score: 135 Queries matched: 9 emPAI: 0.18
Query	Observed	Mr(expt)	Mr(calc)	Delta	Miss	Score	Expect	Rank	Peptide
6711	493.3960	984.7774	984.5716	0.2059	1	0	19	6	R.EVAQKAIAR.A 6708
10438	596.7650	1191.5154	1192.5005	-0.9850	1	1	16	3	K.CAEMYYRGK.M
10749	605.7480	1209.4814	1208.5786	0.9029	0	2	11	4	R.GHSLADPDELR.D
11629	643.3860	1284.7574	1284.7442	0.0133	0	54	0.0001	1	K.LPILFVVENNK.W 11630
187	498.0230	1491.0472	1489.7776	1.2695	0	8	5.2	1	R.AGEGPTLIEALTYR.F
13989	774.4180	1546.8214	1546.8355	-0.0141	0	69	1.9e-006	1	R.TVPSFQVDSVVITR.E
17481	1120.8510	2239.6874	2240.0606	-0.3731	1	0	8.1	3	K.KGPAFGMPGYEVDGMDVLAVR.E
ARTHROv3_210036 Mass: 32028 Score: 134 Queries matched: 6 emPAI: 0.22
Query	Observed	Mr(expt)	Mr(calc)	Delta	Miss	Score	Expect	Rank	Peptide
8463	536.3020	1070.5894	1070.5185	0.0709	0	54	7.3e-005	1	R.WYLFDATR.L 8464
13968	773.4190	1544.8234	1544.8602	-0.0368	0	65	6.3e-006	1	K.LPLDVLPYLYPSR.Y 13966 13971
1021	631.2360	1890.6862	1891.9026	-1.2164	0	2	47	2	R.DAADVSFATIFGSVFMSK.M
ARTHROv3_200041 Mass: 72043 Score: 133 Queries matched: 14 emPAI: 0.20
Query	Observed	Mr(expt)	Mr(calc)	Delta	Miss	Score	Expect	Rank	Peptide
4653	880.4840	879.4767	878.4835	0.9933	0	6	14	3	R.RPSHNLR.G
4732	443.1900	884.3654	885.4854	-1.1200	0	2	15	2	K.RPVVMER.Y
5363	458.9020	915.7894	915.3354	0.4541	0	5	8.3	7	R.DMIDEMY.- 5348
5581	463.3110	924.6074	924.5392	0.0682	0	22	0.11	1	K.AIQDLPIR.F
8815	545.8680	1089.7214	1089.5455	0.1760	0	45	0.00063	1	R.VALFADDSPR.W
12991	712.4220	1422.8294	1422.8446	-0.0151	0	31	0.015	1	K.SLGALIVPNLDALK.Q 12988 12990
16164	943.4140	1884.8134	1884.9880	-0.1745	0	4	6.6	1	R.WMIADQGILTAGAANVVR.G 16166
16269	636.7860	1907.3362	1907.0251	0.3110	0	55	2.9e-005	1	K.LEDLATLLYTSGTTGKPK.G 16267
16755	1008.3360	2014.6574	2014.1350	0.5224	0	71	7.8e-007	1	R.LILEPFSIDNGLLTQTLK.I
ARTHROv3_420090 Mass: 13230 Score: 132 Queries matched: 11 emPAI: 0.99
Query	Observed	Mr(expt)	Mr(calc)	Delta	Miss	Score	Expect	Rank	Peptide
575	585.2180	584.2107	585.3486	-1.1379	0	4	20	1	M.QTLPK.E
4467	435.8350	869.6554	870.4923	-0.8368	1	2	13	2	M.QTLPKER.R
5210	455.2500	908.4854	908.4426	0.0429	0	28	0.035	1	R.VMGFDNVK.Q 5208
9236	559.3210	1116.6274	1116.6291	-0.0017	0	50	0.0002	1	K.LPLFNATSVR.E 9237 9240 9241
16539	984.4820	1966.9494	1966.9888	-0.0393	0	11	0.91	1	R.YETLSYLPPLTDAQTQK.Q
17098	709.0610	2124.1612	2123.0899	1.0713	1	51	8.1e-005	1	R.RYETLSYLPPLTDAQTQK.Q 17094
ARTHROv3_1230005 Mass: 12634 Score: 132 Queries matched: 5 emPAI: 1.05
Query	Observed	Mr(expt)	Mr(calc)	Delta	Miss	Score	Expect	Rank	Peptide
10133	585.7860	1169.5574	1169.5717	-0.0142	0	66	5e-006	1	K.APTTSFYEVR.S 10136
12099	668.3310	1334.6474	1334.6466	0.0008	0	24	0.086	1	K.GSYLLQEPGTDR.G
15073	853.9240	1705.8334	1705.8199	0.0135	0	41	0.0014	1	R.ELFEQAVSTYSTGFK.G 15083
ARTHROv3_4820001 Mass: 49968 Score: 131 Queries matched: 7 emPAI: 0.14
Query	Observed	Mr(expt)	Mr(calc)	Delta	Miss	Score	Expect	Rank	Peptide
9555	567.8850	1133.7554	1133.6080	0.1474	0	46	0.00049	1	R.AAELASVFQAK.A
10073	583.7970	1165.5794	1165.6277	-0.0483	0	3	9	6	-.MPNAHIIGLGK.S
598	587.3950	1172.7754	1172.6335	0.1419	0	3	39	1	R.QNLLMAVAAAR.I
10974	614.3660	1226.7174	1227.5673	-0.8498	0	1	21	3	R.HYTLDNYFR.I
14997	849.4190	1696.8234	1696.8243	-0.0008	0	105	3.8e-010	1	K.AVLLSPACASFDQYR.S
15368	585.2650	1752.7732	1753.9872	-1.2141	1	4	5.8	2	R.QNLLMAVAAARIAGIDK.E
1381	667.3510	1999.0312	1997.9887	1.0424	1	4	21	6	K.MVGDHNRQNLLMAVAAAR.I
ARTHROv3_1210003 Mass: 27783 Score: 131 Queries matched: 8 emPAI: 0.41
Query	Observed	Mr(expt)	Mr(calc)	Delta	Miss	Score	Expect	Rank	Peptide
2525	762.2910	761.2837	761.4469	-0.1632	0	4	9.5	2	R.LLTMIR.G
7757	517.3230	1032.6314	1031.5910	1.0405	1	4	8.2	9	K.NRLLTMIR.G
10867	610.8740	1219.7334	1219.7037	0.0298	0	38	0.0028	1	K.INVAPLLSHTR.G 10868
14314	796.4250	1590.8354	1590.7638	0.0716	0	72	1e-006	1	R.LGTGGFIDPDTSQQR.Y 14313
16489	651.9810	1952.9212	1952.0116	0.9096	1	41	0.00096	1	R.VVRDPQPFVVQGGDPQSK.D 16488
ARTHROv3_1020007 Mass: 44101 Score: 131 Queries matched: 6 emPAI: 0.16
Query	Observed	Mr(expt)	Mr(calc)	Delta	Miss	Score	Expect	Rank	Peptide
614	590.3850	589.3777	588.3595	1.0182	0	1	54	4	R.SLTLR.L
1635	693.4280	692.4207	693.3922	-0.9715	0	12	3.7	1	K.GQKPHK.L
6877	497.3130	992.6114	992.5291	0.0823	0	61	1.7e-005	1	K.LFSVDISGR.L
13348	735.3170	1468.6194	1468.6293	-0.0098	0	12	1.4	1	K.YASQPPFDCQEK.W
15630	897.9460	1793.8774	1793.9200	-0.0425	0	67	3.3e-006	1	K.FSSIGLSLPVEPTEYR.S 4951
ARTHROv3_1550087 Mass: 39212 Score: 130 Queries matched: 8 emPAI: 0.28
Query	Observed	Mr(expt)	Mr(calc)	Delta	Miss	Score	Expect	Rank	Peptide
1131	644.6460	643.6387	643.3653	0.2734	0	(5)	19	4	K.GLAAQGK.R 1132
5533	923.9200	922.9127	922.4794	0.4334	0	3	16	1	R.TTMAIATAK.G
6873	497.2790	992.5434	992.5291	0.0144	0	36	0.0055	1	K.TLEAQYLR.T
9310	561.3150	1120.6154	1120.5764	0.0390	0	29	0.026	1	R.QVFLDSDLGK.A
12385	680.8410	1359.6674	1359.6783	-0.0108	0	72	1.3e-006	1	K.ALPDFSQATSAPR.S 12384
14564	817.3530	1632.6914	1632.9385	-0.2471	1	1	11	1	-.LMAVILTFLGKGGTGR.T
ARTHROv3_680018 Mass: 14690 Score: 130 Queries matched: 4 emPAI: 0.23
Query	Observed	Mr(expt)	Mr(calc)	Delta	Miss	Score	Expect	Rank	Peptide
15836	910.9650	1819.9154	1818.8505	1.0649	0	(2)	8.5	1	-.MNVDNLTQMLHQGFR.V
836	612.8860	1835.6362	1834.8454	0.7907	0	11	3.2	1	-.MNVDNLTQMLHQGFR.V
16948	690.6800	2069.0182	2068.1528	0.8654	1	81	1.1e-007	1	R.VTLGATSSLIEILQDPQKR.E 16947
ARTHROv3_630017 Mass: 28492 Score: 130 Queries matched: 6 emPAI: 0.39
Query	Observed	Mr(expt)	Mr(calc)	Delta	Miss	Score	Expect	Rank	Peptide
11660	644.8200	1287.6254	1288.6445	-1.0191	0	20	0.22	1	R.AQPSSTEVAMLR.G 11672
12427	683.3670	1364.7194	1364.6684	0.0510	0	50	0.00017	1	R.GLSNTELNYAQR.I
15207	863.4400	1724.8654	1724.9243	-0.0589	0	100	1.5e-009	1	R.IVLVEPAGALNVGSCAR.V
4253	861.0330	2580.0772	2579.0947	0.9825	0	0	41	1	K.NMGLTQMVLVNPHCDPMSCEAK.T
18227	1461.1710	2920.3274	2921.3036	-0.9762	1	1	8.4	1	R.VMKNMGLTQMVLVNPHCDPMSCEAK.T
ARTHROv3_1570041 Mass: 45791 Score: 128 Queries matched: 7 emPAI: 0.15
Query	Observed	Mr(expt)	Mr(calc)	Delta	Miss	Score	Expect	Rank	Peptide
2447	756.9220	755.9147	756.4857	-0.5710	1	10	4.4	4	K.VELLKR.E
8262	530.8010	1059.5874	1060.5811	-0.9937	1	9	2.9	5	R.MSRQLTAVR.K 8264
10201	588.8090	1175.6034	1175.6298	-0.0264	0	50	0.0002	1	K.AQVNYIELAR.K 10205 10251
13178	723.8780	1445.7414	1445.7263	0.0151	0	83	8.9e-008	1	K.FVVGGPQGDSGLTGR.K
ARTHROv3_340008 Mass: 54747 Score: 127 Queries matched: 8 emPAI: 0.12
Query	Observed	Mr(expt)	Mr(calc)	Delta	Miss	Score	Expect	Rank	Peptide
8277	531.2400	1060.4654	1061.5539	-1.0885	0	8	3.3	2	K.TQEIMALTR.S
9875	1156.3230	1155.3157	1154.5244	0.7914	0	1	24	1	K.YDPEAEYIR.Q
598	587.3950	1172.7754	1172.5938	0.1817	0	1	53	2	R.ISDNWGLAAAR.R
11740	648.9130	1295.8114	1295.7449	0.0666	0	62	9.6e-006	1	K.AALEAGAIALPTAK.D
12811	701.8930	1401.7714	1400.7088	1.0626	0	2	12	7	K.DLIINWQWGEK.Y
14820	836.4340	1670.8534	1670.8992	-0.0457	0	86	4.2e-008	1	R.NFPAIDGTSLLSPALR.F
15267	867.5170	1733.0194	1733.9134	-0.8940	1	1	13	6	R.TLWQKTQEIMALTR.S
16882	1024.5510	2047.0874	2045.9629	1.1246	1	1	11	5	R.LQLFCDRAIYEYDQGR.N
ARTHROv3_1440069 Mass: 81464 Score: 122 Queries matched: 10 emPAI: 0.22
Query	Observed	Mr(expt)	Mr(calc)	Delta	Miss	Score	Expect	Rank	Peptide
8631	540.3330	1078.6514	1077.4978	1.1536	0	2	11	5	K.QLYADDPEK.L
417	551.9400	1101.8654	1102.5805	-0.7150	0	(7)	8.8	4	R.VSLQLGEMAR.V
9273	560.3380	1118.6614	1118.5754	0.0861	0	54	8e-005	1	R.VSLQLGEMAR.V 9249
11649	644.3630	1286.7114	1286.6830	0.0284	1	28	0.038	1	R.ESKLEGVEQLR.L
12396	681.3060	1360.5974	1361.6939	-1.0965	0	27	0.038	1	R.QEIPGSQTLYAR.G
12565	692.3890	1382.7634	1382.7340	0.0294	0	37	0.0032	1	R.LPQLLDLQACGR.T 12577
15157	858.9490	1715.8834	1715.9458	-0.0623	0	54	6.8e-005	1	R.LDNLAISGTAPGSLFIK.Q 15159
ARTHROv3_1130139 Mass: 142506 Score: 121 Queries matched: 22 emPAI: 0.07
Query	Observed	Mr(expt)	Mr(calc)	Delta	Miss	Score	Expect	Rank	Peptide
7163	503.3970	1004.7794	1004.5655	0.2140	0	0	18	5	R.GYGVVLELR.A
7201	504.3360	1006.6574	1006.5488	0.1087	0	19	0.28	1	K.FLQDLFPK.G
8145	527.3630	1052.7114	1052.5614	0.1500	0	(30)	0.015	1	K.HGESLLELR.Q 8143 8146
10427	596.3270	1190.6394	1190.6295	0.0099	0	40	0.0018	1	R.YAEVQEIAIR.G
11315	628.9300	1255.8454	1254.7408	1.1047	1	3	10	5	K.ARNLVELIATR.D
11764	650.3720	1298.7294	1298.7419	-0.0124	1	3	14	1	K.RAQTLTNLGVAR.L 11761
12394	454.3910	1360.1512	1359.7358	0.4154	0	1	11	8	K.DLSSTLTNLGLAR.S
12637	694.7460	1387.4774	1386.7579	0.7195	1	3	11	2	K.DLSRTLTNLGAAR.L
12789	467.6300	1399.8682	1399.7096	0.1586	0	2	11	1	R.DAYPGGVIPENIR.Q
12797	701.3410	1400.6674	1399.7531	0.9143	1	0	16	3	K.DLSRTLNNLGAAR.Y
13046	716.0050	1429.9954	1430.6170	-0.6215	0	1	15	4	R.AMTAYDEAAGIMR.R
14997	849.4190	1696.8234	1695.8436	0.9798	1	6	3.4	2	K.VYRGMVEVCLELGR.Y
15088	854.8450	1707.6754	1707.7812	-0.1058	0	66	3.6e-006	1	K.NPTNLGNSEPSPDPNR.E
15677	601.6400	1801.8982	1800.8788	1.0194	1	2	11	2	R.RTQAEMGIDPTANLER.A
16163	629.0630	1884.1672	1885.0269	-0.8597	1	5	4.1	1	R.LGLDKDLSSTLNNLGVAR.R
16643	994.5280	1987.0414	1987.9711	-0.9297	0	4	5.6	3	R.LAGNNPTQTQQALENAYR.S
16680	667.4240	1999.2502	1997.9550	1.2952	1	2	8	1	R.AMTAYDEAAGIMRGLGLDK.D
17268	1089.0740	2176.1334	2177.1844	-1.0510	1	2	8.2	1	R.YAEVQEIAIRGYGVVLELR.A
10669	1206.0210	2410.0274	2409.3016	0.7259	1	4	13	2	R.NLVELIATRDAYPGGVIPENIR.Q
ARTHROv3_1400078 Mass: 15888 Score: 120 Queries matched: 7 emPAI: 1.17
Query	Observed	Mr(expt)	Mr(calc)	Delta	Miss	Score	Expect	Rank	Peptide
7815	519.3330	1036.6514	1036.5553	0.0961	0	27	0.037	1	K.FGGSTGGLLTK.A 7807 7812
8440	535.7790	1069.5434	1069.5444	-0.0010	0	46	0.00041	1	K.YAITWTSTK.E
11663	644.8440	1287.6734	1287.6605	0.0129	0	43	0.0011	1	K.EQCLALGTQLR.T
12911	708.8730	1415.7314	1415.7555	-0.0240	1	55	5.6e-005	1	R.KEQCLALGTQLR.T
14309	531.0170	1590.0292	1589.7548	0.2744	0	5	5.5	1	R.IFPNGEMEYLHPK.D
ARTHROv3_570046 Mass: 26525 Score: 120 Queries matched: 4 emPAI: 0.27
Query	Observed	Mr(expt)	Mr(calc)	Delta	Miss	Score	Expect	Rank	Peptide
250	514.2810	1026.5474	1025.4852	1.0623	0	5	20	2	R.DLMTDFIR.T
13853	765.4510	1528.8874	1528.8461	0.0414	0	48	0.00029	1	K.IVATQTQETIAGGLK.V 13847
15959	922.9890	1843.9634	1843.9826	-0.0191	0	62	8.2e-006	1	-.MIQQAIVTTSGDVLNVR.S
ARTHROv3_1100006 Mass: 19216 Score: 120 Queries matched: 4 emPAI: 0.38
Query	Observed	Mr(expt)	Mr(calc)	Delta	Miss	Score	Expect	Rank	Peptide
6944	498.8300	995.6454	995.5764	0.0691	0	38	0.0025	1	K.IIQEPQLR.Y
13573	497.9560	1490.8462	1490.7551	0.0910	0	19	0.22	1	R.LGMNVVERPEGFK.E 187
16363	966.4370	1930.8594	1930.8908	-0.0314	0	105	4e-010	1	R.TSPNPPTSGLEYDAPETR.S
ARTHROv3_1130103 Mass: 91889 Score: 119 Queries matched: 24 emPAI: 0.07
Query	Observed	Mr(expt)	Mr(calc)	Delta	Miss	Score	Expect	Rank	Peptide
520	576.4480	575.4407	574.2711	1.1696	0	3	29	3	K.DDAVR.S 518
1131	644.6460	643.6387	643.3653	0.2734	0	(4)	23	6	R.AIAQNK.K 1132 1142
6760	494.3530	986.6914	985.5444	1.1471	0	10	2.6	1	R.LIGQEEAVK.A 6765
8828	546.3250	1090.6354	1089.5601	1.0754	1	2	12	6	K.SMGVNLKDAR.I 8829
10726	604.8030	1207.5914	1208.6261	-1.0347	1	1	15	4	K.HIERDAALER.R
11705	647.3780	1292.7414	1292.7088	0.0326	0	57	3.4e-005	1	K.NNPVLIGEPGVGK.T 11704
12698	699.3690	1396.7234	1397.8494	-1.1259	0	(1)	13	1	R.VVTLDIGLLVAGTK.Y 12699 12732
146	470.2710	1407.7912	1406.7439	1.0473	0	5	14	2	K.NTLIIMTSNIGSK.V
13150	721.4560	1440.8974	1440.8300	0.0674	1	2	11	8	R.VLENLGVDLSKVR.T 13144
13398	736.4090	1470.8034	1470.8228	-0.0193	1	2	12	4	K.AIKVIMLAQEEAR.R
13447	738.9040	1475.7934	1475.7773	0.0162	0	25	0.057	1	R.GSGFVAVEIPFTPR.A
13784	761.8400	1521.6654	1521.8515	-0.1860	1	6	4.5	1	R.TKNNPVLIGEPGVGK.T
13960	772.9130	1543.8114	1543.8093	0.0021	0	5	5.7	2	R.LLEDSLAEEILSGR.V
16010	619.0310	1854.0712	1852.8989	1.1723	1	62	7.5e-006	1	R.GELQCIGATTLDEYRK.H
10289	1180.7310	2359.4474	2359.2318	0.2157	1	2	23	1	K.LLHMEDTLHQRLIGQEEAVK.A
ARTHROv3_1470006 Mass: 32639 Score: 119 Queries matched: 5 emPAI: 0.10
Query	Observed	Mr(expt)	Mr(calc)	Delta	Miss	Score	Expect	Rank	Peptide
7401	508.8490	1015.6834	1016.5251	-0.8416	0	1	17	7	R.SQATLGGIDR.E
14272	791.9660	1581.9174	1581.8879	0.0295	0	76	3.5e-007	1	R.VPVIPDGFLTVGVNR.R 14264
3441	815.4100	1628.8054	1629.8263	-1.0209	1	4	25	1	R.HQPFEIYRQIDGK.Y
17563	764.0740	2289.2002	2289.1794	0.0208	0	2	7	1	K.YQLQTGEPYWLPEIGLGIGR.S
ARTHROv3_790008 Mass: 17756 Score: 118 Queries matched: 7 emPAI: 0.42
Query	Observed	Mr(expt)	Mr(calc)	Delta	Miss	Score	Expect	Rank	Peptide
2030	726.1760	725.1687	726.4388	-1.2701	0	0	14	1	K.LTPIQR.F
4277	862.4370	861.4297	861.4201	0.0097	0	6	5.6	1	R.CIPMAVR.Y
7789	518.3790	1034.7434	1034.5396	0.2038	0	31	0.014	1	R.NLLQDFASK.Y
817	610.1540	1827.4402	1827.9050	-0.4648	1	2	24	2	K.LSRSNHENANFIPAMK.E 818
17357	733.8670	2198.5792	2198.0716	0.5076	0	65	2.3e-006	1	R.QQLIQHPTETQNDINTYR.N 17356
ARTHROv3_760021 Mass: 80812 Score: 118 Queries matched: 11 emPAI: 0.13
Query	Observed	Mr(expt)	Mr(calc)	Delta	Miss	Score	Expect	Rank	Peptide
6321	482.3300	962.6454	962.5185	0.1269	0	38	0.0031	1	R.FDLASALAR.E
6336	482.7850	963.5554	962.5041	1.0513	0	(2)	14	7	R.SVIVMQMR.-
6613	490.7570	979.4994	978.4991	1.0004	0	3	9.4	8	R.SVIVMQMR.- 6617
6943	498.8090	995.6034	994.4940	1.1095	0	(2)	9.7	2	R.SVIVMQMR.- 6940
9612	569.3780	1136.7414	1136.5826	0.1589	0	61	1.3e-005	1	K.SNATLLDFTR.Q 9611
13026	714.4710	1426.9274	1425.6372	1.2903	0	1	14	1	R.LTGSSDLYEDNGR.Q
13600	750.4300	1498.8454	1498.8143	0.0311	0	33	0.0091	1	K.AIAVFLNGEEIPAR.G
15547	596.2090	1785.6052	1784.8329	0.7723	1	1	11	1	R.GIDNASYYRLVEDDR.R
ARTHROv3_1430015 Mass: 26987 Score: 118 Queries matched: 10 emPAI: 0.42
Query	Observed	Mr(expt)	Mr(calc)	Delta	Miss	Score	Expect	Rank	Peptide
8480	536.7860	1071.5574	1071.5237	0.0338	0	20	0.2	1	R.YFAGLTDTGK.V 354
12438	684.3560	1366.6974	1366.6915	0.0060	0	58	2.7e-005	1	R.SDMGTTAVVALFR.D 12439
12564	692.3840	1382.7534	1382.6864	0.0670	0	(16)	0.42	1	R.SDMGTTAVVALFR.D
12674	465.2900	1392.8482	1392.6997	0.1485	0	46	0.00045	1	R.AILDDQISHPER.S
8010	1047.4650	2092.9154	2091.9783	0.9372	0	22	0.28	1	R.EDLSQIDIFPMEIQAGDR.L
17568	765.0530	2292.1372	2291.1005	1.0367	0	(6)	4.2	1	R.FFIVADGMGGHAGGQEASQIATK.T
17591	769.9600	2306.8582	2307.0954	-0.2372	0	26	0.029	1	R.FFIVADGMGGHAGGQEASQIATK.T 17593
ARTHROv3_1580005 Mass: 12319 Score: 118 Queries matched: 6 emPAI: 0.63
Query	Observed	Mr(expt)	Mr(calc)	Delta	Miss	Score	Expect	Rank	Peptide
9762	575.3130	1148.6114	1148.5978	0.0136	0	39	0.0033	1	R.VFQPIFENR.Q 9765
10950	613.0380	1224.0614	1223.6220	0.4395	0	1	11	1	R.ILFELTSMDR.V
12230	672.8820	1343.7494	1343.7231	0.0263	0	68	2.9e-006	1	K.LVICSINEQIR.I 12211
1123	644.2330	1929.6772	1928.9877	0.6894	0	7	13	1	-.MSSDVQILQPQGILDGTK.A
ARTHROv3_1430009 Mass: 38043 Score: 117 Queries matched: 9 emPAI: 0.18
Query	Observed	Mr(expt)	Mr(calc)	Delta	Miss	Score	Expect	Rank	Peptide
4819	445.4470	888.8794	888.4301	0.4493	0	2	10	2	R.GGTPSSVER.L 4818
8642	540.8810	1079.7474	1078.5515	1.1960	0	3	14	1	R.VMILEVMGR.D
10296	591.3370	1180.6594	1179.5376	1.1218	1	4	5.9	1	K.TARSMGICLGD.-
14714	552.2930	1653.8572	1653.8726	-0.0154	0	(56)	3.7e-005	1	R.HVESVPIAEAIAQYK.G 14715
15357	875.9250	1749.8354	1749.8316	0.0039	0	39	0.0017	1	R.TGAGETVMTTNQLGQSR.L
4889	893.8980	1785.7814	1785.9407	-0.1593	0	10	3.6	1	R.IGILTSGGDCAGLNAVIR.A
18169	932.7900	2795.3482	2795.4317	-0.0835	1	3	5.1	6	R.LIGSAFGVAAVDLIADGKFDQMVTWR.N
ARTHROv3_10117 Mass: 8771 Score: 117 Queries matched: 8 emPAI: 0.96
Query	Observed	Mr(expt)	Mr(calc)	Delta	Miss	Score	Expect	Rank	Peptide
14050	778.8920	1555.7694	1554.8114	0.9580	0	66	6.3e-006	1	K.AQTNGGTLQIVSNPR.V 14048 14049 14053
14912	842.9180	1683.8214	1682.9064	0.9151	1	11	1.4	1	K.KAQTNGGTLQIVSNPR.V 459
15169	860.0060	1717.9974	1717.9250	0.0724	0	27	0.027	1	K.FLSLQQTVEDAVAAVK.K 15168
ARTHROv3_1300038 Mass: 20653 Score: 117 Queries matched: 9 emPAI: 0.16
Query	Observed	Mr(expt)	Mr(calc)	Delta	Miss	Score	Expect	Rank	Peptide
8741	543.8930	1085.7714	1085.5968	0.1746	0	9	2.8	2	K.LLSVLDELAN.- 8739 8742 8744
13489	741.8830	1481.7514	1481.7007	0.0508	0	87	3.3e-008	1	K.MPLLSDSSCGIFR.L 13487
14083	520.6980	1559.0722	1559.7468	-0.6746	0	1	14	2	K.TPDFELPDITNNGK.V
15313	872.3910	1742.7674	1741.8127	0.9547	0	1	11	1	-.MMLTSNDFSGLLNQR.F 15312
ARTHROv3_1520041 Mass: 44997 Score: 117 Queries matched: 8 emPAI: 0.07
Query	Observed	Mr(expt)	Mr(calc)	Delta	Miss	Score	Expect	Rank	Peptide
6526	488.3570	974.6994	974.4920	0.2074	0	2	15	9	R.ILEASDAEK.I
9010	551.8450	1101.6754	1101.5778	0.0977	1	7	4	2	R.EAAQKALSER.Q
11056	618.2890	1234.5634	1234.6894	-0.1260	1	13	1.2	2	K.LDGQLAHVARR.L
955	622.9930	1243.9714	1243.6772	0.2943	1	1	37	1	R.LRILEASDAEK.I
11558	639.8460	1277.6774	1277.6364	0.0411	1	2	12	6	R.VEDAYRLQER.L 11559
14328	797.4440	1592.8734	1592.8232	0.0502	0	71	1.2e-006	1	R.VAIIGGGYSGVELACK.L 14327
ARTHROv3_1070008 Mass: 36993 Score: 117 Queries matched: 6 emPAI: 0.19
Query	Observed	Mr(expt)	Mr(calc)	Delta	Miss	Score	Expect	Rank	Peptide
8672	541.8680	1081.7214	1081.6747	0.0468	0	51	0.0002	1	K.AVTLVLPELK.G
9594	568.8670	1135.7194	1135.5981	0.1214	0	1	15	4	R.VIDLMLSMAK.A
1160	647.2290	1292.4434	1291.7071	0.7364	1	11	4.1	1	-.MTIKVGINGFGR.I
11833	654.8240	1307.6334	1307.7020	-0.0685	1	(2)	11	4	-.MTIKVGINGFGR.I
12499	687.3410	1372.6674	1372.6003	0.0672	0	9	2.6	1	K.ATTYDEICAAMK.S
13746	758.4190	1514.8234	1514.8093	0.0141	0	89	2e-008	1	R.VPTPNVSAVDLTFR.T
ARTHROv3_1500010 Mass: 50748 Score: 117 Queries matched: 15 emPAI: 0.21
Query	Observed	Mr(expt)	Mr(calc)	Delta	Miss	Score	Expect	Rank	Peptide
1935	719.7040	718.6967	718.3511	0.3457	1	1	13	1	R.SWRDR.F
6455	971.7180	970.7107	969.5243	1.1864	0	0	37	1	K.LLAETPGNR.H
7617	514.3080	1026.6014	1027.5298	-0.9284	0	7	4	2	R.GPGEIADLTR.I 7583 7588 7628 7631
13086	719.6280	1437.2414	1437.7398	-0.4984	1	0	9.8	1	R.VLFKASNSVGMNR.V
13227	726.8170	1451.6194	1451.7045	-0.0850	0	0	18	1	K.TFGNYNNEIGVPK.T
3072	796.4310	1590.8474	1589.7944	1.0531	1	1	35	1	K.ASNSVGMNRVVEGVR.S
14546	815.4640	1628.9134	1628.7907	0.1228	0	59	2.8e-005	1	R.SLEFHQQVGAETQR.L 14543 14547
1851	713.7580	2138.2522	2137.1208	1.1314	0	40	0.0041	1	R.EFAVSHPEFPLIPVADTLR.A
7576	1027.0100	3078.0082	3077.6121	0.3961	1	5	9.3	1	K.GALCAVVNREFAVSHPEFPLIPVADTLR.A
ARTHROv3_1050043 Mass: 9892 Score: 114 Queries matched: 5 emPAI: 0.35
Query	Observed	Mr(expt)	Mr(calc)	Delta	Miss	Score	Expect	Rank	Peptide
3828	420.3050	838.5954	839.3418	-0.7464	0	1	14	6	M.MAWMNR.Q 3835
13816	509.5780	1525.7122	1525.7307	-0.0186	0	67	2.6e-006	1	K.IEQIGDVACHTGAR.S 13823
14845	839.3920	1676.7694	1676.8747	-0.1052	1	4	6.1	2	R.SQLWHKGATSGHIQK.L
ARTHROv3_430050 Mass: 40466 Score: 113 Queries matched: 6 emPAI: 0.27
Query	Observed	Mr(expt)	Mr(calc)	Delta	Miss	Score	Expect	Rank	Peptide
393	545.6840	544.6767	544.3221	0.3547	0	2	18	3	K.SLTPK.G
10172	587.3240	1172.6334	1173.6353	-1.0019	0	48	0.00035	1	K.GINTLLSEATR.L
10534	598.8490	1195.6834	1195.6812	0.0022	0	57	3.5e-005	1	R.VPSDISQLPLK.Q
11813	652.9280	1303.8414	1303.7863	0.0551	0	44	0.00074	1	R.IPPSPLLDLALR.S 1235
16882	1024.5510	2047.0874	2046.9792	0.1082	0	1	9.4	2	R.NTQEAAGYVAAGMLAPQAER.I
ARTHROv3_120010 Mass: 35824 Score: 113 Queries matched: 6 emPAI: 0.19
Query	Observed	Mr(expt)	Mr(calc)	Delta	Miss	Score	Expect	Rank	Peptide
180	494.0780	986.1414	985.4763	0.6651	0	4	20	10	R.GNVNCIGPR.S
11182	623.3660	1244.7174	1244.7241	-0.0067	0	24	0.077	1	R.VVSNFIVQAIR.G 11173
13310	732.3650	1462.7154	1462.7416	-0.0262	0	114	7.5e-011	1	R.GIPLTVYGDGSQTR.S
14727	829.1610	1656.3074	1656.8181	-0.5107	0	23	0.055	1	R.SFCYVSDLVEGLIR.L
15000	566.9390	1697.7952	1697.8049	-0.0097	0	12	0.89	1	R.VAETLAFDYYHQNK.V
ARTHROv3_430060 Mass: 78007 Score: 111 Queries matched: 17 emPAI: 0.28
Query	Observed	Mr(expt)	Mr(calc)	Delta	Miss	Score	Expect	Rank	Peptide
500	571.3220	570.3147	571.3190	-1.0043	1	1	16	1	R.SPGRR.E
5870	469.3450	936.6754	936.6008	0.0747	0	10	1.9	1	R.ALLPVLPSK.E
7755	517.2760	1032.5374	1033.5808	-1.0433	0	22	0.13	1	K.VLGQFELTK.D
8083	525.8220	1049.6294	1050.5498	-0.9204	0	8	2.7	2	K.EQFPYVIR.I
8143	527.2910	1052.5674	1051.5410	1.0264	0	2	10	2	R.EIGHGALAER.A
10006	582.3210	1162.6274	1161.6758	0.9517	1	(1)	18	1	K.KVLGQFELTK.D 10007
10046	582.8230	1163.6314	1164.5887	-0.9573	1	3	11	2	K.SISFDGRDIR.L
10895	611.3530	1220.6914	1220.6376	0.0539	0	32	0.012	1	R.IPFYGPMAAVR.V
12657	696.3650	1390.7154	1390.7569	-0.0414	1	7	3	2	K.LNAGDVYVGKVTR.I
12670	697.3610	1392.7074	1393.6837	-0.9763	1	1	15	6	M.QEIDKSISFDGR.D
13070	479.0060	1433.9962	1433.7514	0.2447	1	49	0.00022	1	K.VLGQFELTKDER.D 13069
13232	726.9470	1451.8794	1451.8752	0.0043	0	34	0.0075	1	R.IIPIGAFVEVLPGK.E 13230
14803	835.4030	1668.7914	1668.7699	0.0216	0	10	1.6	1	K.VAGTDSGITALQMDMK.I
8404	1068.5150	3202.5232	3202.6106	-0.0874	1	32	0.023	1	R.GLTQVLSIATLGTPGDAQDLDDLHPQDEKR.Y
ARTHROv3_300003 Mass: 29358 Score: 111 Queries matched: 7 emPAI: 0.38
Query	Observed	Mr(expt)	Mr(calc)	Delta	Miss	Score	Expect	Rank	Peptide
9517	567.3420	1132.6694	1132.6175	0.0519	1	1	13	1	R.YGCIPIVRR.T
12672	697.3880	1392.7614	1392.7071	0.0543	0	63	1e-005	1	R.IYSGADALIMPSR.F
13812	763.4100	1524.8054	1524.7606	0.0448	0	47	0.00028	1	R.MTTQILFNDALSR.R 13807
14031	777.8570	1553.6994	1554.6993	-0.9998	0	(2)	12	2	R.FEPCGISQMLAMR.Y 14033
14180	786.3510	1570.6874	1570.6942	-0.0068	0	34	0.0095	1	R.FEPCGISQMLAMR.Y
ARTHROv3_930055 Mass: 31516 Score: 110 Queries matched: 6 emPAI: 0.22
Query	Observed	Mr(expt)	Mr(calc)	Delta	Miss	Score	Expect	Rank	Peptide
1355	664.3960	663.3887	662.3170	1.0717	0	4	21	1	K.GGQMVR.A
13188	724.3700	1446.7254	1446.7103	0.0151	0	46	0.00042	1	R.QHTVSEFTEITR.S 13186
13791	762.3410	1522.6674	1522.7198	-0.0524	0	47	0.00032	1	R.CYATIGQVGNVDAR.N 13793
1166	647.3450	1939.0132	1938.9720	0.0411	1	6	14	1	R.AAGASAQIMAKEGDYVTLK.L
ARTHROv3_90003 Mass: 59293 Score: 110 Queries matched: 21 emPAI: 0.06
Query	Observed	Mr(expt)	Mr(calc)	Delta	Miss	Score	Expect	Rank	Peptide
3252	804.8510	803.8437	804.4164	-0.5726	0	0	44	3	K.TMVEAVR.D
4247	430.8370	859.6594	859.3858	0.2737	0	39	0.0037	1	-.MPENPTR.N 4230 4232 4233 4234 4236 4237 4238 4239 4240 4241 4242 4243 4245
7217	504.8150	1007.6154	1006.4688	1.1466	1	(2)	10	5	K.RAVCGGMEK.V 7214
7511	341.6070	1021.7992	1022.4637	-0.6646	1	5	5.7	2	K.RAVCGGMEK.V
10779	606.8350	1211.6554	1211.6523	0.0031	1	2	14	2	R.HRSKPGFVER.F
12379	680.3160	1358.6174	1358.7266	-0.1092	1	4	8.9	2	R.TNRGELSIQVSR.L
15274	868.0240	1734.0334	1732.8818	1.1516	0	2	11	2	K.LLDIGDFIGVEGIGCR.T
ARTHROv3_130050 Mass: 25593 Score: 110 Queries matched: 17 emPAI: 0.13
Query	Observed	Mr(expt)	Mr(calc)	Delta	Miss	Score	Expect	Rank	Peptide
4247	430.8370	859.6594	859.3858	0.2737	0	39	0.0037	1	-.MPENPTR.N 4230 4232 4233 4234 4236 4237 4238 4239 4240 4241 4242 4243 4245
9697	572.3720	1142.7294	1141.5801	1.1493	1	4	8.7	2	R.RDPLSPITMP.-
12379	680.3160	1358.6174	1358.7266	-0.1092	1	4	8.9	2	R.TNRGELSIQVSR.L
15274	868.0240	1734.0334	1732.8818	1.1516	0	2	11	2	K.LLDIGDFIGVEGIGCR.T
ARTHROv3_930081 Mass: 55828 Score: 110 Queries matched: 10 emPAI: 0.19
Query	Observed	Mr(expt)	Mr(calc)	Delta	Miss	Score	Expect	Rank	Peptide
6033	473.2910	944.5674	944.5542	0.0132	0	42	0.0013	1	R.LALLSVSDK.T
9378	563.8340	1125.6534	1125.6394	0.0141	0	30	0.022	1	K.AIQEAGLPVTK.V 9376
10170	587.3110	1172.6074	1171.6924	0.9150	1	0	22	6	M.ARLALLSVSDK.T
11225	625.9280	1249.8414	1249.7646	0.0769	0	77	4.3e-007	1	R.VLILPDLVSGPK.E
15014	850.4040	1698.7934	1698.8723	-0.0788	0	3	7.7	3	R.TAAAAGIEAIVQPGGSMR.D 15013 15016
2428	754.9250	2261.7532	2262.0984	-0.3452	0	3	17	1	R.DQDSINAANELGLVMVITGMR.H
11840	1309.1000	3924.2782	3924.7948	-0.5166	1	1	21	2	K.NFAHLTVLCHPNQYGDYLQEMRNSSGEPSLEFR.Q
ARTHROv3_120045 Mass: 68846 Score: 109 Queries matched: 12 emPAI: 0.10
Query	Observed	Mr(expt)	Mr(calc)	Delta	Miss	Score	Expect	Rank	Peptide
3644	828.2280	827.2207	827.4177	-0.1970	0	1	33	1	R.VYYDLR.N
5173	907.4580	906.4507	906.4923	-0.0416	0	4	18	1	R.TLGSFLNR.V
9506	567.3280	1132.6414	1133.5499	-0.9084	0	7	3.7	2	R.CSATQLDLAR.G 9496
11921	657.3510	1312.6874	1311.6531	1.0343	1	1	15	3	R.SQGETPDPARVR.Q
13342	734.8780	1467.7414	1466.7300	1.0115	1	8	3	2	R.DAMSRTLGSFLNR.V 13343
15465	885.9500	1769.8854	1769.9676	-0.0821	0	52	0.0001	1	K.LFSGQVVPIIEPQSTR.G 15463 15466 15470 15478
ARTHROv3_1110010 Mass: 24593 Score: 109 Queries matched: 6 emPAI: 0.29
Query	Observed	Mr(expt)	Mr(calc)	Delta	Miss	Score	Expect	Rank	Peptide
6328	964.0660	963.0587	963.4808	-0.4220	0	4	5.2	1	-.MTATQVSAR.E
10174	587.3330	1172.6514	1173.5019	-0.8505	0	0	23	3	R.NNEVCMVHR.H
11992	662.8860	1323.7574	1323.7187	0.0388	0	67	3.5e-006	1	R.FTFSNIQLLNK.A
12373	679.9100	1357.8054	1357.6725	0.1329	0	66	4.5e-006	1	K.AEVLDVADEAAQK.A
12511	688.3550	1374.6954	1374.5939	0.1015	0	22	0.11	1	K.SDFEDSYTQVGK.Y
15267	867.5170	1733.0194	1733.8090	-0.7895	1	1	13	4	R.YQLRNNEVCMVHR.H
ARTHROv3_1320010 Mass: 98733 Score: 108 Queries matched: 14 emPAI: 0.18
Query	Observed	Mr(expt)	Mr(calc)	Delta	Miss	Score	Expect	Rank	Peptide
2278	742.4760	741.4687	742.3320	-0.8632	0	2	34	2	-.MYQTGK.G
8815	545.8680	1089.7214	1089.5553	0.1661	0	34	0.0083	2	R.LSLIDESGEK.Y
9691	1143.6540	1142.6467	1143.5197	-0.8729	0	(5)	11	1	R.DGWQAEVPDK.W 9692
10173	587.3260	1172.6374	1172.5349	0.1025	0	28	0.038	1	R.DYYSSNPSLK.A
12232	672.8870	1343.7594	1343.6874	0.0721	0	38	0.0029	1	R.YEFGIFTQAIR.D 1462
12379	680.3160	1358.6174	1359.7445	-1.1270	1	2	14	3	K.WTRMSILNALR.M
12601	693.8990	1385.7834	1385.6979	0.0855	0	50	0.00021	1	R.AFADNLFYLQGK.Y 12598
13519	743.3860	1484.7574	1485.8191	-1.0617	1	3	12	3	K.IGEGWLKDLSQLK.Q
15014	850.4040	1698.7934	1697.8308	0.9627	0	0	16	5	R.HMGNSLINLHLYDR.V
15434	589.0380	1764.0922	1763.8802	0.2119	0	16	0.44	1	K.LTNSVADVINHDPDVR.G
16056	622.2370	1863.6892	1862.9414	0.7478	0	32	0.0068	1	K.TFSYTNHTLLPEALEK.W
ARTHROv3_1130066 Mass: 20477 Score: 108 Queries matched: 7 emPAI: 0.36
Query	Observed	Mr(expt)	Mr(calc)	Delta	Miss	Score	Expect	Rank	Peptide
11334	629.8620	1257.7094	1257.7081	0.0013	0	91	1.8e-008	1	K.LIIPADLGYGAR.G 11322
12610	694.3280	1386.6414	1385.8031	0.8384	1	0	21	4	R.KLIIPADLGYGAR.G
13315	488.9350	1463.7832	1463.6463	0.1368	0	3	8.9	1	K.GWDEGVASMQVGGR.R
14504	811.4420	1620.8694	1619.7475	1.1220	1	2	10	5	K.GWDEGVASMQVGGRR.K
16790	1012.5900	2023.1654	2023.1354	0.0301	0	17	0.24	1	R.GAGGVIPPNATLIFDVELLK.I 16786
ARTHROv3_650003 Mass: 61853 Score: 107 Queries matched: 14 emPAI: 0.05
Query	Observed	Mr(expt)	Mr(calc)	Delta	Miss	Score	Expect	Rank	Peptide
2060	728.3390	727.3317	727.3653	-0.0336	1	1	38	2	R.DFRYK.L
3231	803.8110	802.8037	803.4939	-0.6902	1	0	17	2	K.MISVKVK.T
5804	467.8510	933.6874	934.5124	-0.8249	0	3	12	4	R.NYDLGILK.T 5807
11297	628.3880	1254.7614	1253.6550	1.1064	1	12	1.1	2	-.MTFLNRSTLR.R 11296
11798	652.2880	1302.5614	1302.6126	-0.0511	0	72	1.2e-006	1	R.ISCSVPDAPETK.M 11797
12283	675.3560	1348.6974	1348.6155	0.0819	0	3	8.8	4	K.LGMDYGVLMYR.S 108 12282 12285
15069	569.3680	1705.0822	1704.8175	0.2647	0	2	9.7	2	R.SMDMVSANIGPEAIVR.T
17922	834.4190	2500.2352	2501.0918	-0.8566	0	1	10	2	K.TENGELHLFGEFMEDDPTHQR.A
ARTHROv3_910020 Mass: 16546 Score: 107 Queries matched: 3 emPAI: 0.45
Query	Observed	Mr(expt)	Mr(calc)	Delta	Miss	Score	Expect	Rank	Peptide
7814	519.3100	1036.6054	1035.4655	1.1399	1	3	10	2	-.MRDLDQDK.T
14721	552.5950	1654.7632	1654.8348	-0.0717	0	88	2.1e-008	1	R.TMIGQEELHSIEIR.K
14821	558.0100	1671.0082	1670.8297	0.1784	0	(43)	0.00079	1	R.TMIGQEELHSIEIR.K
ARTHROv3_1550090 Mass: 19178 Score: 107 Queries matched: 4 emPAI: 0.38
Query	Observed	Mr(expt)	Mr(calc)	Delta	Miss	Score	Expect	Rank	Peptide
1978	723.4080	722.4007	722.3500	0.0507	0	1	38	1	K.WFSQR.T
15439	883.5010	1764.9874	1764.9986	-0.0111	0	64	7.8e-006	1	R.GSAVLVPLVVSDSPLQGK.L 15441
17455	742.7130	2225.1172	2224.0946	1.0225	0	34	0.0058	1	R.TSIVHYSNGLALASFCSEIR.M
ARTHROv3_170005 Mass: 31927 Score: 107 Queries matched: 4 emPAI: 0.10
Query	Observed	Mr(expt)	Mr(calc)	Delta	Miss	Score	Expect	Rank	Peptide
11977	661.5050	1320.9954	1321.7024	-0.7069	1	3	7.1	3	K.SSSTGRALMATIK.N
12580	692.8800	1383.7454	1383.7973	-0.0519	0	78	2.9e-007	1	R.LLVLNTPVSTEAK.L 12581
1804	710.8150	1419.6154	1420.7827	-1.1672	1	1	25	1	K.DLDVYRRPFLK.S
ARTHROv3_430009 Mass: 21555 Score: 106 Queries matched: 4 emPAI: 0.54
Query	Observed	Mr(expt)	Mr(calc)	Delta	Miss	Score	Expect	Rank	Peptide
11628	643.3820	1284.7494	1284.7289	0.0206	0	23	0.13	1	K.VVLEEQNLTLK.R
13155	481.3450	1441.0132	1440.8300	0.1832	1	61	1.1e-005	1	K.VVLEEQNLTLKR.T 1943 13139
ARTHROv3_200039 Mass: 44748 Score: 106 Queries matched: 7 emPAI: 0.15
Query	Observed	Mr(expt)	Mr(calc)	Delta	Miss	Score	Expect	Rank	Peptide
6747	494.3160	986.6174	987.5502	-0.9327	1	14	1	2	R.TWKDLVAR.A 6761
7157	503.3510	1004.6874	1003.5736	1.1139	0	17	0.37	2	K.GVTMTALLAK.A
10991	615.3380	1228.6614	1229.6252	-0.9637	0	37	0.0057	1	R.IVAEDVEAATGR.T
11064	618.3150	1234.6154	1234.6955	-0.0800	1	3	12	3	K.SKGVTMTALLAK.A
16356	965.9430	1929.8714	1929.9472	-0.0758	0	94	5.4e-009	1	K.YPIVNASYVDSGIQYNK.A 16357
ARTHROv3_1280013 Mass: 17025 Score: 106 Queries matched: 4 emPAI: 0.20
Query	Observed	Mr(expt)	Mr(calc)	Delta	Miss	Score	Expect	Rank	Peptide
7734	516.8180	1031.6214	1032.5022	-0.8807	1	7	3.9	5	K.NEDQLMKR.L
10800	607.8210	1213.6274	1213.6666	-0.0392	0	77	4.1e-007	1	R.TLAGITPGEISR.A 10787 10799
ARTHROv3_2320001 Mass: 35125 Score: 105 Queries matched: 14 emPAI: 0.57
Query	Observed	Mr(expt)	Mr(calc)	Delta	Miss	Score	Expect	Rank	Peptide
765	603.4950	602.4877	601.3296	1.1581	1	10	3.8	2	K.RAEAR.A
1713	702.1480	701.1407	700.3755	0.7652	0	3	25	1	K.TPDLQK.V
7642	514.7960	1027.5774	1027.5675	0.0099	1	13	1.2	3	K.AIQHFTRR.D
9727	573.8630	1145.7114	1145.6557	0.0558	0	18	0.34	1	R.LAGVLYGLQGR.L 9723 9724
11845	655.3380	1308.6614	1308.6496	0.0119	0	43	0.00075	1	R.GLCGAYNSNIIK.R 11886
12945	710.3520	1418.6894	1418.6790	0.0105	0	47	0.00034	1	R.AWQESTASELAAR.M 12947 12950
13357	735.4390	1468.8634	1468.7562	0.1073	0	43	0.0011	1	K.AEGLEYSYLLVGR.K
14381	801.5590	1601.1034	1600.8321	0.2713	0	4	5.5	3	R.AQEQVLATRPFADR.L
15487	887.9690	1773.9234	1773.8720	0.0515	0	36	0.0034	1	R.LQFEDVECPLLQQR.E
ARTHROv3_570002 Mass: 67801 Score: 104 Queries matched: 13 emPAI: 0.10
Query	Observed	Mr(expt)	Mr(calc)	Delta	Miss	Score	Expect	Rank	Peptide
1149	646.2640	645.2567	646.2922	-1.0355	0	3	15	4	R.DEDLR.A
1777	708.2500	707.2427	707.3384	-0.0957	1	2	10	2	R.ERMTR.N
7734	516.8180	1031.6214	1030.5706	1.0509	1	4	8.9	8	R.MTRNLQLR.H
9516	567.3420	1132.6694	1132.4529	0.2166	0	9	2.4	3	R.MTYSEAMER.Y
631	592.2480	1182.4814	1182.5526	-0.0711	0	(11)	4.7	1	K.QMLMVSGFDR.Y
10612	1202.5830	1201.5757	1200.6350	0.9407	0	1	28	1	K.ADGQIDTIGAIK.D
10798	607.7630	1213.5114	1214.5424	-1.0309	0	15	0.57	1	K.QMLMVSGFDR.Y
10934	612.3420	1222.6694	1223.6775	-1.0080	0	3	9	3	K.NIDLPRPFPR.M
11924	657.4030	1312.7914	1312.6987	0.0928	0	31	0.014	1	R.SGLVQIISDPER.T
12808	701.8290	1401.6434	1401.6922	-0.0488	0	62	1.3e-005	1	R.CLLTNAPSGVDQK.Q 12810
6391	967.9980	1933.9814	1932.9905	0.9910	0	0	29	1	R.AQAYDLVLNGTEIGGGSLR.I
17933	836.1680	2505.4822	2504.4003	1.0819	0	5	3.3	1	K.ILPIPGGNDLISNVQIKPGGDLFK.E
ARTHROv3_6030002 Mass: 16988 Score: 103 Queries matched: 7 emPAI: 0.72
Query	Observed	Mr(expt)	Mr(calc)	Delta	Miss	Score	Expect	Rank	Peptide
11451	634.2180	1266.4214	1267.5907	-1.1693	0	29	0.026	1	R.HIFDSMLDFK.G 11461
11886	655.8510	1309.6874	1309.6918	-0.0043	0	45	0.00052	1	K.YNLPFTLLSDK.G 11875 11879 11887
12399	681.3370	1360.6594	1361.7303	-1.0709	0	46	0.00053	1	R.VTYVIDNQGVVR.H
ARTHROv3_210030 Mass: 15990 Score: 102 Queries matched: 13 emPAI: 0.78
Query	Observed	Mr(expt)	Mr(calc)	Delta	Miss	Score	Expect	Rank	Peptide
2806	781.3610	780.3537	780.3654	-0.0117	0	2	28	1	R.LNTGVYD.-
7704	516.3340	1030.6534	1030.5407	0.1128	0	16	0.61	3	K.LDLNNSSIR.E
11262	626.8280	1251.6414	1251.6322	0.0093	0	22	0.095	1	R.QYPGMFPTLAK.I 11260 11265
11452	634.2570	1266.4994	1267.6271	-1.1276	0	(22)	0.13	1	R.QYPGMFPTLAK.I 11464 11466 11471
2041	727.0810	1452.1474	1451.8208	0.3266	1	2	21	2	R.SLQAPVLAEVNRR.N
17627	1162.5780	2323.1414	2323.1736	-0.0322	0	73	5.8e-007	1	R.YIGEFTITPVEPILQEGDFR.L 17628 17630
ARTHROv3_4780004 Mass: 15833 Score: 102 Queries matched: 7 emPAI: 0.79
Query	Observed	Mr(expt)	Mr(calc)	Delta	Miss	Score	Expect	Rank	Peptide
6401	484.8350	967.6554	967.5603	0.0951	0	1	15	4	R.VFLLHSPR.I
7121	502.8720	1003.7294	1003.5451	0.1844	0	29	0.021	1	R.IFQGVGVER.V 201
7980	523.3830	1044.7514	1045.6318	-0.8803	1	7	6.3	4	R.IASIKVIMR.G
10170	587.3110	1172.6074	1172.6149	-0.0075	0	44	0.00085	1	R.NGGINETITVR.R
11662	644.8440	1287.6734	1287.6558	0.0177	0	54	9e-005	1	R.AIEQEEIESIK.T 11664
ARTHROv3_960038 Mass: 12701 Score: 102 Queries matched: 10 emPAI: 0.61
Query	Observed	Mr(expt)	Mr(calc)	Delta	Miss	Score	Expect	Rank	Peptide
6523	975.5840	974.5767	975.4419	-0.8652	1	4	10	1	R.FMRFMGR.Y 6552
7823	519.6340	1037.2534	1038.4731	-1.2196	0	3	8.1	2	R.DGSQGTATFR.F
10972	614.2430	1226.4714	1226.6143	-0.1428	0	5	6.9	3	R.GVDEEVIPDVR.L
11618	642.3410	1282.6674	1282.6227	0.0447	0	(60)	1.9e-005	1	K.ATDIEATYLMR.S
11759	650.3410	1298.6674	1298.6176	0.0498	0	65	8.6e-006	1	K.ATDIEATYLMR.S
12778	700.3080	1398.6014	1398.6415	-0.0401	1	4	6.7	1	R.YAEENGLQFNKS.- 12777
335	533.4030	1597.1872	1596.8471	0.3400	1	10	6.9	1	R.GVDEEVIPDVRLTR.S 14352
ARTHROv3_390014 Mass: 25596 Score: 100 Queries matched: 1 emPAI: 0.13
Query	Observed	Mr(expt)	Mr(calc)	Delta	Miss	Score	Expect	Rank	Peptide
15661	900.9210	1799.8274	1799.8762	-0.0487	0	100	1.6e-009	1	K.SQGVLEQNNNLETAQR.Y
ARTHROv3_1420068 Mass: 26845 Score: 99 Queries matched: 9 emPAI: 0.26
Query	Observed	Mr(expt)	Mr(calc)	Delta	Miss	Score	Expect	Rank	Peptide
393	545.6840	544.6767	545.3034	-0.6267	1	5	9	1	K.ARSGR.I 399
2283	742.8300	741.8227	742.4337	-0.6110	0	0	45	3	K.EVAGLVR.F
2333	746.6860	745.6787	746.4473	-0.7685	1	1	24	1	K.IMLKAR.S
108	450.2570	1347.7492	1348.6366	-0.8875	0	0	59	5	M.EMLPESMQQLK.Q
13821	763.9370	1525.8594	1525.8464	0.0131	0	59	1.8e-005	1	R.GIGSAIALELAQQGAK.V 13824 232
15685	902.4720	1802.9294	1802.9601	-0.0306	0	57	3e-005	1	R.GVLVNAVAPGFIATDMTK.D
ARTHROv3_960021 Mass: 11151 Score: 98 Queries matched: 8 emPAI: 0.72
Query	Observed	Mr(expt)	Mr(calc)	Delta	Miss	Score	Expect	Rank	Peptide
2082	729.4880	728.4807	729.3657	-0.8850	0	1	47	2	K.TPVEER.M
9413	1128.5190	1127.5117	1127.5935	-0.0817	0	0	18	5	R.EVIAADGANLR.L
10408	595.8080	1189.6014	1189.5840	0.0175	0	61	1.9e-005	1	M.ANINFVNENR.E 10410
13094	719.9200	1437.8254	1437.7173	0.1081	0	27	0.041	1	K.AMENQIDLYTLK.G
2045	727.2800	1452.5454	1453.7123	-1.1668	0	(3)	21	2	K.AMENQIDLYTLK.G
13618	751.8750	1501.7354	1500.7719	0.9636	0	10	1.6	1	R.LACQTTVNGPVSVR.T 13616
ARTHROv3_1160005 Mass: 31030 Score: 97 Queries matched: 7 emPAI: 0.23
Query	Observed	Mr(expt)	Mr(calc)	Delta	Miss	Score	Expect	Rank	Peptide
4472	871.0290	870.0217	869.4065	0.6152	0	6	11	3	K.QMGLSYR.C
11075	618.8740	1235.7334	1235.6510	0.0825	0	55	7.2e-005	1	R.LLGNSLSDYVR.V 11074
14706	551.7220	1652.1442	1650.9417	1.2025	1	5	4.8	2	K.ILAQAVQSVKVDPQR.V 14701
15872	913.3880	1824.7614	1824.8386	-0.0771	0	60	1.4e-005	1	R.VMVAYNSSPEAQECLK.T
15947	921.9540	1841.8934	1840.8335	1.0599	0	(4)	6.1	1	R.VMVAYNSSPEAQECLK.T
ARTHROv3_1530015 Mass: 50963 Score: 97 Queries matched: 12 emPAI: 0.21
Query	Observed	Mr(expt)	Mr(calc)	Delta	Miss	Score	Expect	Rank	Peptide
1473	673.7990	672.7917	673.4123	-0.6205	0	0	24	4	R.VLLSSR.D
2458	757.4130	756.4057	757.4446	-1.0389	0	0	25	1	K.ALLAASGR.V
9676	571.8490	1141.6834	1142.6771	-0.9937	1	10	2	1	K.LAERVLLSSR.D
10615	601.8140	1201.6134	1201.6190	-0.0056	0	28	0.031	1	K.AIAEVDTEGVAK.V
13069	717.9180	1433.8214	1432.6980	1.1234	0	3	9.2	2	K.NMGLETVGVETQR.G
13540	743.9420	1485.8694	1485.8039	0.0656	0	19	0.21	1	K.VAIATGDGEQIITAK.D
13715	755.4710	1508.9274	1508.8450	0.0824	0	18	0.23	1	K.VTPGSPVLIELADAK.T 13714
14694	826.4360	1650.8574	1650.8617	-0.0043	0	62	9.5e-006	1	R.GFIPVDNYLGALSGTK.R 14697
15092	854.9810	1707.9474	1706.9427	1.0047	1	4	6.5	3	R.QTIANHAENIVTKLR.S
3527	820.1550	2457.4432	2458.1879	-0.7447	1	1	37	1	K.MMLAHAASAQGVAVVETICGRDR.Q
ARTHROv3_130057 Mass: 39601 Score: 96 Queries matched: 8 emPAI: 0.08
Query	Observed	Mr(expt)	Mr(calc)	Delta	Miss	Score	Expect	Rank	Peptide
6244	958.6650	957.6577	958.5018	-0.8441	0	4	9.4	1	R.MVVQGVGNR.F
7422	509.3430	1016.6714	1016.4999	0.1716	1	2	16	5	R.IDRESQNR.V
8267	530.8630	1059.7114	1060.6029	-0.8915	0	3	11	8	R.QTQLVFIGR.S 8263
8622	539.9440	1077.8734	1078.5632	-0.6897	0	3	7.5	2	R.HLLQNNQGR.R
10646	602.8400	1203.6654	1203.6611	0.0043	0	61	1.6e-005	1	K.AIAQQLEIYR.I 10644
14760	831.9710	1661.9274	1662.9278	-1.0003	1	2	9.7	4	K.TTLIRHLLQNNQGR.R
ARTHROv3_770018 Mass: 71383 Score: 96 Queries matched: 12 emPAI: 0.14
Query	Observed	Mr(expt)	Mr(calc)	Delta	Miss	Score	Expect	Rank	Peptide
2427	754.8860	753.8787	753.3480	0.5308	0	1	22	2	R.VEFMGR.L
7422	509.3430	1016.6714	1016.5655	0.1060	0	50	0.00021	1	K.LPDFLSLGR.R 7421
8621	539.8590	1077.7034	1077.6070	0.0965	0	33	0.0092	1	R.FLESLQTLK.I 8598 8600 8601 8602
8669	541.8090	1081.6034	1082.6812	-1.0778	1	2	14	2	R.LVIVGGKGGVGK.T
12279	450.2560	1347.7462	1348.6697	-0.9235	0	7	3.4	1	R.EQQPLMAEFIK.I
13893	768.4900	1534.9654	1534.8871	0.0783	0	39	0.0021	1	R.FGELAIVPLPNLPR.C
16039	930.9810	1859.9474	1860.9516	-1.0042	1	3	8.5	5	K.GGVGKTTVAAAIGWAMAER.Y
ARTHROv3_160028 Mass: 47104 Score: 96 Queries matched: 10 emPAI: 0.23
Query	Observed	Mr(expt)	Mr(calc)	Delta	Miss	Score	Expect	Rank	Peptide
765	603.4950	602.4877	601.3547	1.1330	0	9	4.7	3	K.TAAAIR.R
11909	438.2290	1311.6652	1310.5779	1.0873	0	2	10	3	K.SSFPFDPTEER.Y
12673	465.2740	1392.8002	1391.7119	1.0883	0	0	18	9	K.GKPFEADMLAGIK.S
12934	709.8830	1417.7514	1417.7453	0.0062	0	31	0.013	1	K.AIIPSSQEAVFEK.T 12932
13757	758.8960	1515.7774	1515.7279	0.0495	0	58	2.9e-005	1	K.IFGITGYCESLEK.I
14596	820.0670	1638.1194	1637.9174	0.2020	0	14	0.7	1	R.QAPALVENLLAVMAAK.Q
15596	896.5040	1790.9934	1790.9356	0.0579	0	52	9.5e-005	1	K.NFPGGNAIFTFPATPIK.C 4922 15594
ARTHROv3_1430034 Mass: 51929 Score: 95 Queries matched: 6 emPAI: 0.06
Query	Observed	Mr(expt)	Mr(calc)	Delta	Miss	Score	Expect	Rank	Peptide
3515	819.5590	818.5517	819.5218	-0.9701	1	0	46	2	K.YLGLKVK.G
12411	681.8050	1361.5954	1361.6576	-0.0621	0	65	5.9e-006	1	K.GGFGGSVNPDVTQK.I 12413
13027	476.6510	1426.9312	1426.7238	0.2074	0	4	5.7	2	K.VNMAAIHEAIASGK.L
3370	811.3740	1620.7334	1620.7744	-0.0410	0	1	38	1	K.ANGVTVGLVFDGDSDR.I
18148	922.4640	2764.3702	2765.3806	-1.0105	1	5	2.8	1	R.LQQQVNFSSAYDRIDLPLASMDVR.Q
ARTHROv3_1180005 Mass: 65522 Score: 94 Queries matched: 6 emPAI: 0.10
Query	Observed	Mr(expt)	Mr(calc)	Delta	Miss	Score	Expect	Rank	Peptide
6709	493.3690	984.7234	985.5556	-0.8322	0	3	11	5	R.ILNIQTER.L
12283	675.3560	1348.6974	1347.6704	1.0270	1	0	16	9	K.ISCVVDDKDGIK.A
12538	690.9380	1379.8614	1379.8136	0.0478	0	54	6.2e-005	1	R.AIAVADAILPTLGR.N 1603
14105	782.9280	1563.8414	1563.8079	0.0335	0	60	1.4e-005	1	R.AVAALCQTFDVLTR.N
15863	608.9330	1823.7772	1824.9404	-1.1632	1	1	11	2	-.MLIVQKYGGTSVGSVDR.I
ARTHROv3_1170003 Mass: 35605 Score: 94 Queries matched: 4 emPAI: 0.09
Query	Observed	Mr(expt)	Mr(calc)	Delta	Miss	Score	Expect	Rank	Peptide
2523	762.1320	761.1247	761.3490	-0.2243	0	2	30	2	K.VMDGANR.A
14515	812.4210	1622.8274	1622.8668	-0.0394	0	61	1.4e-005	1	K.LLFLAGSPDTSTFVR.S 14516
16061	622.4970	1864.4692	1863.8608	0.6084	0	6	2.4	1	R.CDIDPSHLQCPIPQGK.R
ARTHROv3_1490020 Mass: 19245 Score: 93 Queries matched: 5 emPAI: 0.62
Query	Observed	Mr(expt)	Mr(calc)	Delta	Miss	Score	Expect	Rank	Peptide
8757	544.3700	1086.7254	1086.6471	0.0784	0	18	0.33	1	K.MVAIVQVLSK.F
11952	659.9390	1317.8634	1317.7292	0.1342	0	62	1.2e-005	1	R.SEIIELAQIFR.A
13038	715.3730	1428.7314	1428.7283	0.0032	0	52	0.00012	1	K.VLDITEVPCVER.E 13031
1921	718.6490	2152.9252	2154.1169	-1.1917	1	1	39	2	R.ARVVDIGDDSLTIEVVGDPGK.M
ARTHROv3_1520030 Mass: 51588 Score: 93 Queries matched: 6 emPAI: 0.06
Query	Observed	Mr(expt)	Mr(calc)	Delta	Miss	Score	Expect	Rank	Peptide
1886	716.0090	715.0017	714.4276	0.5741	0	4	19	9	K.DQVLLK.Q
[truncated: 1,674 more rows]

## Sheet: IEF 3-10
ARTHROv3_1100010 Mass: 18310 Score: 13829 Queries matched: 317 emPAI: 13.95
Query	Observed	Mr(expt)	Mr(calc)	Delta	Miss	Score	Expect	Rank	Peptide
1925	686.9870	685.9797	686.3711	-0.3914	0	2	12	1	R.LDAVNR.I
5219	430.2760	858.5374	858.3946	0.1429	0	51	0.00027	1	-.MFDAFTK.V 5213 5215 5216
6059	889.4620	888.4547	888.4739	-0.0191	0	43	0.0011	1	R.DMEIILR.Y 6024 6029 6041 6045 6057 6061 6063 119 6066 6068 6069
15951	702.8570	1403.6994	1403.7368	-0.0374	0	112	1.5e-010	1	R.ITSNASTIVSNAAR.S 15923 15924 2138 15929 15930 15931 15934 15936 15937 15938 15939 15940 15941 15942 15943 15944 15945 15946 15947 15948 15949 15952 15953 15954 15955 15956 15957 2144 2145 15958 15962 15965 15966 15967 15968 15970
18501	903.4470	1804.8794	1804.9571	-0.0776	0	104	5.5e-010	1	R.ETYLALGTPGSSVAVGVGK.M 1030 18470 18471 18475 18477 1034 6407 18479 6409 18480 18481 18483 18484 18485 18486 18487 18488 18489 18490 18491 1035 18493 18494 18495 18496 18497 18498 18499 18500 6410 18502 6411 18503 18505 18506 18507 18508 18509 18510 185
18958	938.4810	1874.9474	1874.9050	0.0424	0	141	1e-013	1	R.YVTYAVFAGDASVLEDR.C 18885 18886 18887 18888 7354 18889 18891 18892 18893 18894 18895 18896 18897 18898 18899 7368 18900 18901 18902 18903 18904 18905 18906 18907 18908 18909 18910 18911 18912 18913 18914 18915 18916 18917 18918 18919 18920 18921 18922
19907	1060.4840	2118.9534	2119.0698	-0.1163	0	106	3.1e-010	1	R.SLFAEQPQLIAPGGNAYTSR.R 19905 19906 19908 2204 10557 2205 10562 2211 19910 19911
20259	1111.5680	2221.1214	2222.0558	-0.9344	0	136	2.8e-013	1	R.GEMLSTAQIDALSQMVAESNK.R 20258
2856	747.4060	2239.1962	2238.0508	1.1454	0	(0)	53	6	R.GEMLSTAQIDALSQMVAESNK.R
12050	1128.3720	2254.7294	2254.0457	0.6838	0	(2)	22	1	R.GEMLSTAQIDALSQMVAESNK.R
20558	793.8420	2378.5042	2378.1570	0.3472	1	73	5e-007	1	R.GEMLSTAQIDALSQMVAESNKR.L 13234 20552 20553 20554 20555 20556 20557 20559 20560 20561 20562 20563 20564
20572	799.0840	2394.2302	2394.1519	0.0783	1	(44)	0.0004	1	R.GEMLSTAQIDALSQMVAESNKR.L 3841 20573
20589	804.5250	2410.5532	2410.1468	0.4064	1	(62)	5.7e-006	1	R.GEMLSTAQIDALSQMVAESNKR.L 20586 20588 20591
20928	921.7260	2762.1562	2761.3633	0.7929	1	3	4.6	1	R.DMEIILRYVTYAVFAGDASVLEDR.C
ARTHROv3_6210004 Mass: 17433 Score: 11020 Queries matched: 441 emPAI: 57.94
Query	Observed	Mr(expt)	Mr(calc)	Delta	Miss	Score	Expect	Rank	Peptide
7855	479.2430	956.4714	956.4603	0.0111	0	37	0.0045	1	R.DLDYYLR.Y 7852 7853 7854 7856 7857 7858 7859 7860 7861 7862 7863 7864 7865 7866 7874
9697	514.2740	1026.5334	1026.5134	0.0200	0	74	9.2e-007	1	K.AYFATGELR.V 366 368 9660 9661 9663 9664 9666 9667 9668 9669 9670 9671 9672 9673 370 9674 9675 9676 9677 9678 9679 9680 9681 9682 9683 9684 9685 9686 9687 9688 9689 371 9690 9691 9692 9693 9694 372 9695 9696 373 9698 9699 9700 9701 9702 9703 9704 9705 9
13189	594.2580	1186.5014	1186.6194	-0.1179	0	94	6.8e-009	1	K.EVTAGLVGADAGK.E 13179 13181 13190 13192 13193 13194 13195 13196 13209
15289	672.9020	1343.7894	1343.7408	0.0486	0	58	2.6e-005	1	R.AATTISANAANIVK.E 15170 15171 15172 15173 15174 15175 15176 15177 15178 15179 15180 15181 15182 15183 15184 15185 15186 15187 15188 15189 1747 15190 15192 15193 15194 15195 15196 15197 15198 15199 1749 15201 15203 15209 15212 15213 15214 15215 15216 152
17605	835.8300	1669.6454	1669.7004	-0.0549	0	26	0.039	1	K.EMGIYFDYICSGLS.-
18392	896.9360	1791.8574	1791.8673	-0.0098	0	(150)	1.6e-014	1	-.MQDAITSVINSSDVQGK.Y 18365 6235 966 18370 18371 18372 18373 18374 18375 18376 18377 18378 18379 18380 18382 18383 18384 18385 18386 18387 18388 18389 18390 18391 18393 18394 18395 18396 18397 6241 18398 18399 18400 18401 18402 18403 18404 18405 18406 18
18601	904.9100	1807.8054	1807.8622	-0.0568	0	175	4.3e-017	1	-.MQDAITSVINSSDVQGK.Y 18597 18598 18599 18600 18602 18603 18604 18605 18606 18609 18610 18614
19030	943.4770	1884.9394	1884.8927	0.0467	0	(77)	2.9e-007	1	R.YATYAMLAGDPSILDER.V 19009 19010 19011 19012 19013 19014 19015 19016 19017 19018 19019 19020 19021 19022 19023 19024 19025 19026 19027 19028 19029 7495 19031 19032 19033 7507
19089	951.4200	1900.8254	1900.8876	-0.0622	0	83	8.8e-008	1	R.YATYAMLAGDPSILDER.V 19085 7689 19086 19087 19088 19090 19091 19092 19093 19097
19626	682.3660	2044.0762	2044.0048	0.0714	0	31	0.011	1	K.SLLYSDITRPGGNMYTTR.R 19621 19622 19623 19624 19625 19627
19723	687.6750	2060.0032	2059.9997	0.0035	0	(26)	0.036	1	K.SLLYSDITRPGGNMYTTR.R 19719 19720
20136	1096.0160	2190.0174	2190.1354	-0.1180	0	105	3.6e-010	1	K.ETYNSLGVPIGATVQAIQAMK.E 11382 20127 2570 20129 20130 20131 20132 11392 20133 11393 20134 20135 11394 20137 20138 11396 20139 20140 20141 20142 11398 11399 11400 11401 11402 11403 2572 20143 20144 20145 20146 20147 20148 20149 20150 20151 20152 11405 20
11505	1100.4800	2198.9454	2200.1059	-1.1604	1	1	30	1	K.SLLYSDITRPGGNMYTTRR.Y
20208	1104.0590	2206.1034	2206.1304	-0.0269	0	(89)	1.7e-008	1	K.ETYNSLGVPIGATVQAIQAMK.E 20204 11586 20205 20206 20207 20209 20210 20211 20212 11591 20213 20214 20215 20216 20217 20218 20219 20220 20221 2698 20223 20224 20225 20226 20227 20228 20229
20948	939.4110	2815.2112	2814.5313	0.6798	1	55	2.7e-005	1	R.VLNGLKETYNSLGVPIGATVQAIQAMK.E 7377 7385 7390 20949 20950 20951 20952
7477	942.5150	2824.5232	2823.3425	1.1807	1	39	0.0053	1	R.DLDYYLRYATYAMLAGDPSILDER.V 7470
16038	1416.6970	2831.3794	2830.5262	0.8532	1	(10)	3.2	1	R.VLNGLKETYNSLGVPIGATVQAIQAMK.E
ARTHROv3_5910003 Mass: 17438 Score: 8693 Queries matched: 230 emPAI: 4.89
Query	Observed	Mr(expt)	Mr(calc)	Delta	Miss	Score	Expect	Rank	Peptide
5804	441.2820	880.5494	881.4243	-0.8749	0	6	4.1	4	K.SFVTSGER.R
7855	479.2430	956.4714	956.4603	0.0111	0	37	0.0045	1	R.DLDYYLR.L 7852 7853 7854 7856 7857 7858 7859 7860 7861 7862 7863 7864 7865 7866 7874
8059	483.3020	964.5894	964.4648	0.1247	0	43	0.00094	1	R.IAETMTGAR.E
10204	523.3270	1044.6394	1044.5200	0.1195	0	68	5.3e-006	1	K.SIVNADAEAR.Y 10202 10212 10225
10329	525.2980	1048.5814	1048.5189	0.0625	0	55	6.4e-005	1	R.YLSPGELDR.I 446 447 448 10297 10298 10299 10301 10302 10303 10304 10305 10306 450 10307 10308 10309 10310 10311 10313 10314 10315 10317 10318 10319 10320 451 10322 10323 10324 10325 10326 10327 10332 10333 453 10335 10337
13751	610.8910	1219.7674	1219.6343	0.1332	1	2	12	2	R.VRIAETMTGAR.E 13697
15840	699.8680	1397.7214	1397.7514	-0.0300	0	99	2.3e-009	1	K.SLGTPIEAVAEGVR.A 2096 2097 15784 15789 15791 15793 15800 15801 15802 15803 15804 15805 15806 15807 15808 15809 15810 15811 15812 15813 15814 15815 15816 15817 15818 15819 15822 15823 15826 15827 15829 15830 15831 15832 15833 15834 15835 15836 15837 158
18007	861.4280	1720.8414	1719.8825	0.9589	1	7	3	2	-.MSIVTKSIVNADAEAR.Y 17987 18002 18008
20489	1185.5920	2369.1694	2369.3206	-0.1512	0	144	4.7e-014	1	R.LITYGIVAGDVTPIEEIGVVGVR.E 20486 3661 20487 13147 20488 13149 20490 13150 20491 20492 13151 20493 20494 20495 20496 13152 13154 20497 20498 13155 20499 20500 20501 20502 20503 20504 20505 13157 20506 20507 13159 20508 20509 20510 20511 20512 20513 20514
20575	799.6570	2395.9492	2395.0896	0.8595	0	80	1.1e-007	1	K.RPDVVSPGGNAYGEEMTATCLR.D 3856
15411	1355.0940	2708.1734	2708.2527	-0.0793	0	(6)	7.1	1	K.SVATSLLSGEDAAEAGAYFDYLIGAMS.- 15407 20883 20889 20892
20905	909.1040	2724.2902	2724.2476	0.0426	0	22	0.069	1	K.SVATSLLSGEDAAEAGAYFDYLIGAMS.- 20903 20904 15502
ARTHROv3_1100011 Mass: 17703 Score: 8041 Queries matched: 251 emPAI: 32.20
Query	Observed	Mr(expt)	Mr(calc)	Delta	Miss	Score	Expect	Rank	Peptide
1593	658.8920	657.8847	658.3650	-0.4802	0	2	16	6	K.AGLEAAK.A
6289	450.2240	898.4334	898.4548	-0.0214	0	32	0.013	1	R.DIGYYLR.M 6263 6288 6290 6291 6292 6293 6294 6295 6296 133 6297 6298 6299 6300 6302 6304 6305 6306 6308 6309
278	493.5370	985.0594	985.5556	-0.4962	1	7	11	1	R.QAKAGLEAAK.A
16344	727.9070	1453.7994	1453.7565	0.0429	0	113	8.8e-011	1	R.FLSSTEIQVAFGR.F 2517 16307 16309 16311 16315 16316 16317 16318 16319 16320 16321 16322 16323 16324 16325 16326 16327 16328 16329 16330 16331 16332 16333 16334 16335 16336 16337 16338 16339 16340 16341 16342 16343 2524 16345 16346 16348 16351
16702	754.3750	1506.7354	1506.7678	-0.0323	0	93	7.9e-009	1	K.ADSLISGAAQAVYNK.F 307 16673 16674 16675 16676 16677 16678 16679 16680 16681 16682 16683 2976 16685 2977 16686 16687 16688 16689 16690 16691 16692 16693 16694 16695 16696 16697 16698 16699 16700 16701 16703 16704 16705 16706 16707 16708 16709 16710 1671
16934	772.9070	1543.7994	1543.7842	0.0153	0	103	8.8e-010	1	K.TPLTEAVSIADSQGR.F 16927 16930 16931 16932 16935 16937 16938 389 16942 393
17695	842.4170	1682.8194	1682.8555	-0.0361	0	77	2.9e-007	1	R.TFELSPSWYIEALK.Y 4809 17684 17685 17686 17687 17688 17689 17690 17691 17692 17693 17694 17696 17697 17698 17699 17700 17701 17702 17703 17704 17705 17706 17707 17708 17709 17710 17711 17712 17713 17714 17715 17716 17718 17719 17720 17721 17722 17723 17
6384	902.4700	1802.9254	1802.9196	0.0058	1	80	5.6e-007	1	-.MKTPLTEAVSIADSQGR.F 1018 1023 18462
18661	607.6490	1819.9252	1818.9146	1.0106	1	(71)	1.2e-006	1	-.MKTPLTEAVSIADSQGR.F
8795	994.3950	1986.7754	1986.8894	-0.1140	0	79	4.4e-007	1	K.FPYTTQMQGPNYAADQR.G 19437 1641 19438 1642 19439 19440 8796 19441 19442 19444 19446 19448 19450 19451 19452 19457 19458 19459 1648 8812
19509	1002.4380	2002.8614	2002.8843	-0.0229	0	(73)	6.4e-007	1	K.FPYTTQMQGPNYAADQR.G 19507 19508 19510 19511 19512 19518
19533	1004.9850	2007.9554	2007.0636	0.8918	1	36	0.0035	1	K.ALTSKADSLISGAAQAVYNK.F 19531
20739	846.4260	2536.2562	2535.1877	1.0685	0	28	0.015	1	K.ANHGLSGDAAVEANSYLDYAINALS.- 4890 20721 20723 20724 20725 20726 4894 20727 4900 20728 20729 20730 20731 20732 20733 20734 20738 20740 20741 20742 20743 20744
21027	996.8970	2987.6692	2987.4079	0.2613	0	(17)	0.14	1	R.MVTYCLIAGGTGPMDEYLIAGIDEINR.T
21031	1002.4760	3004.4062	3003.4028	1.0034	0	32	0.0055	1	R.MVTYCLIAGGTGPMDEYLIAGIDEINR.T 9007
21073	1159.8580	3476.5522	3475.6466	0.9055	1	(85)	2e-008	1	K.ADSLISGAAQAVYNKFPYTTQMQGPNYAADQR.G 21065 21066 21067 21068 21069 21070 21071 21072 21074 12671 21075
21080	1165.2100	3492.6082	3491.6416	0.9666	1	90	5.7e-009	1	K.ADSLISGAAQAVYNKFPYTTQMQGPNYAADQR.G 12770 21078 21079
ARTHROv3_70003 Mass: 262374 Score: 3935 Queries matched: 168 emPAI: 1.02
Query	Observed	Mr(expt)	Mr(calc)	Delta	Miss	Score	Expect	Rank	Peptide
757	572.8510	571.8437	572.3533	-0.5096	0	15	1.7	1	K.LEAIK.A
927	593.4200	592.4127	592.3003	0.1124	0	2	17	1	R.VATMR.A
1324	631.3860	630.3787	630.3813	-0.0026	1	3	17	1	R.LARSGK.M 1333
2200	706.6070	705.5997	704.4003	1.1994	1	3	23	3	R.KAAIMR.R 2179
3025	756.4730	755.4657	756.4494	-0.9836	0	7	4	2	K.NLELIR.R
3797	796.5440	795.5367	795.4967	0.0401	0	10	1.6	1	K.IPGIIQR.T 3786 3800
4576	832.7290	831.7217	830.4498	1.2720	0	8	4.4	3	K.LASGADAVK.Y
8582	493.3660	984.7174	984.6219	0.0955	0	52	0.00013	1	K.LDTILGLLK.E 8586 8608
8632	494.2500	986.4854	986.5470	-0.0616	0	56	6.8e-005	1	K.LMVAIPTDK.G 279 8635
8799	497.7620	993.5094	993.4953	0.0141	0	36	0.0041	1	R.FVLDGMANK.L
301	501.8210	1001.6274	1000.5917	1.0358	1	6	19	3	K.RIETLELK.W 9019
9033	1003.0320	1002.0247	1002.5420	-0.5172	0	(2)	21	1	K.LMVAIPTDK.G
9820	516.2930	1030.5714	1030.5295	0.0420	0	68	3.8e-006	1	R.LLDEASLDR.N 9821
9869	516.8530	1031.6914	1031.5863	0.1052	0	49	0.00026	1	R.LLSDAITTAK.Y 9868
10379	526.2810	1050.5474	1050.5280	0.0194	0	(50)	0.00018	1	K.NNMYLQLR.G 10376 10378 10380 10382 10383 10387 10388 10390
10733	534.3080	1066.6014	1066.5229	0.0785	0	57	3.6e-005	1	K.NNMYLQLR.G 518 10716 10718 10726 521 10730 10731
11168	543.9170	1085.8194	1085.6696	0.1499	0	80	2.3e-007	1	R.LAEVISLLTK.L 11162 11163 11165 11167
11661	554.3240	1106.6334	1106.5608	0.0727	0	46	0.00073	1	R.ASQEGLFDLK.D
11685	554.8130	1107.6114	1107.5349	0.0766	0	48	0.00029	2	K.EVGLEGYWR.L
12517	576.2970	1150.5794	1150.5870	-0.0076	0	75	6.4e-007	1	K.VVVFGTDTEGK.V 12516
13161	593.3430	1184.6714	1184.6077	0.0637	0	45	0.00055	1	K.GATTLFYIDGK.K 13148
13945	617.7810	1233.5474	1233.5414	0.0060	0	46	0.00045	1	R.ESYFSNFNAR.L 13943
14128	625.8050	1249.5954	1249.5503	0.0452	0	58	3.5e-005	1	R.ATYEESFEFK.V 14130
14683	650.3610	1298.7074	1298.6731	0.0343	0	85	8.8e-008	1	K.VQGNWNALEIR.K 1514 14692 14697
102	434.6640	1300.9702	1300.7714	0.1987	1	10	6.8	1	R.IRLLSDAITTAK.Y
15059	666.8240	1331.6334	1331.6205	0.0130	0	26	0.046	2	R.TEEQVNNEIEK.A
15454	679.8790	1357.7434	1357.7242	0.0193	0	55	6.9e-005	1	R.IWSLPQSADTIK.N 15449 15452
15620	689.7900	1377.5654	1378.6147	-1.0492	0	0	16	10	R.TQDEIQAGMNTR.L
15685	693.8130	1385.6114	1385.6575	-0.0461	0	93	1e-008	1	K.YSNSDLFAVSQR.A 15683 15684 15696
15690	693.8650	1385.7154	1385.7554	-0.0400	0	32	0.013	1	R.QTWEEIVQLLK.Q 15688 15691
16269	724.4160	1446.8174	1446.8195	-0.0020	0	73	8.3e-007	1	K.ALADQTPPPLGVIR.G 16254 16263 2485
16523	740.3000	1478.5854	1478.7154	-0.1299	0	88	2.5e-008	1	K.QVQATESFAGWQK.R
16580	743.8720	1485.7294	1485.7675	-0.0380	0	89	2.3e-008	1	R.VAAEVSENQALLDK.I 16579 16582
16628	748.9700	1495.9254	1495.8497	0.0757	0	33	0.0072	1	R.EILLPLNTLDEVK.A 16627 16629
16668	753.3130	1504.6114	1504.6834	-0.0720	0	92	1.2e-008	1	K.LYSDPSSNYQFGK.V 16666 16667
16793	762.3230	1522.6314	1521.7728	0.8586	1	0	14	6	R.WHIFAYNSQTKK.V
16950	516.3500	1546.0282	1545.7900	0.2382	0	57	3.6e-005	1	R.NIDSGPPPSTIGVHR.E 397
16994	777.8270	1553.6394	1553.7150	-0.0756	0	77	3.8e-007	1	R.SQYGSLYPASYYR.L 16992 16993 3382 16995 16996
17000	518.9490	1553.8252	1553.7375	0.0877	0	45	0.00059	1	R.NAAFEQWIPDAHR.A 16997 17001
17035	521.2800	1560.8182	1560.7685	0.0497	0	75	5.1e-007	1	K.VGQDFFSGHLAEVR.I 17034 17036
17265	532.6920	1595.0542	1594.8290	0.2252	0	28	0.023	1	R.VTYVERPALMGFGR.D 17264
17347	810.4560	1618.8974	1618.8566	0.0408	0	121	1.2e-011	1	K.LQTEINTLNADFLK.S 17349 17352
17569	831.9580	1661.9014	1661.8664	0.0350	0	45	0.0004	1	K.EPNLVAYYPLNEIK.M 17564
17654	840.4550	1678.8954	1678.8712	0.0242	0	121	1.3e-011	1	R.ACLNFNVSNSVLTLK.A 17650 17652 17653 17655 17657 17658
17747	563.3080	1686.9022	1686.8577	0.0445	0	25	0.058	1	K.GITDYNDRPILPGEK.V 17752
17760	844.9740	1687.9334	1687.8815	0.0520	0	60	1.7e-005	1	R.ASCTLTIPDEISLLR.S 17755 17758 17761
17802	846.9400	1691.8654	1691.8267	0.0387	0	101	1.2e-009	1	R.NIVNTYVWDADGGLR.S 17799
17875	852.6270	1703.2394	1703.8942	-0.6547	0	81	9e-008	1	R.TLDIDGVSITNGLSATK.Y 17888 17890
18282	887.9760	1773.9374	1773.9148	0.0226	0	80	1.5e-007	1	R.IWSGVLSEEEIAINSK.T 18283
18307	594.3870	1780.1392	1780.0094	0.1298	1	36	0.0034	1	R.QREILLPLNTLDEVK.A 18306
6146	893.0060	1783.9974	1782.9992	0.9982	1	25	0.14	1	R.FLGAPTINGATLLPDKR.I
18732	613.5880	1837.7422	1837.9646	-0.2224	0	51	0.00011	1	K.VNAAKPVTLADLNNADGR.G 18734
18801	928.4000	1854.7854	1854.8020	-0.0166	0	83	7.2e-008	1	K.QDGFEDSYLNTPADQR.T 18800
1402	639.9170	1916.7292	1915.9561	0.7731	0	17	0.75	1	K.SIEDSQVKPQTMPDITK.D
19331	652.1060	1953.2962	1953.0109	0.2853	0	52	6e-005	1	K.GWFSVVVVPTIENDVHR.W 19329
19344	978.4220	1954.8294	1954.8877	-0.0582	0	25	0.039	1	K.TMAMGNNGLSNVDTLDFR.D 8401
19561	673.3520	2017.0342	2017.0884	-0.0542	1	28	0.019	1	R.LGGKEPNLVAYYPLNEIK.M
19594	1017.4320	2032.8494	2034.0310	-1.1815	0	114	5.1e-011	1	R.GIVLDGVNDYIEIADPFGK.N
19819	697.0670	2088.1792	2087.0647	1.1144	0	1	12	2	K.DSNDLVTQGALLGFVQPASR.L
19841	1048.0800	2094.1454	2094.0310	0.1145	0	5	4.4	2	R.TFEITLPTPADNLGYWEK.E
10377	1051.5360	2101.0574	2102.0327	-0.9753	1	1	31	3	R.IWNVARTQDEIQAGMNTR.L
20012	1068.4800	2134.9454	2135.0131	-0.0676	0	95	3.4e-009	1	K.YDLQQEQETQAGDTQLLR.S 20013
20045	1078.0050	2153.9954	2154.0997	-0.1043	0	100	1.2e-009	1	K.VSEPVYTIGNFLEGGQLFGK.L 20046 20047 2398
20471	786.0480	2355.1222	2354.1938	0.9284	1	43	0.00061	1	K.LQNLQANANANVDKQSQATQAK.Q 20468
13541	1207.6630	2413.3114	2414.1821	-0.8707	0	0	35	3	K.FGAMATAELTAQATVNLTQTMTK.T
20607	809.1250	2424.3532	2424.2285	0.1247	0	62	6.5e-006	1	K.VADALTLGEWTHLAATIDASGNAK.V 4074
20667	828.0190	2481.0352	2480.1390	0.8961	0	48	0.00016	1	R.LHTLETCEGNVQLSYFDNQGR.M 20666
20767	857.3770	2569.1092	2568.1955	0.9137	0	55	3.2e-005	1	R.DANGNFFYEPTTELCLVSNLHK.G 20765 20766
6076	889.8770	2666.6092	2666.3261	0.2830	0	48	0.00064	1	K.TLLSGNEPGLLAYYPMSEATGVEVR.D
20878	903.1800	2706.5182	2706.3712	0.1470	0	39	0.0014	1	K.YTDDVALATLANDQATLTTNLQNLK.R 20879
20919	915.0770	2742.2092	2741.2933	0.9159	0	79	1.1e-007	1	K.VSDFSIHGNEGTVYGDPYVSAATLSR.K
8792	994.1520	2979.4342	2980.5229	-1.0887	1	0	29	1	R.SRYSTQGMTAVAPVQAIAALDHIYVFR.Q
ARTHROv3_760001 Mass: 102133 Score: 2462 Queries matched: 82 emPAI: 0.88
Query	Observed	Mr(expt)	Mr(calc)	Delta	Miss	Score	Expect	Rank	Peptide
1311	629.3870	628.3797	628.3445	0.0352	0	6	16	4	R.HFLGR.G
4794	421.2650	840.5154	840.4745	0.0409	0	21	0.16	1	K.YFAIVTK.G 4797
7079	928.4870	927.4797	927.5250	-0.0453	1	2	27	5	R.INQGVNKR.R 7099
7318	468.7770	935.5394	935.4865	0.0530	0	38	0.0031	1	R.DLSWFLR.Y 7317 7319 7320
9606	512.7910	1023.5674	1023.5502	0.0173	0	72	1.1e-006	1	R.AAYLQVFGR.E 363 9604 9605
9868	516.8380	1031.6614	1031.5876	0.0738	0	12	1.5	3	R.LLGRPTYGR.Q 9817 9869
10954	538.7440	1075.4734	1075.6026	-0.1291	0	54	7.4e-005	1	R.YLTPGGLSLR.S 10929 10958 10964 10965 10966
12251	569.3200	1136.6254	1136.5826	0.0429	0	56	4.6e-005	1	K.LGTISYVDNR.G
12751	1164.4810	1163.4737	1162.6095	0.8643	1	1	34	1	R.QVFERDITR.A
13947	617.8230	1233.6314	1233.6717	-0.0403	0	35	0.0066	1	K.YNQILASQGLK.A 13934 13946
14256	630.2540	1258.4934	1258.5870	-0.0935	0	45	0.00087	1	R.EFYTPYPNTK.V 1316 14255 14260 14270
14671	649.3270	1296.6394	1296.6197	0.0197	0	61	1.5e-005	1	R.AYSQGISDLESK.F 1504 14669 14670
14752	653.3710	1304.7274	1304.7452	-0.0178	0	101	1.6e-009	1	K.VALQTTIGAIYR.Q 14742 1537 1543 14749 14750 1547 14753 14754 14755 14757
15009	663.8970	1325.7794	1324.6697	1.1098	0	8	2.8	1	K.FVMKPGLSSSEK.Q
15488	681.3960	1360.7774	1361.7667	-0.9892	1	60	2.1e-005	1	R.KYNQILASQGLK.A 15499
16419	732.8170	1463.6194	1463.6577	-0.0383	0	55	5.6e-005	1	R.NMYWTSLYVCK.A 16418 16422
16557	742.2930	1482.5714	1482.7175	-0.1461	0	8	3.7	1	R.NGAGIDNQLSNPGAR.G
16783	761.3240	1520.6334	1520.6275	0.0059	0	70	1.6e-006	1	R.QEMNSYFDLCSK.K
16904	769.9300	1537.8454	1537.8140	0.0314	0	100	1.8e-009	1	K.EFVEALGASALYIR.E 365 3246 16906
17212	795.4090	1588.8034	1588.7621	0.0414	0	134	7e-013	1	K.TELSDLATYFSSGAK.R 17213 17214
17549	829.9040	1657.7934	1657.8271	-0.0337	0	107	2.8e-010	1	K.TVPVSTISQAEQQDR.Y 4496 17548 17550 17551 4521
19181	962.9480	1923.8814	1923.9268	-0.0453	0	97	2.8e-009	1	R.NWGPQIDLFNYSAPFR.T 19180 19182
19643	1025.5290	2049.0434	2049.0895	-0.0460	0	88	2.1e-008	1	R.YTTYAIVAGDPNIIAVNVR.G 19642 19644 19645 19646
19656	685.1060	2052.2962	2052.1691	0.1271	1	80	1.1e-007	1	K.RLEIAQVLTQNAELIVSR.A 19654 19655
20475	1182.1550	2362.2954	2362.1238	0.1716	1	7	2.3	2	R.NMYWTSLYVCKAIEYIHR.R
4999	849.7730	2546.2972	2547.3485	-1.0514	1	6	9.6	1	R.RFPTLPAANFPNTELLYNQLTK.Q
14250	1258.9130	3773.7172	3773.6933	0.0239	0	3	17	4	R.IFTGGSPLAFLERPEEPEMAMAAAGSGDMEVAEGMK.L
ARTHROv3_1210012 Mass: 52408 Score: 2357 Queries matched: 76 emPAI: 2.00
Query	Observed	Mr(expt)	Mr(calc)	Delta	Miss	Score	Expect	Rank	Peptide
697	562.2110	561.2037	562.2751	-1.0714	0	7	7.1	1	K.FPDGK.L
2646	735.3450	734.3377	735.3585	-1.0208	1	0	52	4	K.MKAENK.-
3518	783.7450	782.7377	783.5079	-0.7702	1	2	6.4	4	R.LVVARAR.K
8313	488.2140	974.4134	974.5549	-0.1415	0	24	0.095	1	K.IGLFGGAGVGK.T
10201	523.3110	1044.6074	1044.5968	0.0107	0	63	1.4e-005	1	K.VVDLLAPYR.R 434 10211
10572	530.8530	1059.6914	1059.5964	0.0950	0	46	0.00056	1	K.LPEIYNALK.I 10561 10578
13266	596.7450	1191.4754	1191.5918	-0.1163	0	89	2.3e-008	1	R.SVAMSGTDGLVR.G 13267 13269 13270
14197	627.8190	1253.6234	1253.7092	-0.0858	0	59	1.9e-005	1	R.AIQVPVGSGTLGR.I 14196 14198 14200 14201 14202 14203 14204 14211 14213 14214
15026	664.8150	1327.6154	1327.6633	-0.0479	0	60	2.1e-005	1	K.AHGGVSVFGGVGER.T
16161	717.3790	1432.7434	1432.7674	-0.0240	0	132	1.3e-012	1	R.FVQAGSEVSALLGR.M 16162 16163 16166 2385 2386
16485	736.4250	1470.8354	1470.7541	0.0814	0	128	2.8e-012	1	R.VALSALTMAEYFR.D 16456 16470 16471 16474 16477 16482 16483
16488	736.4630	1470.9114	1470.8479	0.0635	0	95	6.1e-009	1	K.TVIIMELINNIAK.A 16468 16472 16476 16478 16480 16481 16486 16490 16494 16501
16588	744.4710	1486.9274	1486.8429	0.0846	0	(39)	0.0021	1	K.TVIIMELINNIAK.A 16587 16589
16615	746.9880	1491.9614	1491.8086	0.1529	0	29	0.024	1	K.QDVLLFIDNIFR.F
478	529.3470	1585.0192	1584.8121	0.2071	1	5	23	1	K.AHGGVSVFGGVGERTR.E
17282	801.3660	1600.7174	1600.8031	-0.0857	0	103	7.9e-010	1	K.VALVYGQMNEPPGAR.M 17279 17280 17281 17283 17284 17285 17286
17331	808.0070	1613.9994	1613.9393	0.0602	0	97	3.7e-009	1	K.IGYITQVIGPVVDIK.F 17332
17340	809.3310	1616.6474	1616.7981	-0.1506	0	(57)	3.2e-005	1	K.VALVYGQMNEPPGAR.M
1351	634.2690	1899.7852	1899.9764	-0.1912	1	3	28	1	R.VALSALTMAEYFRDVSK.Q
2166	704.7270	2111.1592	2109.9783	1.1809	1	13	2.2	1	R.SVAMSGTDGLVRGMEATDTGR.A
2409	720.1220	2157.3442	2158.2038	-0.8596	1	3	21	2	K.IGYITQVIGPVVDIKFPDGK.L
12423	1147.5080	2293.0014	2293.0719	-0.0704	0	110	3.7e-010	1	R.MPSAVGYQPTLGTEMGELQER.I 12422 20366 20367
20781	862.5650	2584.6732	2584.2551	0.4180	0	57	1.4e-005	1	K.NEAGQEISVVCEVQQLLGDNQVR.S 20780
ARTHROv3_1450034 Mass: 85188 Score: 2017 Queries matched: 51 emPAI: 0.97
Query	Observed	Mr(expt)	Mr(calc)	Delta	Miss	Score	Expect	Rank	Peptide
7240	467.2780	932.5414	931.4545	1.0869	0	4	10	3	K.MAIEQANR.A
8329	488.3520	974.6894	974.5549	0.1345	0	60	2.1e-005	1	R.IIVNYPTR.T 8323 8324
10357	525.8160	1049.6174	1049.5294	0.0880	0	17	0.34	1	R.AGFLAGFPDR.T
13230	397.2220	1188.6442	1188.5676	0.0766	0	53	0.0001	1	R.FSDITGHWAR.E 13211
13568	604.8400	1207.6654	1207.5833	0.0822	0	98	2.8e-009	1	R.ISDNTLFENR.S 13566
13620	607.3910	1212.7674	1211.7238	1.0437	0	6	5.5	4	R.AQAVVSLINGLK.L
16845	764.8500	1527.6854	1527.7318	-0.0463	0	98	3.4e-009	1	R.NNSFQNTGYGISVK.G 16838 16839 16840 16841 16842 16843 16844 16846 16847 16850 16851
17060	783.9190	1565.8234	1565.7660	0.0574	0	103	7.3e-010	1	K.AFDMAPIQQATAFR.D 17052 17056
17127	789.8500	1577.6854	1577.7434	-0.0579	0	95	5.8e-009	1	K.LTGGNPNSLNGYTDR.G 3653
3689	791.6130	1581.2114	1581.7610	-0.5495	0	(4)	19	1	K.AFDMAPIQQATAFR.D
17893	853.5280	1705.0414	1704.9410	0.1004	0	112	1.1e-010	1	R.AEISAILYQTLVATGR.A 17884 17885 17887 17892
18064	866.9430	1731.8714	1731.9156	-0.0441	0	85	4.7e-008	1	K.FTLVSVGNQINPTNTK.G 18063 18066 18069
18234	882.9210	1763.8274	1763.8690	-0.0415	0	120	2e-011	1	R.GQIPSYATDAIATATER.R 18233
8498	982.1430	1962.2714	1962.9734	-0.7019	1	1	24	1	K.MAIEQANRAGFLAGFPDR.T
19428	992.4910	1982.9674	1982.9343	0.0332	0	105	3.9e-010	1	R.GTAVWIESVYCVVANCR.F 19427
20087	725.5400	2173.5982	2173.1419	0.4562	0	45	0.00027	1	R.EGVFVTGTAIPQILTSHFEK.N 20085
20378	769.7430	2306.2072	2306.1325	0.0747	0	83	7e-008	1	R.FASPSAAGQNVTIVMENNSTLR.G 20375
20760	854.1170	2559.3292	2558.2626	1.0666	0	49	0.00012	1	R.NNGGFDINHAGSVAIASFGNLLSAGR.V
20815	870.3710	2608.0912	2607.2751	0.8160	0	27	0.018	1	R.LTDMNIISGFPDGTFRPNENLTR.A
6499	906.3330	2715.9772	2717.2563	-1.2791	0	1	33	1	R.NTGDGVVITNDAAPDLGSASESGGNMIR.N
21005	967.2440	2898.7102	2898.4624	0.2478	0	39	0.0011	1	K.LQDTGFAIAVQASAAPLISDNHIYNNR.T
12888	1171.0980	3510.2722	3510.8041	-0.5320	1	3	16	1	R.LTDMNIISGFPDGTFRPNENLTRAQHAALLAK.A
ARTHROv3_850006 Mass: 37491 Score: 1918 Queries matched: 49 emPAI: 1.54
Query	Observed	Mr(expt)	Mr(calc)	Delta	Miss	Score	Expect	Rank	Peptide
3961	803.4730	802.4657	803.4389	-0.9731	0	0	52	2	K.TGLIGESK.E
6358	451.2600	900.5054	900.4777	0.0278	1	5	8.4	10	K.EIREAGAR.V
13899	615.8160	1229.6174	1228.5917	1.0257	1	7	4.4	5	R.QRMNQIHMR.G
13953	618.2320	1234.4494	1234.5942	-0.1447	0	90	2.3e-008	1	K.VYNAEELANGR.T
14875	657.8700	1313.7254	1312.6194	1.1061	0	3	8.8	1	K.NTADHVAVEAMR.Q
14890	658.7740	1315.5334	1315.6271	-0.0936	0	64	1e-005	1	K.GGLFAAPDFYMK.K 14892 14893 14894 14895 14896
15061	666.8480	1331.6814	1331.6220	0.0594	0	(38)	0.0029	1	K.GGLFAAPDFYMK.K 15060
16401	731.4010	1460.7874	1459.7170	1.0705	1	1	13	6	K.GGLFAAPDFYMKK.L
16684	503.2390	1506.6952	1506.7541	-0.0589	0	17	0.3	1	R.FVDTIHMFEKPK.N
17269	532.9850	1595.9332	1596.7791	-0.8459	1	0	14	2	K.NTADHVAVEAMRQR.M
17321	538.0220	1611.0442	1610.8814	0.1628	0	51	0.0001	1	R.AVEELVVVVMDRPR.H 17320
17390	543.3730	1627.0972	1626.8763	0.2208	0	(14)	0.54	1	R.AVEELVVVVMDRPR.H
17810	847.9030	1693.7914	1693.7763	0.0151	0	114	5.4e-011	1	K.SATENLQIISDCMGR.A 17807 17809 17813
17920	855.8840	1709.7534	1709.7713	-0.0178	0	(72)	8.5e-007	1	K.SATENLQIISDCMGR.A
19420	992.0020	1981.9894	1981.9965	-0.0071	0	158	2.1e-015	1	R.TVLFAACGITSGTLMEGVR.F 19412 19417 19418 19419 8748 19421 19422 19423 8750 1620 19424 8751 1621 8756 8758 19425 19429 8765
19495	666.9780	1997.9122	1997.9915	-0.0793	0	(30)	0.013	1	R.TVLFAACGITSGTLMEGVR.F 19494
19715	1030.4680	2058.9214	2059.0197	-0.0983	0	57	2.9e-005	1	R.CLGGHFQGQLIYDPEVVK.T 9794 19722
2278	711.4140	2131.2202	2131.1248	0.0954	1	2	27	2	R.FVDTIHMFEKPKNIQLR.-
ARTHROv3_1280008 Mass: 18488 Score: 1451 Queries matched: 45 emPAI: 1.31
Query	Observed	Mr(expt)	Mr(calc)	Delta	Miss	Score	Expect	Rank	Peptide
8718	495.8620	989.7094	990.4117	-0.7022	0	7	4.8	5	R.DMDYYLR.Y
298	501.3480	1000.6814	1001.5869	-0.9055	1	8	12	3	M.RDAVTSLIK.N
735	567.8350	1133.6554	1132.6274	1.0280	1	8	6	1	-.MRDAVTSLIK.N
14786	654.8460	1307.6774	1307.6721	0.0053	1	52	0.00011	1	R.YLDRDAIDSLK.S 14785
17087	785.9640	1569.9134	1569.8726	0.0409	0	98	2.7e-009	1	R.VQAAATITANAAELVK.Q 17073 3558 17075 17076 17077 17078 17079 17080 17081 17083 17084 17085 3564 17086 17088 3572
18873	936.4640	1870.9134	1870.8949	0.0186	0	104	4.9e-010	1	R.YATYALVAGDTDVIDER.V 7306 18860 18868 18869 18870 18871 18872 7315
19930	1064.1150	2126.2154	2126.1987	0.0167	0	76	3.2e-007	1	R.ETYNSLGVPIGPTVVGIGILK.D 19922 19923 19924 19925 19926 19927 19928 19929 19931 19932 10639 19935 19936
ARTHROv3_380023 Mass: 18290 Score: 1376 Queries matched: 47 emPAI: 3.58
Query	Observed	Mr(expt)	Mr(calc)	Delta	Miss	Score	Expect	Rank	Peptide
13747	610.8620	1219.7094	1219.6448	0.0646	0	72	1.2e-006	1	R.DNIAALVDYVK.N 13745 13746 13751
17456	820.9080	1639.8014	1639.9145	-0.1130	0	67	3.3e-006	1	R.TLPINAQGDTAVLSLK.E 17442 17443 17445 604 17448 17450 17453 17455 17457 17458 17459 17460 17462 17463 17464 17465 17466 17467 17468 17469 17470 17471 17472
19390	988.4940	1974.9734	1975.0374	-0.0640	0	111	1.1e-010	1	K.TNPDVNLSPEALALATPPR.D 1597 19389 19391 19392 19394 19395 19396
20101	1090.0690	2178.1234	2178.1208	0.0026	0	150	9.7e-015	1	R.NLSEDDLYNVAAYILLQPK.V 11270 20100 20102 20103 20106 20107
11869	1119.0160	2236.0174	2236.1052	-0.0877	0	67	6.4e-006	1	K.NPTTYDGFIEIYELHPSLK.S 11870 20293 20294
ARTHROv3_370048 Mass: 44833 Score: 1134 Queries matched: 68 emPAI: 1.03
Query	Observed	Mr(expt)	Mr(calc)	Delta	Miss	Score	Expect	Rank	Peptide
617	548.2200	547.2127	546.2398	0.9729	0	2	40	10	K.EEGGR.H
1024	602.0020	600.9947	601.3547	-0.3600	1	17	1.1	1	R.IERGK.V 1003 1010 1013 1014 1015 1016 1017 1019 1021 1022 1026 1037
39	339.2410	676.4674	676.3504	0.1170	0	8	9.7	2	R.GTVSTGR.I
67	401.3490	800.6834	800.4756	0.2078	0	10	8.6	4	R.TVGAGVVAK.I
5239	430.7270	859.4394	858.4997	0.9398	0	14	1.2	3	R.GMVIAKPK.S 5243 5244 5246 5247 5250 5251 5252 5254 5257 5259 5260 5266 5267 5269 5270 5271 5272 5274 5281
8016	482.3310	962.6474	961.4141	1.2333	0	1	15	7	R.GENDWVDK.I
11740	556.3070	1110.5994	1110.5961	0.0034	0	33	0.0078	1	K.FEAEVYILK.K
12351	572.3250	1142.6354	1142.6547	-0.0192	0	97	3.8e-009	1	K.VGDTVELIGIK.D 12355
12428	574.3130	1146.6114	1146.5921	0.0194	0	64	9.9e-006	1	K.ALDFLTENPK.T
14859	657.3170	1312.6194	1312.6333	-0.0139	0	77	3.1e-007	1	R.TTTVTGAEMFQK.T 14858 14861
15544	686.1110	1370.2074	1369.8181	0.3894	1	33	0.0069	1	K.VKVGDTVELIGIK.D
15888	700.4390	1398.8634	1398.8235	0.0399	0	37	0.0033	1	K.QVGVPSIVVFLNK.A 15885 15887 15889 15890
17753	844.5490	1687.0834	1686.8611	0.2224	0	144	7.4e-014	1	K.TLEEGMAGDNVGLLLR.G 17750 17751
18817	620.9680	1859.8822	1859.9013	-0.0192	0	80	1.5e-007	1	R.GITINTAHVEYETEQR.H 18816 18818
19806	1044.0360	2086.0574	2086.0737	-0.0163	0	123	6.1e-012	1	R.INMTVQLICPIAIEQGMR.F 19801 19807 19808 19809 19811
19850	1051.4880	2100.9614	2102.0686	-1.1072	0	(3)	6.1	1	R.INMTVQLICPIAIEQGMR.F 19853
19851	1051.4970	2100.9794	2102.0686	-1.0892	0	(5)	3.6	1	R.INMTVQLICPIAIEQGMR.F
20419	1162.5880	2323.1614	2322.1631	0.9983	0	7	2.2	2	R.ELLSSYDFPGDDIPIVSGSALK.A
6776	916.6060	2746.7962	2746.3088	0.4873	0	4	19	1	K.NMITGAAQMDGAILVVSAADGPMPQTR.E
20932	921.8960	2762.6662	2762.3037	0.3624	0	(0)	8.6	3	K.NMITGAAQMDGAILVVSAADGPMPQTR.E
ARTHROv3_150049 Mass: 29466 Score: 1041 Queries matched: 56 emPAI: 1.62
Query	Observed	Mr(expt)	Mr(calc)	Delta	Miss	Score	Expect	Rank	Peptide
3769	796.0830	795.0757	794.3559	0.7199	0	6	8.7	1	R.DVYNER.E
11335	547.2950	1092.5754	1092.5815	-0.0061	0	48	0.00026	1	R.QTFLESQLK.F 11314 11315 11330 11333 11334 602 11336 11339 11353 11364 11365
11786	557.8640	1113.7134	1113.6546	0.0588	0	55	6.8e-005	1	K.IAWSIVIANK.G 11783 11785 11787 11788
12499	575.7610	1149.5074	1149.5488	-0.0414	0	51	0.00018	1	R.NMGETPFNLK.T 781 12500 12501 12502 12503 12504 12505
12806	583.7950	1165.5754	1165.5437	0.0317	0	(27)	0.038	1	R.NMGETPFNLK.T 12805 844
14270	630.7960	1259.5774	1259.6332	-0.0558	0	48	0.00041	1	R.QIFSEHQMLK.S 14260 14267 14269 14271 14272
17027	780.4900	1558.9654	1557.7973	1.1681	1	2	12	3	K.QPKAGDPANFLAMAK.Q
17237	796.8550	1591.6954	1592.8199	-1.1244	0	76	4.5e-007	1	R.DFIGGLATSAPFLER.N 17236 17239 17247 17248 17249 17250 17252 17253 17254 17255 17256 17257
17679	841.9430	1681.8714	1681.8498	0.0217	0	66	3.9e-006	1	R.VALGSINFDTMVPYR.Q 17680
18208	880.4560	1758.8974	1758.9417	-0.0443	0	84	4.9e-008	1	R.TQLGFPQVIWQTSVR.R 18207 18210
3866	799.4580	2395.3522	2394.2696	1.0826	1	7	9.4	1	K.FGQITVRDFIGGLATSAPFLER.N
8913	999.5230	2995.5472	2996.3716	-0.8244	0	14	1.5	1	K.GFIEELLNSDEYLDNFGYDTVPYQR.R
ARTHROv3_420013 Mass: 12563 Score: 972 Queries matched: 28 emPAI: 2.35
Query	Observed	Mr(expt)	Mr(calc)	Delta	Miss	Score	Expect	Rank	Peptide
14694	650.8460	1299.6774	1299.6347	0.0428	0	58	4.6e-005	1	R.GSEYTVEFLQK.L 14689
14702	650.9100	1299.8054	1299.7551	0.0504	0	92	2e-008	1	K.IFVSPVEQIIR.I 14690 14693 14695 14697 14698 14699 14700 1518 14703 14704 14705 14706
18048	865.0020	1727.9894	1727.9604	0.0291	0	128	2.3e-012	1	K.IALVNAGIVGMTVSEVR.G 18043 18044 5382 5386 18045 18046 18047 18049 18050
5599	873.0460	1744.0774	1743.9553	0.1221	0	(52)	0.00025	1	K.IALVNAGIVGMTVSEVR.G
11065	1081.8940	2161.7734	2161.1678	0.6057	1	2	22	3	K.IALVNAGIVGMTVSEVRGFGR.Q
14033	1241.6660	2481.3174	2481.2785	0.0390	1	0	32	2	K.VEIVVEDEHVDMVVEKIVSASR.T
ARTHROv3_1400045 Mass: 11912 Score: 931 Queries matched: 41 emPAI: 4.92
Query	Observed	Mr(expt)	Mr(calc)	Delta	Miss	Score	Expect	Rank	Peptide
9308	507.8310	1013.6474	1013.5580	0.0895	0	57	4.3e-005	1	K.VDMVVGAVPK.S 9302 9305 9307
10338	525.3570	1048.6994	1048.5991	0.1004	0	(24)	0.07	1	R.SIPTLMIFK.G 10328 10334 10336 10340
10676	533.3730	1064.7314	1064.5940	0.1375	0	49	0.00028	1	R.SIPTLMIFK.G 10668 10672 10673 10674
16061	709.8740	1417.7334	1418.7955	-1.0621	1	16	0.4	2	R.SIPTLMIFKGGQK.V
18469	902.9210	1803.8274	1803.8751	-0.0477	0	123	7e-012	1	K.LNTDENPQVASQYGIR.S 18457 18466 18467 18468 18473
19450	663.3260	1986.9562	1987.0660	-0.1098	1	8	2.2	2	K.VDMVVGAVPKSTLANTLEK.Y 19434 19437 1641 19438 1642 19439 19440 19441 19444 19448 19451 19457 8813
9200	1009.9610	2017.9074	2018.0030	-0.0956	0	136	8.3e-013	1	R.MVAPVVEEIAEQYDGQIK.V 19564 19565 9202 19569
1828	678.8690	2033.5852	2033.9979	-0.4128	0	(14)	1.7	1	R.MVAPVVEEIAEQYDGQIK.V
ARTHROv3_3700001 Mass: 49198 Score: 863 Queries matched: 34 emPAI: 0.58
Query	Observed	Mr(expt)	Mr(calc)	Delta	Miss	Score	Expect	Rank	Peptide
2622	733.9960	732.9887	733.4374	-0.4487	0	8	2.7	1	R.LYPLTK.M
9181	505.2460	1008.4774	1008.5716	-0.0942	0	5	5.5	2	R.IDHSVLGLR.S 9177
378	515.2530	1028.4914	1027.4611	1.0304	0	9	10	3	R.EEDGFYIR.G
14836	656.4040	1310.7934	1310.7670	0.0264	0	73	6.9e-007	1	K.QVLAVILGGGAGTR.L 14821 14825 1567 14833 14844
15858	699.8840	1397.7534	1397.7627	-0.0092	0	58	2.8e-005	1	K.GSVPIGIGNNTTIR.R 15816 15820 15821 15828 15860 15869 15875 15886
17446	820.4830	1638.9514	1638.8729	0.0785	0	94	6.9e-009	1	K.IYILTQFNSASLNR.H 17444 17447
18743	921.5470	1841.0794	1840.9968	0.0827	0	105	5.1e-010	1	R.LIDIPISNCINSEILK.I 18739 18740 18741 18742
18809	929.9240	1857.8334	1857.9109	-0.0774	1	36	0.0034	1	K.DAPDQTDFGKEVIPGAAK.D
19470	664.9790	1991.9152	1991.8973	0.0179	1	23	0.073	1	K.DHVQEAEREEDGFYIR.G
19837	1047.5180	2093.0214	2093.0207	0.0008	0	73	6.7e-007	1	K.MLDCQITESIIAEGCILK.E 19841 10258
12383	1145.7080	3434.1022	3434.6625	-0.5603	1	1	29	1	K.QMAVDTSSLGLSPEEAAESPYIASMGIYVFKK.D
12384	1145.7250	3434.1532	3434.6625	-0.5093	1	(1)	29	2	K.QMAVDTSSLGLSPEEAAESPYIASMGIYVFKK.D
ARTHROv3_1240001 Mass: 32482 Score: 854 Queries matched: 27 emPAI: 0.97
Query	Observed	Mr(expt)	Mr(calc)	Delta	Miss	Score	Expect	Rank	Peptide
12266	569.7700	1137.5254	1138.5553	-1.0298	1	2	11	3	R.MQLQEYRR.E
14407	636.8160	1271.6174	1271.6357	-0.0183	0	58	3.2e-005	1	R.QQAEQLAEDLK.E 14405
1605	660.3300	1318.6454	1318.6993	-0.0539	1	2	41	1	K.QDRQAFVSQLK.Q
15686	693.8220	1385.6294	1385.7150	-0.0855	1	75	6.9e-007	1	R.AEKAEELAQELR.D 15682 15703
16121	713.3830	1424.7514	1425.6632	-0.9118	0	1	12	6	R.LAGIQSMFEDMGK.F
16435	734.8120	1467.6094	1467.6841	-0.0747	0	108	3.2e-010	1	K.ETATFLEESAQSR.A 16436 16437 16438
4166	813.3530	1624.6914	1624.7594	-0.0679	0	83	2.3e-007	1	M.ALQDDWQQSHLER.R 17374 17378 17379 17380
890	588.8770	1763.6092	1763.8088	-0.1996	0	3	34	2	K.QENQAFLADAHNNHR.Q
18474	602.3160	1803.9262	1802.9162	1.0099	1	71	1.2e-006	1	R.QQAEQLAEDLKEFVR.S 18457 1020 18461 18463 18465 1032 18476
11520	1101.0260	2200.0374	2200.9886	-0.9512	0	2	21	1	R.DTVAQWQQQWQQQDQER.A
ARTHROv3_1100013 Mass: 32628 Score: 811 Queries matched: 26 emPAI: 0.62
Query	Observed	Mr(expt)	Mr(calc)	Delta	Miss	Score	Expect	Rank	Peptide
1974	691.3210	690.3137	689.3973	0.9164	1	4	24	4	R.YPRVR.R
5871	884.3600	883.3527	884.4691	-1.1163	1	5	5.8	4	R.MFRLYR.G
7518	944.0000	942.9927	943.4723	-0.4796	0	1	14	2	R.DNAQEVIR.A
13698	610.2890	1218.5634	1218.5822	-0.0188	0	59	2.3e-005	1	K.FFYPNFQTR.V 13695 13696 13697
16805	763.3910	1524.7674	1524.7242	0.0432	0	78	1.9e-007	1	R.QLLGNDYLMSSER.L
16914	770.9200	1539.8254	1540.7191	-0.8937	0	(30)	0.019	2	R.QLLGNDYLMSSER.L
17351	810.4820	1618.9494	1619.8671	-0.9177	0	89	1.7e-008	1	K.AFIVPYDQLSAQLR.E 17343 17348 17355 17356 4121 17357 17359 17360
625	549.7350	1646.1832	1645.6638	0.5194	0	1	36	3	R.GYANSDSAQGEGTMSR.L
18007	861.4280	1720.8414	1720.8665	-0.0251	0	130	1.6e-012	1	R.LTSAESLLCDGSITVR.E 18002 18008 18009
10865	1072.5220	3214.5442	3215.6323	-1.0881	1	2	29	1	R.LGTTAFQESSLVELRPNWSRDNAQEVIR.A
11073	1082.2890	3243.8452	3243.5751	0.2701	1	2	24	4	R.QLLGNDYLMSSERLTSAESLLCDGSITVR.E
14429	1274.8720	3821.5942	3820.8405	0.7536	0	12	1.8	1	R.ASVVVAPSGDSDGWSYRPSGQSVAPSTGFSQGGVLQAGR.T
ARTHROv3_630061 Mass: 54478 Score: 807 Queries matched: 31 emPAI: 0.70
Query	Observed	Mr(expt)	Mr(calc)	Delta	Miss	Score	Expect	Rank	Peptide
2233	708.5300	707.5227	707.3854	0.1373	0	1	15	3	R.IYGLDK.A
5703	877.5160	876.5087	875.4899	1.0189	0	7	9.3	2	R.QMSLLLR.R
13870	614.8550	1227.6954	1228.6775	-0.9821	1	3	13	3	R.ELIIGDRQTGK.T 13866
13930	617.3430	1232.6714	1232.6322	0.0392	0	76	5.3e-007	1	K.VLTEEAEAMLK.E 13932
13994	619.3700	1236.7254	1236.6602	0.0653	0	52	0.00013	1	K.ATLVIYDDLSK.Q
14624	647.8750	1293.7354	1293.7292	0.0062	0	101	1.5e-009	1	R.LLESPAPGIIER.R 14613 1495 14622
1516	650.8400	1299.6654	1299.7398	-0.0743	0	46	0.0015	1	K.TAIAIDTIINQK.E 14696
14950	661.8230	1321.6314	1321.6150	0.0164	0	75	5.1e-007	1	R.DQIEQYGQDVK.V 14948 14953 14962
15146	670.8600	1339.7054	1339.7282	-0.0227	0	70	1.9e-006	1	R.IAQVPVGEAMLGR.V
156	452.7500	1355.2282	1355.7231	-0.4949	0	(5)	15	5	R.IAQVPVGEAMLGR.V
16192	719.8050	1437.5954	1438.8191	-1.2236	1	3	9.5	1	R.QMSLLLRRPPGR.E
16400	731.3880	1460.7614	1460.7722	-0.0108	0	132	1.1e-012	1	K.ASTVAQVVSTLEEK.G 16401 16402
16620	499.3410	1495.0012	1494.8518	0.1494	0	47	0.00026	1	M.VSIRPDEIANIIR.D 16617 16618 16625 16626
3642	789.9680	1577.9214	1576.8507	1.0707	1	8	6.6	1	K.QAQAYRQMSLLLR.R
479	529.3680	1585.0822	1583.8631	1.2190	0	2	46	8	K.VSNVGTVLQVGDGIAR.I
20806	870.1470	2607.4192	2606.4214	0.9978	1	0	9.8	1	R.IAQVPVGEAMLGRVIDSLGRPIDGK.G
ARTHROv3_1890003 Mass: 12114 Score: 807 Queries matched: 17 emPAI: 1.12
Query	Observed	Mr(expt)	Mr(calc)	Delta	Miss	Score	Expect	Rank	Peptide
13829	613.3890	1224.7634	1224.6714	0.0921	0	44	0.00083	1	K.LEVDLNPQAVK.L 13828
14029	621.2920	1240.5694	1240.6598	-0.0903	0	73	9.2e-007	1	K.LCQVEGVPALR.L 14026 14027 14028 14031 14032
17895	853.8970	1705.7794	1705.8635	-0.0841	0	119	1.9e-011	1	R.LVSPSVQAVANTYSDR.L 17879 17894 17896 17897 17898 17899 17900 17901
ARTHROv3_1420023 Mass: 35821 Score: 799 Queries matched: 31 emPAI: 1.64
Query	Observed	Mr(expt)	Mr(calc)	Delta	Miss	Score	Expect	Rank	Peptide
1293	627.3180	626.3107	626.3751	-0.0644	0	2	9.2	2	K.LIPER.G 1285
8290	487.7690	973.5234	973.5233	0.0002	0	35	0.0072	1	R.FLLNPENK.V
12802	583.7770	1165.5394	1165.5768	-0.0373	0	57	4.1e-005	1	R.TYASWSPNIK.L 12797 12799 12804 12808 12809
15559	686.8390	1371.6634	1371.5799	0.0835	0	66	4.6e-006	1	R.NCVVDMGFDTSK.L
16071	710.3960	1418.7774	1418.8173	-0.0399	0	53	7.6e-005	1	K.VFFVAIDLLASPK.E
16794	762.3400	1522.6654	1522.7151	-0.0497	0	77	3.2e-007	1	R.GVSEPTEDGYTQIK.V 16795 16796
17165	791.8180	1581.6214	1581.7821	-0.1606	0	38	0.0024	1	R.VAEPVVPPQEMSQR.T
17580	832.9510	1663.8874	1663.8280	0.0595	0	64	7.3e-006	1	R.FMDQGLVAPIPEGYK.L 17579
18073	867.4440	1732.8734	1732.8818	-0.0083	0	88	2.4e-008	1	K.TITIAAPGAANMQFAEK.T 18068 18071
18168	584.3210	1749.9412	1748.8767	1.0645	0	(5)	4.4	2	K.TITIAAPGAANMQFAEK.T 18170
18862	936.0230	1870.0314	1870.0200	0.0114	0	78	1.9e-007	1	R.SIFPETLAADVVPATIAR.F 18861 18863 18865
20797	1303.1440	2604.2734	2604.4599	-0.1864	0	59	1.2e-005	1	K.LSANANAILVTIQGIDPGQQITVLR.N 20799 20801 20802
7279	934.9560	2801.8462	2801.3887	0.4575	1	3	20	1	K.LGFWYELGRFMDQGLVAPIPEGYK.L
ARTHROv3_420092 Mass: 53889 Score: 790 Queries matched: 50 emPAI: 1.16
Query	Observed	Mr(expt)	Mr(calc)	Delta	Miss	Score	Expect	Rank	Peptide
2840	373.6960	745.3774	744.3766	1.0008	0	0	31	2	R.EGGDVIR.E
4249	409.3430	816.6714	816.5109	0.1606	0	25	0.081	1	R.IPIAYLK.T 4244 4245 4246 4247 4248
9066	1004.3940	1003.3867	1004.5073	-1.1206	1	2	23	1	R.GLRLEDMR.I 325
9522	1021.5170	1020.5097	1020.5240	-0.0143	0	44	0.0015	1	K.DTDILAAFR.V
12093	565.8320	1129.6494	1129.5914	0.0581	0	85	6.5e-008	1	R.VALEACIQAR.N 12069 12089 12090 12091 12124
934	594.7450	1187.4754	1186.6571	0.8184	0	27	0.077	1	R.DNGLLLHIHR.A
13802	612.3480	1222.6814	1222.6598	0.0217	0	59	2.3e-005	1	R.FLFVQEAIEK.A 13798 13800 13801 13805
14008	620.3210	1238.6274	1238.6152	0.0123	0	65	5.7e-006	1	K.GITMGFVDLMR.E
15479	681.2850	1360.5554	1360.6551	-0.0996	0	70	1.8e-006	1	K.LTYYTPDYTPK.D 1853 15476 15477 15478
16196	480.5140	1438.5202	1437.7365	0.7837	0	61	1.4e-005	1	K.TFQGPPHGITVER.D 16182 16185 16194 16195
16421	732.9420	1463.8694	1464.6303	-0.7609	0	3	8.6	6	K.DDENINSQPFMR.W 16420
16520	739.9140	1477.8134	1476.8010	1.0125	1	1	11	4	R.LEDMRIPIAYLK.T
17201	794.9180	1587.8214	1587.7755	0.0459	0	91	1.3e-008	1	K.WSPELAVACELWK.E 3748 17199 17202
4206	815.4830	1628.9514	1627.8028	1.1486	1	3	32	1	R.AVYECLRGGLDFTK.D
18424	897.9080	1793.8014	1794.9008	-1.0994	1	5	5.1	1	K.LEGEKGITMGFVDLMR.E 18423
7440	940.9030	1879.7914	1879.8267	-0.0352	0	68	5.3e-006	1	K.GHYLNVTAPTCEEMMK.R 19002
19065	632.8940	1895.6602	1895.8216	-0.1614	0	(44)	0.00047	1	K.GHYLNVTAPTCEEMMK.R
19121	638.2530	1911.7372	1911.8165	-0.0793	0	(32)	0.0077	1	K.GHYLNVTAPTCEEMMK.R
9902	1033.9160	2065.8174	2066.0956	-0.2781	1	2	20	1	R.DNGLLLHIHRAMHAVVDR.Q
2536	728.7190	2183.1352	2182.9953	0.1398	1	10	4.4	1	R.GGLDFTKDDENINSQPFMR.W
14923	1320.1080	2638.2014	2639.3054	-1.1039	0	4	12	2	K.EIGTPIIMHDFFTAGFTANTTLAR.W
ARTHROv3_300024 Mass: 42924 Score: 784 Queries matched: 25 emPAI: 0.68
Query	Observed	Mr(expt)	Mr(calc)	Delta	Miss	Score	Expect	Rank	Peptide
599	546.8690	545.8617	546.3126	-0.4508	0	2	41	2	R.TGTLR.E
4735	420.3640	838.7134	838.4773	0.2361	1	2	9	5	R.LPSGPGRR.V
6860	460.2520	918.4894	917.4454	1.0440	0	3	12	9	R.SSGSIGAPDK.R
13405	600.3320	1198.6494	1198.6670	-0.0175	0	5	5.7	2	R.VGAAVVQIDTAR.T
13417	600.8250	1199.6354	1199.6510	-0.0156	0	104	6.4e-010	1	K.VDTDQGVLVVR.V
14467	640.3030	1278.5914	1278.7044	-0.1130	0	73	7.5e-007	1	R.VVPNSPAAQAGLR.V 14468 14469 14470
16786	761.3340	1520.6534	1520.7584	-0.1049	0	107	3.8e-010	1	R.VVQGSGSGFIVGSDGR.I 16784 16785
679	559.5880	1675.7422	1676.8595	-1.1173	1	11	5.2	1	R.RVVQGSGSGFIVGSDGR.I 17631
17673	841.4670	1680.9194	1680.8795	0.0400	0	84	5.6e-008	1	K.IPAQNLPTVSLGNSDR.L 17669 4798
19179	962.8350	1923.6554	1923.9367	-0.2813	0	11	0.98	1	R.TVETQIPDVFNDPFFR.R
19460	995.0060	1987.9974	1988.0103	-0.0128	0	82	8.5e-008	1	R.QFDGEVLGTDPVTDVAVVK.I
19779	693.3670	2077.0792	2077.0552	0.0239	0	64	5e-006	1	R.DAAEVQQLVEQTGVGHQLR.L 19778 19781
20684	832.8070	2495.3992	2494.2776	1.1216	1	61	7e-006	1	K.QNINNDPNSGLKVDTDQGVLVVR.V
7004	924.8900	2771.6482	2771.5406	0.1076	1	1	30	1	R.VVPNSPAAQAGLRVGDVISQINGQIIR.D
9942	1035.9790	3104.9152	3104.5931	0.3220	1	1	24	1	R.VGAAVVQIDTARTVETQIPDVFNDPFFR.R
ARTHROv3_760047 Mass: 29190 Score: 776 Queries matched: 25 emPAI: 1.13
Query	Observed	Mr(expt)	Mr(calc)	Delta	Miss	Score	Expect	Rank	Peptide
12725	582.3070	1162.5994	1162.5618	0.0376	0	43	0.0011	1	K.QLQDELFDR.W 12728
12768	1164.9780	1163.9707	1164.5743	-0.6036	1	5	11	1	R.RVNGMMGAVSK.A
13456	601.8880	1201.7614	1201.6819	0.0796	0	85	6.1e-008	1	K.LQDFLANILR.Q 13428 13450 13459 13460 13461 13464
14278	630.8890	1259.7634	1259.7238	0.0397	0	70	2.5e-006	1	R.KPFLDSVVLSR.I 14274 14276
14589	646.3280	1290.6414	1290.6568	-0.0154	1	72	1.2e-006	1	K.KQLQDELFDR.W
14767	654.3370	1306.6594	1306.6517	0.0077	0	131	1.3e-012	1	K.IASGEGSFEALAR.E 14765 1556 14766
15421	678.8260	1355.6374	1355.5993	0.0381	0	47	0.00032	1	K.ENLEEYFQER.K
16177	718.8310	1435.6474	1435.7446	-0.0972	0	2	10	7	R.IEEFIDVTLETK.G
16745	756.3980	1510.7814	1510.7225	0.0590	0	65	5.6e-006	1	R.IVVDDYEMAESLK.S 3018 16749
7217	932.7160	1863.4174	1863.9434	-0.5260	1	3	23	1	R.VNGMMGAVSKATLPDTLK.S
19808	1044.0610	2086.1074	2086.1059	0.0016	1	4	5.4	2	K.STIEGAKVGQIIGPFEVEGR.W
ARTHROv3_1130035 Mass: 20163 Score: 758 Queries matched: 12 emPAI: 1.52
Query	Observed	Mr(expt)	Mr(calc)	Delta	Miss	Score	Expect	Rank	Peptide
1593	658.8920	657.8847	658.3398	-0.4551	0	3	13	3	R.AAQNQK.V
16924	772.4140	1542.8134	1542.8617	-0.0482	1	89	1.9e-008	1	R.AKEELQALISSQVK.E 16926
17065	784.4760	1566.9374	1566.9167	0.0207	0	99	1.7e-009	1	R.LMGALLTGEVVVLPR.K 17067
18728	918.9630	1835.9114	1835.9054	0.0061	0	122	8.8e-012	1	R.LPPLYATTEEGAQYQR.S 18729 18730
19303	973.5600	1945.1054	1945.0554	0.0500	0	131	1.2e-012	1	K.VLGQISDSSLLGQMSGLLK.A 19301 19302 19304
ARTHROv3_1300027 Mass: 42274 Score: 652 Queries matched: 32 emPAI: 1.66
Query	Observed	Mr(expt)	Mr(calc)	Delta	Miss	Score	Expect	Rank	Peptide
757	572.8510	571.8437	572.3533	-0.5096	0	9	8	2	K.LELAK.S
10814	535.8850	1069.7554	1069.6383	0.1172	0	92	1.2e-008	1	K.IGVIEALLDK.C 527
11717	555.8460	1109.6774	1110.5921	-0.9146	0	0	16	1	K.QLPGIVALDDA.- 11721 11725
14236	629.3430	1256.6714	1256.6976	-0.0262	0	46	0.00048	1	R.AALPTIQDLTSK.G 1309
14443	638.7830	1275.5514	1275.6670	-0.1156	0	82	1.3e-007	1	K.TVANLSASELSGK.K 14444
16502	736.5850	1471.1554	1470.8657	0.2897	1	9	1.5	1	K.VSSKIGVIEALLDK.C
16508	492.0250	1473.0532	1472.7908	0.2623	1	40	0.0014	1	K.IGVIEALLDKCDK.L
16750	756.8930	1511.7714	1511.7694	0.0021	0	72	1e-006	1	K.YLSPCVAGYLIEK.E 16751
17092	786.4950	1570.9754	1570.8640	0.1114	0	40	0.0024	1	K.GVTMLLPTDVVLADK.F
17199	794.8650	1587.7154	1586.8590	0.8565	0	(0)	16	4	K.GVTMLLPTDVVLADK.F 3748
18180	877.4360	1752.8574	1752.8545	0.0029	0	61	1.1e-005	1	K.TVLWNGPMGVFEFEK.F 18179
5915	885.4020	1768.7894	1768.8495	-0.0600	0	(54)	0.00021	1	K.TVLWNGPMGVFEFEK.F
18324	596.3080	1785.9022	1785.8931	0.0091	0	39	0.0021	1	K.MSHISTGGGASLELLEGK.Q 18329
18717	612.3560	1834.0462	1834.8333	-0.7872	0	2	13	2	R.ADFNVPLDNGSISDDTR.I
19084	634.3960	1900.1662	1900.0153	0.1509	1	77	2.6e-007	1	R.GLSVGNSLVEEDKLELAK.S 19082 19083
19641	683.3900	2047.1482	2047.0123	0.1359	0	49	0.00015	1	K.QLASVADLYVNDAFGTAHR.A
20709	842.1660	2523.4762	2522.3856	1.0905	0	45	0.00033	1	K.ELQFLQGAIESPQRPLAAIIGGSK.V 20705 20706 20707 20710
ARTHROv3_760032 Mass: 58209 Score: 641 Queries matched: 33 emPAI: 1.04
Query	Observed	Mr(expt)	Mr(calc)	Delta	Miss	Score	Expect	Rank	Peptide
289	497.1140	992.2134	991.5087	0.7048	0	7	6.8	1	R.IIYNENAR.R
13350	598.8050	1195.5954	1195.6561	-0.0606	0	32	0.01	1	R.NVAAGANPIELK.R 13352
1289	626.4000	1250.7854	1249.6588	1.1267	1	2	26	4	K.LESTKIDMLGK.A
1638	662.8820	1323.7494	1322.6136	1.1358	1	1	35	6	K.VGAATETEMKDR.K
148	452.2460	1353.7162	1353.8092	-0.0930	1	2	34	3	K.EALATLVVNRLR.G
15488	681.3960	1360.7774	1361.5293	-0.7518	0	7	3.6	3	R.QMEETESSYDK.E
16632	749.3650	1496.7154	1496.6851	0.0304	0	100	1.8e-009	1	K.SMTTELEITEGMR.F 16631
16649	750.8380	1499.6614	1498.7375	0.9239	0	30	0.022	1	R.IAENAGENGAVVAER.V 16650 16652
16771	759.3290	1516.6434	1516.7369	-0.0935	0	65	5.8e-006	1	K.DNTTIVAEGNEAGVK.A 16772
16782	760.3690	1518.7234	1518.6991	0.0244	0	70	1.7e-006	1	K.GYISPYFATDTER.M 16781
16852	765.3210	1528.6274	1528.6749	-0.0474	0	(61)	1.5e-005	1	K.SMTTELEITEGMR.F
17068	523.3740	1567.1002	1566.8981	0.2021	0	34	0.0041	1	R.ASRPLLIIAEDIEK.E
17543	553.2550	1656.7432	1656.9199	-0.1767	1	33	0.0066	1	K.KFGAPQIVNDGVTIAK.E 17545
18228	882.4790	1762.9434	1762.9063	0.0372	0	54	5.9e-005	1	R.MEAILDEPYILLTDK.K 18227 18231
18414	897.5090	1793.0034	1792.0458	0.9576	0	68	2.6e-006	1	K.ITLVQDLVPVLEQVAR.A 18408
19060	631.6870	1892.0392	1891.0012	1.0380	1	75	3.9e-007	1	R.MEAILDEPYILLTDKK.I 7586
19166	641.1050	1920.2932	1920.1408	0.1524	1	12	0.8	1	K.KITLVQDLVPVLEQVAR.A
13328	1194.7260	2387.4374	2387.2618	0.1757	1	1	26	3	R.KAMLEDIAVLTGGQVITEDAGLK.L
6167	893.9590	2678.8552	2679.2367	-0.3816	0	0	37	1	K.AIAQVGTISAGNDEEVGQMIAEAMDK.V
7531	944.4280	2830.2622	2829.4252	0.8370	0	83	2.4e-007	1	R.SALQNAASIAGMVLTTECIVADKPEPK.D
11250	1088.9040	3263.6902	3263.5948	0.0954	1	1	27	1	K.GYISPYFATDTERMEAILDEPYILLTDK.K
11776	1114.4070	3340.1992	3340.9333	-0.7342	1	4	14	1	K.ITLVQDLVPVLEQVARASRPLLIIAEDIEK.E
ARTHROv3_960012 Mass: 40843 Score: 566 Queries matched: 30 emPAI: 0.72
Query	Observed	Mr(expt)	Mr(calc)	Delta	Miss	Score	Expect	Rank	Peptide
612	547.4320	546.4247	545.2809	1.1438	0	2	22	2	R.QAEAK.A
20	316.1930	630.3714	629.3537	1.0178	0	3	38	5	R.WSPIK.G
3593	787.3750	786.3677	785.4548	0.9129	1	7	6.7	7	K.RWSPIK.G
6481	453.3380	904.6614	903.4596	1.2019	1	(5)	7.6	1	R.AEIERMR.S 6445 6451 6456 6457
6896	460.8580	919.7014	919.4545	0.2469	1	13	1.1	5	R.AEIERMR.S 6893
9193	505.3870	1008.7594	1008.6331	0.1263	0	59	1.8e-005	1	R.AVPLEILVR.G 9190 9192
13658	608.8230	1215.6314	1215.5924	0.0390	0	84	6.4e-008	1	R.GFYDGLEFIR.S 13660
14118	625.3180	1248.6214	1248.6027	0.0188	0	68	3.6e-006	1	R.YSVFGYVTEGK.E
14314	632.8040	1263.5934	1263.6095	-0.0161	0	68	2.9e-006	1	K.FQGSLEEIADR.I 14315
14694	650.8460	1299.6774	1299.6823	-0.0048	0	12	1.9	2	R.YALPIDNEPIR.K 14689
15120	669.4290	1336.8434	1336.7714	0.0720	0	82	1.5e-007	1	K.VIQGLENLVQPK.K 15117 15118 15119
15546	686.3660	1370.7174	1370.7041	0.0133	0	37	0.0035	1	R.ESVLPAGNAITDGK.A 15548 15551
16207	720.9040	1439.7934	1440.7936	-1.0001	1	0	17	9	K.AIIEELRAEIER.M
18432	899.0190	1796.0234	1795.9679	0.0555	0	120	1.2e-011	1	R.ILSINEGDILASIPDAR.Q
14241	1258.2920	3771.8542	3772.8038	-0.9496	0	0	26	2	R.ASMLSQVTQLQEMMVGEFPFEVPAEYANIPQLK.G
ARTHROv3_10081 Mass: 10808 Score: 560 Queries matched: 18 emPAI: 1.30
Query	Observed	Mr(expt)	Mr(calc)	Delta	Miss	Score	Expect	Rank	Peptide
8016	482.3310	962.6474	961.5444	1.1031	1	4	8.9	4	K.TLSKSDLAK.Y
15931	702.3700	1402.7254	1401.7187	1.0068	1	7	4.3	3	K.NAMPAFNGRLSPK.Q
17644	839.5000	1676.9854	1676.8257	0.1597	0	122	1.1e-011	1	K.QIEDVAAYVVDQAEK.G 17637 17638 17639 17642 17643
18860	936.0210	1870.0274	1869.8745	0.1530	0	64	4.7e-006	1	K.GFDEDAVASVAYQVTNGK.N 18858 18859 18867 18871 18872 7315
19165	960.9860	1919.9574	1919.9265	0.0309	1	122	1e-011	1	K.QIEDVAAYVVDQAEKGW.- 1410
13422	1200.9590	3599.8552	3600.7752	-0.9200	0	3	16	1	-.VALLTFALPRPALAADAAAGASVFSANCAACHMGGR.N
ARTHROv3_390003 Mass: 22185 Score: 549 Queries matched: 13 emPAI: 1.33
Query	Observed	Mr(expt)	Mr(calc)	Delta	Miss	Score	Expect	Rank	Peptide
18828	931.9900	1861.9654	1861.8887	0.0768	0	141	1.2e-013	1	K.IQADFGSFDAFIQEFK.N 18822 18831
19477	997.4870	1992.9594	1992.9680	-0.0086	0	63	7.9e-006	1	M.AFELPSLPFDQDALESSK.M 19474 19476
20338	1139.0610	2276.1074	2276.1028	0.0047	0	132	9.5e-013	1	K.NLNAAIEGTDMANMSLEEIIK.A 12271 20339
20414	1160.6380	2319.2614	2319.1648	0.0967	0	97	2.3e-009	1	K.NAAATQFGSGWAWLVLDNGTLK.V 20410 20411 20412
ARTHROv3_1280009 Mass: 53314 Score: 540 Queries matched: 17 emPAI: 0.62
Query	Observed	Mr(expt)	Mr(calc)	Delta	Miss	Score	Expect	Rank	Peptide
417	520.2560	519.2487	518.2813	0.9675	0	7	13	1	R.SASVR.I
17611	835.9810	1669.9474	1669.8385	0.1089	0	63	8.5e-006	1	K.FGTLVEAADNLMVYK.Y 17610
18622	604.9820	1811.9242	1810.9577	0.9665	0	21	0.12	1	K.HAPALLALTNPTTNSYK.R
18660	910.9650	1819.9154	1819.8882	0.0272	0	(77)	2.4e-007	1	R.TEMLLTMAQCGVPIEK.H 18659
7051	926.9220	1851.8294	1851.8780	-0.0486	0	80	3.3e-007	1	R.TEMLLTMAQCGVPIEK.H
19143	959.0120	1916.0094	1915.9561	0.0534	0	131	1.2e-012	1	M.PTTAQEVLSMIQDQDIK.V 19142 19144
19211	645.0210	1932.0412	1930.9901	1.0511	0	34	0.0065	1	R.LVPGFEAPVNLAYSQGNR.S
20034	716.3130	2145.9172	2146.0041	-0.0869	1	51	8.5e-005	1	R.YKEGYFPVSPTDTMQDLR.T
20094	726.0350	2175.0832	2174.9657	0.1174	0	69	1.5e-006	1	R.FDQNQHSGYYFLDSIEGR.W 20093
4945	847.7850	2540.3332	2539.1909	1.1423	0	3	23	1	R.CPDATANPYLAFAAMLCAGIDGIK.N
13183	1187.3090	3558.9052	3559.7222	-0.8170	1	1	24	3	R.TEMLLTMAQCGVPIEKHHHEVATGGQNELGIK.F
13901	1230.7060	3689.0962	3688.7133	0.3829	1	0	36	3	K.EGYFPVSPTDTMQDLRTEMLLTMAQCGVPIEK.H
ARTHROv3_930083 Mass: 72899 Score: 530 Queries matched: 26 emPAI: 0.30
Query	Observed	Mr(expt)	Mr(calc)	Delta	Miss	Score	Expect	Rank	Peptide
5253	430.7680	859.5214	859.4552	0.0663	1	3	15	1	R.YNPKNPK.W
9114	503.3300	1004.6454	1004.5542	0.0912	0	42	0.0012	1	R.FLAIDAVEK.A
10842	536.3900	1070.7654	1070.6335	0.1319	0	0	16	5	K.AVTDKPSLIK.V
12476	575.2010	1148.3874	1147.5846	0.8028	1	8	3.5	1	K.GQYQNRNLR.F 12479
13025	589.4030	1176.7914	1177.5615	-0.7700	0	1	14	6	K.YPEEAATLER.L 13008
971	598.8710	1195.7274	1195.6237	0.1037	0	16	1	1	K.FGFTVDNVVAK.A
13766	611.3210	1220.6274	1220.6401	-0.0127	0	86	4.6e-008	1	K.VTTTIGFGSPNK.A 13763 13764 13765 13767
16293	726.3540	1450.6934	1450.7166	-0.0232	0	72	1.2e-006	1	R.VVSMPSWELFEK.Q 16292 16294 16295
16434	734.4030	1466.7914	1466.7115	0.0799	0	(48)	0.00034	1	R.VVSMPSWELFEK.Q
17830	849.9440	1697.8734	1697.8584	0.0150	0	78	2.7e-007	1	R.QNLPNLEGSSIDNVAK.G 17831
6385	902.4790	1802.9434	1801.9356	1.0078	0	18	0.88	1	M.AVATQSLEQLCINSIR.F
19164	960.4600	1918.9054	1919.9676	-1.0621	1	7	3.2	1	K.VAIENRHYPTLMAFSR.Q
20282	744.3920	2230.1542	2229.1641	0.9901	0	39	0.0013	1	R.LIPDLTVIRPADGNETSGAYK.V 20280
3176	766.0010	2294.9812	2294.1089	0.8723	0	9	5.6	1	K.ANSGHPGLPMGAAPMAFVLWDR.F
13358	1197.0390	3588.0952	3588.7494	-0.6542	1	0	26	1	R.DRFVLSAGHGCMLHYALLHLTGYDSVGIDDIK.Q
ARTHROv3_1540064 Mass: 24556 Score: 513 Queries matched: 28 emPAI: 1.78
Query	Observed	Mr(expt)	Mr(calc)	Delta	Miss	Score	Expect	Rank	Peptide
3163	383.1200	764.2254	764.3738	-0.1484	0	1	18	2	-.MAEISAK.M
3336	775.2920	774.2847	774.4422	-0.1574	1	15	1.7	1	K.MVKELR.D
446	524.8080	1047.6014	1048.5189	-0.9175	0	11	4	2	R.EEFQELVR.N 10301 450 10307 10311 10313 10314 10324
13483	602.3470	1202.6794	1202.6507	0.0288	0	50	0.00019	1	K.QTISTLGENIK.V 13476 13479
13510	603.2760	1204.5374	1204.6200	-0.0826	1	57	4.5e-005	1	R.REEFQELVR.N 13511
14551	644.3940	1286.7734	1286.6718	0.1017	0	50	0.00023	1	R.DQNISVEELIK.Q
15062	666.8610	1331.7074	1331.7085	-0.0010	0	73	9.8e-007	1	K.ELSLVDQPYIR.D 15063 1687
17101	787.5160	1573.0174	1572.8875	0.1299	1	84	1e-007	1	R.LKELSLVDQPYIR.D 17102
17203	530.3370	1587.9892	1587.8005	0.1887	0	82	1.2e-007	1	R.AATEGIVGSYIHTGGR.V 17198 17204 17205 17210
20840	880.8240	2639.4502	2638.2762	1.1739	1	36	0.0028	1	R.FVLGEGLEKEETNFADEVAAQTGGK.A 20839
ARTHROv3_420082 Mass: 41130 Score: 511 Queries matched: 19 emPAI: 1.16
Query	Observed	Mr(expt)	Mr(calc)	Delta	Miss	Score	Expect	Rank	Peptide
1244	622.4420	621.4347	621.2904	0.1443	0	1	17	1	K.SCISR.N
10570	530.8480	1059.6814	1059.5924	0.0890	0	63	9.6e-006	1	R.STILSVDLGR.T
781	575.6800	1149.3454	1150.5553	-1.2099	1	0	53	5	K.VFARDLCDR.V
14376	635.2830	1268.5514	1268.6071	-0.0556	0	27	0.045	1	R.GVSQSEVFAMSK.F
15028	664.8690	1327.7234	1327.7096	0.0139	0	94	7.8e-009	1	R.GEQVVVDIQSVR.V
15052	666.3310	1330.6474	1330.6744	-0.0269	0	64	8.1e-006	1	K.IFACVGYFNLK.G 1683 15053 15054
5312	861.9300	1721.8454	1721.9312	-0.0857	0	81	3.1e-007	1	R.GATKPANLDEIVPELR.K 18022
18450	901.0270	1800.0394	1800.0145	0.0249	0	54	6.5e-005	1	K.EQIISLLTGPNTLVFR.G
18784	617.9740	1850.9002	1850.0261	0.8740	1	0	15	5	R.GATKPANLDEIVPELRK.V
19542	1006.4300	2010.8454	2010.9179	-0.0725	0	92	7.8e-009	1	R.VMPEGYGSLIWCEAQGSK.D 19543
19620	1022.9560	2043.8974	2044.0299	-0.1325	0	72	8.5e-007	1	R.NPADVVFIPSNVAQMSVEK.A
19705	687.1020	2058.2842	2057.1521	1.1321	1	21	0.11	1	R.EKEQIISLLTGPNTLVFR.G 19668
4369	823.4200	2467.2382	2468.2224	-0.9842	1	5	17	1	K.GDLDVVLGLPFYSQEQFEREK.E
ARTHROv3_930037 Mass: 14251 Score: 503 Queries matched: 8 emPAI: 1.93
Query	Observed	Mr(expt)	Mr(calc)	Delta	Miss	Score	Expect	Rank	Peptide
2390	718.3730	717.3657	717.3882	-0.0224	1	1	43	6	R.TNARTR.R
15689	693.8630	1385.7114	1385.7514	-0.0400	1	107	4.7e-010	1	R.VKDLTDADVAALR.S 15692 15693
17354	810.8950	1619.7754	1620.8107	-1.0353	0	110	1.5e-010	1	R.SVIQTNYQVEGDLR.R
17392	815.3440	1628.6734	1628.8369	-0.1635	1	134	7.7e-013	1	R.SKEILAETGVNPDTR.V 17393 17394
ARTHROv3_400031 Mass: 25653 Score: 500 Queries matched: 18 emPAI: 1.36
Query	Observed	Mr(expt)	Mr(calc)	Delta	Miss	Score	Expect	Rank	Peptide
1610	660.4970	659.4897	660.2715	-0.7818	0	4	14	1	K.DSSQPQ.-
7215	932.6000	931.5927	930.5134	1.0793	1	2	31	1	K.QEAQKLSK.S
15557	686.8340	1371.6534	1371.6671	-0.0136	0	64	7.5e-006	1	K.NDTGTVTNYLFK.T 1913 15556 15558
16261	724.3290	1446.6434	1447.6943	-1.0508	0	81	1.2e-007	1	R.QAAEFLQEDLER.T 16276
17022	780.4010	1558.7874	1558.8202	-0.0328	1	59	2.3e-005	1	R.TLSDLEGLKQEAQK.L 17026
8738	991.4790	1980.9434	1981.0013	-0.0578	0	83	2e-007	1	R.GILQGVYIMPASAMTSAGSK.R 19410 19411
19489	999.4640	1996.9134	1996.9962	-0.0827	0	(46)	0.00035	1	R.GILQGVYIMPASAMTSAGSK.R 19493 8957
2198	706.5830	2116.7272	2117.1157	-0.3885	0	1	35	1	R.AFSWQQIETIGVDAVLVNK.S
21016	981.5000	2941.4782	2940.4829	0.9953	0	52	4.7e-005	1	R.QSVEQLGHIEEIAADLNSNQVIGFTTK.S
ARTHROv3_840073 Mass: 23212 Score: 493 Queries matched: 22 emPAI: 1.57
Query	Observed	Mr(expt)	Mr(calc)	Delta	Miss	Score	Expect	Rank	Peptide
2101	699.3710	698.3637	698.4439	-0.0802	0	4	20	1	R.ALIVQR.R 2084
10299	525.2300	1048.4454	1048.4794	-0.0339	0	2	13	3	K.QMNDLCLR.A 10325 10335
10578	530.8680	1059.7214	1060.6142	-0.8927	1	4	9.2	5	R.LFAQTGIRR.A 486 10607
18443	899.9820	1797.9494	1797.9584	-0.0090	1	75	4.5e-007	1	K.SIVLADRIEQAIEDAR.A 18444 18446
19547	1007.4410	2012.8674	2012.8785	-0.0111	0	123	7.6e-012	1	K.TAFEVYCEENPEAVEAR.V 19546 19549 19553
20368	766.4410	2296.3012	2296.0542	0.2470	0	79	1.2e-007	1	R.ECAAAWDIVEELQAEAAHQR.S 20369
20852	890.1040	2667.2902	2666.3448	0.9454	0	(50)	0.0001	1	R.VYEIMTKPCISINPDLGVEYVAR.L 20853
20858	895.4260	2683.2562	2682.3397	0.9165	0	57	1.9e-005	1	R.VYEIMTKPCISINPDLGVEYVAR.L
8566	985.2070	2952.5992	2953.4864	-0.8872	1	(0)	28	1	K.MRVYEIMTKPCISINPDLGVEYVAR.L
8833	996.1610	2985.4612	2985.4762	-0.0150	1	1	20	1	K.MRVYEIMTKPCISINPDLGVEYVAR.L
ARTHROv3_430055 Mass: 25365 Score: 448 Queries matched: 20 emPAI: 1.10
Query	Observed	Mr(expt)	Mr(calc)	Delta	Miss	Score	Expect	Rank	Peptide
511	533.0910	532.0837	532.2857	-0.2020	0	3	15	2	K.ADVTK.L
5243	430.7440	859.4734	859.4651	0.0084	0	7	5.4	7	M.VSLGLEDK.V
5686	438.8280	875.6414	875.5116	0.1298	0	50	0.00027	1	K.LLVEFGAK.V 5685 5687
7587	473.7610	945.5074	945.5284	-0.0209	0	32	0.016	1	K.ITAEIPFR.R 7574
16425	489.2500	1464.7282	1464.7130	0.0152	1	33	0.0091	1	K.ADVTKLDSMESAAK.E
16604	745.8740	1489.7334	1489.8253	-0.0918	0	58	2.2e-005	1	K.LGTVYGVVANAGITR.D 16605
16726	754.4270	1506.8394	1506.7235	0.1159	1	1	12	2	K.LDSMESAAKEIGEK.L
17881	853.3850	1704.7554	1704.8505	-0.0950	0	78	2.3e-007	1	R.ANAIAPGFINTEMTQK.I 17879 17880 17883
17999	860.8870	1719.7594	1720.8454	-1.0860	0	(1)	12	2	R.ANAIAPGFINTEMTQK.I
18201	879.4730	1756.9314	1757.8836	-0.9521	0	1	12	1	K.LTDEDWDQVIAVNLK.G
18787	926.5000	1850.9854	1850.9989	-0.0135	0	74	6.7e-007	1	K.VASIDVIDGETPPGGLALK.A 18788 18789
ARTHROv3_420020 Mass: 43978 Score: 443 Queries matched: 16 emPAI: 0.79
Query	Observed	Mr(expt)	Mr(calc)	Delta	Miss	Score	Expect	Rank	Peptide
2447	722.9160	721.9087	721.3541	0.5546	1	2	23	1	K.MGGRSAK.A
13899	615.8160	1229.6174	1229.6615	-0.0441	0	81	1.7e-007	1	R.LSSENALDIIR.S
16157	478.2980	1431.8722	1431.8085	0.0636	0	45	0.00056	1	R.HLILPEVGLEGQK.R 16153 16156
16482	736.4200	1470.8254	1470.7541	0.0714	0	49	0.00024	1	R.LLLYNSLDMSFR.E 16471 16483 16504
17668	841.4050	1680.7954	1680.8181	-0.0227	0	57	2.7e-005	1	K.LIDYEQFCGIPQAK.Q
19308	974.9000	1947.7854	1947.8751	-0.0897	0	110	1.2e-010	1	R.FEGQATVFNYEGGPNYR.D 19309
19453	994.5240	1987.0334	1987.0197	0.0138	0	109	1.7e-010	1	R.ILEINPNCQVELYNIR.L
9042	1003.4710	2004.9274	2004.9673	-0.0399	0	1	37	1	K.QQEAEAAGSLAEMTVTELK.S
20382	772.8460	2315.5162	2315.3100	0.2061	1	25	0.025	1	K.IPGSVLIPLPDIEQGKGVEQVK.E
5443	867.5190	2599.5352	2600.4360	-0.9008	0	0	40	2	K.AASVLCIGTGGLGSPLLLYLTAAGIGR.I
ARTHROv3_1490041 Mass: 36452 Score: 442 Queries matched: 18 emPAI: 0.84
Query	Observed	Mr(expt)	Mr(calc)	Delta	Miss	Score	Expect	Rank	Peptide
3970	803.6460	802.6387	801.3981	1.2407	1	3	14	3	R.SPAEDKR.M
6135	446.7410	891.4674	891.5218	-0.0544	0	16	0.65	1	K.IFPIFQK.Y
8323	488.3230	974.6314	974.4743	0.1572	0	4	9.8	10	R.EPVSMIDGK.K 8324 8329
8405	978.6460	977.6387	976.5203	1.1185	1	4	14	1	K.GRQSFVQR.V
8762	496.7330	991.4514	991.4943	-0.0429	0	61	1.8e-005	1	K.VCNVLTMR.E
13563	604.7540	1207.4934	1207.5833	-0.0898	0	90	1.6e-008	1	K.GYVSQELAGER.V 13564
14300	632.3520	1262.6894	1262.6507	0.0388	0	96	3.9e-009	1	R.VAAVVLDEEYR.Q
14952	661.9380	1321.8614	1321.6482	0.2132	1	1	13	1	K.DSKVCNVLTMR.E
16977	518.3110	1551.9112	1551.8620	0.0491	0	59	1.8e-005	1	R.TILHIDLGSLESVR.R
17009	778.8880	1555.7614	1555.7478	0.0137	0	92	1.5e-008	1	K.AEAAAQELGIPEDSR.T
565	542.5850	1624.7332	1623.8620	0.8711	0	6	9.7	1	K.IPPRPDLGDLEGFAK.G
6303	899.5120	1797.0094	1795.9138	1.0956	0	8	6.2	1	R.MVILGTVTHNPDELGGK.I
19105	953.5030	1904.9914	1905.0103	-0.0189	0	79	1.7e-007	1	R.TLEGLVCNAAIYMPLIK.E 19106
20936	925.4540	2773.3402	2773.3058	0.0344	0	28	0.024	1	R.YHEETGITFTSLYPGCVADTPLFR.N
ARTHROv3_760031 Mass: 10915 Score: 436 Queries matched: 16 emPAI: 2.01
Query	Observed	Mr(expt)	Mr(calc)	Delta	Miss	Score	Expect	Rank	Peptide
4318	820.6410	819.6337	818.3631	1.2706	1	4	19	1	R.RNDDGSR.C
12598	578.8070	1155.5994	1155.6499	-0.0505	0	104	1.1e-009	1	K.TAGGILLPDTAK.E 12584 12596 12597 12599 12600
1541	653.2520	1304.4894	1305.6816	-1.1922	0	3	23	2	K.LGGDEYVLLAEK.D
16734	754.4590	1506.9034	1506.8154	0.0880	0	79	1.9e-007	1	K.EKPQVGEIVAAGPGR.R 16720 16735 16736
17329	538.6870	1613.0392	1612.9148	0.1244	0	52	8.7e-005	1	M.AAVSLSVSTVKPLGER.V 4046 17328
20844	1323.3430	2644.6714	2644.4548	0.2166	1	1	6.4	2	K.TAGGILLPDTAKEKPQVGEIVAAGPGR.R
ARTHROv3_190013 Mass: 10349 Score: 426 Queries matched: 12 emPAI: 2.18
Query	Observed	Mr(expt)	Mr(calc)	Delta	Miss	Score	Expect	Rank	Peptide
15677	693.3990	1384.7834	1384.7099	0.0736	0	20	0.18	1	R.EGNQILWQLER.V
16573	743.3210	1484.6274	1484.7107	-0.0832	0	82	1.3e-007	1	M.TEPINESNESLPR.E 16571 16572 16579
17591	834.3780	1666.7414	1665.8937	0.8477	0	101	1.1e-009	1	R.NLIETLHIADEIASK.G 17587 17588 17589 17592
20600	805.1060	2412.2962	2412.1842	0.1120	0	23	0.081	1	K.GYLISSSELADLMDINASAVTSR.G 4010
ARTHROv3_810066 Mass: 8598 Score: 416 Queries matched: 10 emPAI: 10.08
Query	Observed	Mr(expt)	Mr(calc)	Delta	Miss	Score	Expect	Rank	Peptide
13426	601.3230	1200.6314	1200.5986	0.0329	0	48	0.0003	1	M.NNNIDEIIEK.E
15059	666.8240	1331.6334	1331.6391	-0.0056	0	89	2.3e-008	1	-.MNNNIDEIIEK.E
17339	539.8460	1616.5162	1616.7828	-0.2666	1	65	3.7e-006	1	-.MNNNIDEIIEKER.E
19637	1024.3710	2046.7274	2046.8047	-0.0773	0	96	2.8e-009	1	K.SSFEVYCDNNPEAAECR.L 19638
20089	725.9230	2174.7472	2174.8997	-0.1525	1	70	9.6e-007	1	K.KSSFEVYCDNNPEAAECR.L 11234 20092 20096
20686	834.1580	2499.4522	2499.0972	0.3550	0	32	0.0078	1	K.GGTSPECAAAWDAVEEVQAESAHK.K
ARTHROv3_630062 Mass: 20094 Score: 405 Queries matched: 21 emPAI: 2.45
Query	Observed	Mr(expt)	Mr(calc)	Delta	Miss	Score	Expect	Rank	Peptide
67	401.3490	800.6834	800.5007	0.1827	0	42	0.0055	1	R.SLIDLLK.N
7463	941.9590	940.9517	940.5957	0.3560	0	8	5.3	1	R.EILGGVIIK.A
11916	560.8690	1119.7234	1119.6110	0.1124	0	(51)	0.00018	1	R.NFLMLLVDR.G 11911
12224	568.8180	1135.6214	1135.6060	0.0155	0	64	8.7e-006	1	R.NFLMLLVDR.G 12225 12232
57	389.1870	1164.5392	1163.5935	0.9457	0	1	94	4	K.AGSQLFDASIR.G
16744	756.2890	1510.5634	1510.6470	-0.0836	0	43	0.00076	1	K.SNNVTEDFGNQMR.S
17397	815.4660	1628.9174	1628.8410	0.0765	0	63	9.3e-006	1	K.NSPELQDFLGSPVVK.G 17396
19732	688.7080	2063.1022	2063.0973	0.0049	0	62	8.3e-006	1	M.SSIVGQLVEPYATALMSVAK.S 19729 19730 19731 19733
19785	694.4150	2080.2232	2079.0922	1.1310	0	(6)	3.1	1	M.SSIVGQLVEPYATALMSVAK.S
11642	1106.4670	2210.9194	2210.1327	0.7868	0	1	33	2	-.MSSIVGQLVEPYATALMSVAK.S
20317	753.3920	2257.1542	2256.1961	0.9581	1	45	0.00031	1	R.KLNQTVLAEVTSAVELNDGQK.H
20362	1147.7840	2293.5534	2293.1372	0.4162	1	5	2.6	1	K.SNNVTEDFGNQMRSLIDLLK.N
14018	1240.4110	3718.2112	3718.7641	-0.5529	1	0	28	1	-.MSSIVGQLVEPYATALMSVAKSNNVTEDFGNQMR.S
ARTHROv3_330005 Mass: 45396 Score: 396 Queries matched: 32 emPAI: 0.42
Query	Observed	Mr(expt)	Mr(calc)	Delta	Miss	Score	Expect	Rank	Peptide
4621	835.0830	834.0757	833.4429	0.6328	0	1	30	1	K.TVSLCVR.Q
4735	420.3640	838.7134	839.3266	-0.6131	0	9	1.7	1	R.MNQEMR.R
4757	420.7740	839.5334	840.3800	-0.8465	0	1	15	1	K.MYIQDR.I 4761 4764 4768
8007	482.2270	962.4394	963.4378	-0.9984	1	8	3.6	2	R.MNQEMRR.L 8012 8034
8431	490.2460	978.4774	979.4327	-0.9553	1	(3)	9.9	2	R.MNQEMRR.L
8452	490.7340	979.4534	979.4327	0.0207	1	(2)	12	4	R.MNQEMRR.L
12266	569.7700	1137.5254	1138.5441	-1.0187	0	0	18	4	M.YSPTGTGVAMR.T
1454	644.3850	1286.7554	1286.7234	0.0320	0	32	0.049	1	K.TDIPVNIYKPK.N 14545 14547 14551 97
14716	651.7850	1301.5554	1301.5564	-0.0010	0	59	2.5e-005	1	K.FDVDWSDYQK.Q
15164	671.8470	1341.6794	1341.7041	-0.0247	0	77	3.8e-007	1	R.HLIFDISGGDLR.Y 15154 15165
16532	740.8170	1479.6194	1479.6334	-0.0139	0	121	1.4e-011	1	K.GMEGGIDEGMSAAAGK.F 16535
16586	496.6010	1486.7812	1485.8555	0.9257	1	14	0.78	1	K.AKTDIPVNIYKPK.N
16752	505.2340	1512.6802	1511.6232	1.0570	0	(10)	1.6	1	K.GMEGGIDEGMSAAAGK.F
17523	827.0100	1652.0054	1651.8100	0.1954	1	2	9.8	8	M.YSPTGTGVAMRTGAAGR.I
6126	892.2850	1782.5554	1782.8505	-0.2951	1	(4)	18	1	-.MYSPTGTGVAMRTGAAGR.I
6325	899.9130	1797.8114	1798.8454	-1.0340	1	5	12	1	-.MYSPTGTGVAMRTGAAGR.I
20443	779.3240	2334.9502	2334.1968	0.7534	0	6	2.8	1	R.YLEGQSIGIIPPGTDNNGKPHK.L
20898	908.1320	2721.3742	2721.3063	0.0678	0	21	0.071	1	K.EMLLPEDEDATIIMMATGTGIAPFR.A 20899
15733	1388.7810	2775.5474	2775.3093	0.2381	1	1	25	2	R.TQAAPENGQQSQSSGTQTPTMTQAKAK.T
ARTHROv3_760017 Mass: 15504 Score: 391 Queries matched: 16 emPAI: 1.69
Query	Observed	Mr(expt)	Mr(calc)	Delta	Miss	Score	Expect	Rank	Peptide
1252	624.4730	623.4657	624.2867	-0.8210	0	1	36	7	R.EASYR.A
10336	525.3370	1048.6594	1048.5414	0.1181	1	0	18	6	K.SLGPNYSRR.E
13622	405.3560	1213.0462	1212.6979	0.3483	0	14	0.54	1	K.HIHLIQVEPK.G
16872	766.2230	1530.4314	1530.7599	-0.3285	1	48	0.00017	1	K.TTAEKLPEEPMTGK.T 16871 16873 3182 16874
17018	779.4460	1556.8774	1556.7544	0.1230	0	92	1.3e-008	1	R.ANMTEFYDALLAAK.G 17015 17016 17017
17097	787.3920	1572.7694	1572.7494	0.0201	0	(64)	1e-005	1	R.ANMTEFYDALLAAK.G
17246	797.4010	1592.7874	1592.8596	-0.0721	1	1	13	3	K.LPEEPMTGKTLLHK.V
20914	913.2300	2736.6682	2736.3541	0.3141	0	29	0.01	1	K.NGSLVIGANYTQEMGLKPGDQFEIR.L 20913
ARTHROv3_680018 Mass: 14690 Score: 376 Queries matched: 8 emPAI: 1.31
Query	Observed	Mr(expt)	Mr(calc)	Delta	Miss	Score	Expect	Rank	Peptide
19123	957.0080	1912.0014	1912.0517	-0.0502	0	96	3.3e-009	1	R.VTLGATSSLIEILQDPQK.R
9921	1035.1280	2068.2414	2068.1528	0.0886	1	101	2.9e-009	1	R.VTLGATSSLIEILQDPQKR.E 19738 19739 19742
20615	1222.0610	2442.1074	2443.1866	-1.0792	0	137	1.9e-013	1	R.EANLETIQSQLNELAQEWAEK.G 20617
12191	1134.6460	3400.9162	3399.6429	1.2732	1	1	32	1	R.EANLETIQSQLNELAQEWAEKGAITEEEAR.S
ARTHROv3_1130066 Mass: 20477 Score: 376 Queries matched: 11 emPAI: 0.84
Query	Observed	Mr(expt)	Mr(calc)	Delta	Miss	Score	Expect	Rank	Peptide
14246	629.8720	1257.7294	1257.7081	0.0213	0	60	2.2e-005	1	K.LIIPADLGYGAR.G 14236 14237 14244 14245 14249
16277	724.8610	1447.7074	1447.6514	0.0560	0	112	9.9e-011	1	K.GWDEGVASMQVGGR.R 16274 16276
17570	832.0330	1662.0514	1661.9253	0.1261	0	38	0.0022	1	R.NRPFSFTIGVGQVIK.G
19573	1012.4830	2022.9514	2023.1354	-0.1839	0	56	3.4e-005	1	R.GAGGVIPPNATLIFDVELLK.I
ARTHROv3_420090 Mass: 13230 Score: 372 Queries matched: 22 emPAI: 0.99
Query	Observed	Mr(expt)	Mr(calc)	Delta	Miss	Score	Expect	Rank	Peptide
5538	435.8280	869.6414	870.4923	-0.8508	1	1	15	6	M.QTLPKER.R
11837	559.2710	1116.5274	1116.6291	-0.1017	0	78	3.1e-007	1	K.LPLFNATSVR.E 11817 661 663 11835 11836 666 11838 11839 11840 11841 11842 11844 670 678 11867
19521	669.0720	2004.1942	2004.0251	0.1690	0	29	0.017	1	K.QCQVLSFIVHRPTGSLY.- 1702
19919	708.6990	2123.0752	2123.0899	-0.0147	1	62	6.5e-006	1	R.RYETLSYLPPLTDAQTQK.Q 19918
3638	789.7760	2366.3062	2365.1406	1.1656	1	0	52	3	K.LPLFNATSVREVMAEIDECR.R
ARTHROv3_870032 Mass: 15688 Score: 366 Queries matched: 18 emPAI: 1.19
Query	Observed	Mr(expt)	Mr(calc)	Delta	Miss	Score	Expect	Rank	Peptide
3401	778.6430	777.6357	777.4055	0.2303	0	1	47	6	-.MALSAGTK.A
12074	565.3400	1128.6654	1128.6219	0.0435	0	53	8.7e-005	1	K.TVVLYFYPK.D 12073 12076
13194	594.3230	1186.6314	1187.4843	-0.8529	0	2	11	3	R.DNYENYQSR.D
2768	741.2090	1480.4034	1479.7755	0.6279	1	3	19	1	-.MALSAGTKAPAFTAK.D 16546 16547
16815	763.8410	1525.6674	1524.7056	0.9618	0	74	5.7e-007	1	K.DTNGNTVSLSDFAGK.T 3120 16813
18677	912.0160	1822.0174	1821.9513	0.0662	0	84	5.4e-008	1	K.YGLPFQLLADTDGAITK.A 18673 18674 18675 18676
1383	636.5400	1906.5982	1905.8241	0.7740	1	2	29	1	K.EAQSFRDNYENYQSR.D
11450	1097.9130	3290.7172	3290.6671	0.0501	1	0	28	3	R.VTYIINGEGVIDYVDDKVNTSTHAQDILAK.V
ARTHROv3_680013 Mass: 19750 Score: 353 Queries matched: 11 emPAI: 0.60
Query	Observed	Mr(expt)	Mr(calc)	Delta	Miss	Score	Expect	Rank	Peptide
13816	612.9440	1223.8734	1222.5830	1.2905	1	0	17	2	K.GGLKAYDEDAGK.D
18057	866.3980	1730.7814	1730.8053	-0.0239	0	119	1.9e-011	1	K.NTFVGWSTWDYTVR.F 18058
20428	1165.0680	2328.1214	2328.2114	-0.0900	0	105	3.9e-010	1	K.QFNPQDSVLFDGNLLPGQVIK.G 20429
20632	820.1390	2457.3952	2456.3064	1.0888	1	33	0.0051	1	R.KQFNPQDSVLFDGNLLPGQVIK.G 20626 20627 20628 20629 20630
ARTHROv3_1540029 Mass: 47150 Score: 350 Queries matched: 16 emPAI: 0.72
Query	Observed	Mr(expt)	Mr(calc)	Delta	Miss	Score	Expect	Rank	Peptide
10837	536.3320	1070.6494	1071.6077	-0.9582	0	40	0.0018	1	K.GFVVIDPLGR.R 10870
14683	650.3610	1298.7074	1298.7711	-0.0636	1	6	6.8	2	R.VKGFVVIDPLGR.R
16009	705.9580	1409.9014	1410.8122	-0.9108	0	95	4.5e-009	1	K.LTWGLELLEIPK.M
16943	773.4300	1544.8454	1544.8198	0.0256	0	74	6.6e-007	1	K.LIEPSAIDYQQLR.R
18350	894.9910	1787.9674	1788.9046	-0.9372	0	44	0.00051	1	K.ISPAFAPFLSNTDPQGK.Q 18353
19054	630.6720	1888.9942	1888.9279	0.0663	0	51	0.00011	1	R.FNTIQQTATSHQAEVSK.L
19582	1016.0410	2030.0674	2030.0585	0.0089	0	84	4.6e-008	1	K.QDAIVIFQGQYPTNIAPR.D 1810
20269	742.3930	2224.1572	2224.2103	-0.0532	0	41	0.0011	1	R.LVTKPDVSAPGAQVYSAVPPTK.Q 20270 20271 20272 20274
20452	781.0040	2339.9902	2340.0918	-0.1016	0	38	0.0022	1	R.ITATPSFDGGNHGTHVCGTVAGGK.T
ARTHROv3_1510065 Mass: 9195 Score: 349 Queries matched: 13 emPAI: 3.98
Query	Observed	Mr(expt)	Mr(calc)	Delta	Miss	Score	Expect	Rank	Peptide
677	559.5060	558.4987	559.2714	-0.7727	0	4	23	2	M.SNSPR.L
13700	610.3060	1218.5974	1218.5914	0.0060	0	82	1.3e-007	1	R.LQGTDLVDCAK.S 13703 13709
15603	688.3800	1374.7454	1374.6991	0.0464	0	83	7.6e-008	1	K.NVETLSDLITDR.Q
17236	796.8510	1591.6874	1591.7876	-0.1001	1	0	16	9	R.LQGTDLVDCAKSSAK.Q
17609	835.9390	1669.8634	1669.8523	0.0112	0	19	0.22	1	K.IVQQGGVEIAPDSASSL.- 17607
18359	895.8900	1789.7654	1789.7829	-0.0174	0	71	9.6e-007	1	R.NCGYGEDIEAFTSSLK.K
19155	640.3010	1917.8812	1917.8778	0.0033	1	73	6.6e-007	1	R.NCGYGEDIEAFTSSLKK.A 7930 19157 19161
ARTHROv3_6530002 Mass: 19455 Score: 346 Queries matched: 10 emPAI: 0.90
Query	Observed	Mr(expt)	Mr(calc)	Delta	Miss	Score	Expect	Rank	Peptide
1436	643.3010	642.2937	643.3765	-1.0828	1	7	5.5	1	K.LERAR.A
13427	601.3240	1200.6334	1201.6303	-0.9968	0	24	0.07	2	R.DDSIVTIGQVR.F 13439
16193	719.8210	1437.6274	1437.7140	-0.0865	0	73	8.9e-007	1	R.VYPDAPSASISGFK.E 16191
16546	741.4240	1480.8334	1480.8501	-0.0166	0	102	1.3e-009	1	K.TLPAIAVEILQGEK.I 16547
20039	1075.4730	2148.9314	2149.0539	-0.1224	0	116	4e-011	1	R.FQTPESAQVSQSPTVISSEK.L
12946	1174.1540	2346.2934	2345.2114	1.0820	0	1	25	6	K.EIIDLGEFSGENELTVQAILR.D
20752	850.0670	2547.1792	2547.2816	-0.1025	1	25	0.031	1	R.FQTPESAQVSQSPTVISSEKLER.A
ARTHROv3_200001 Mass: 26897 Score: 345 Queries matched: 16 emPAI: 1.27
Query	Observed	Mr(expt)	Mr(calc)	Delta	Miss	Score	Expect	Rank	Peptide
70	413.7010	825.3874	825.4385	-0.0510	0	19	0.38	1	K.LLFYDR.Y
7562	473.2670	944.5194	944.4563	0.0631	1	6	5.4	1	R.EAGIDGDRL.-
15927	702.3310	1402.6474	1402.6576	-0.0101	0	98	3.4e-009	1	R.AEQVTAELEEER.R 15926
16061	709.8740	1417.7334	1417.7276	0.0059	0	59	2.1e-005	1	R.QAPDVMVVFGVEK.G 16043
17029	520.6720	1558.9942	1558.7587	0.2355	1	32	0.012	1	R.AEQVTAELEEERR.K
17496	549.5660	1645.6762	1645.7907	-0.1145	1	72	1.1e-006	1	R.SRAEQVTAELEEER.R 17495
20438	777.7690	2330.2852	2329.3118	0.9734	0	38	0.0015	1	K.AIAPQVVLEILSPGNRPGELTR.K 20432 20436 20437 3381
20999	958.8050	2873.3932	2873.4018	-0.0086	0	52	6e-005	1	K.IATQHEIIYPDSDGKPMAENTIQFR.W
13184	1187.3330	3558.9772	3559.7439	-0.7667	1	3	17	2	-.MVSQPKIATQHEIIYPDSDGKPMAENTIQFR.W
ARTHROv3_1420067 Mass: 58688 Score: 343 Queries matched: 22 emPAI: 0.12
Query	Observed	Mr(expt)	Mr(calc)	Delta	Miss	Score	Expect	Rank	Peptide
1432	643.1440	642.1367	641.3861	0.7507	0	4	23	1	R.VTLGPR.G
5857	442.3120	882.6094	883.5491	-0.9396	0	13	0.63	2	R.GVLNVAAIK.A 5856 5859 5917
8580	493.2730	984.5314	984.5352	-0.0038	0	6	5.9	5	R.GVNALADAVR.V 8551
11723	555.9470	1109.8794	1110.6873	-0.8079	1	2	8	1	K.ARGVLNVAAIK.A
14271	630.8030	1259.5914	1260.6674	-1.0759	1	0	25	6	K.VGAATETELKSR.K
16029	707.9340	1413.8534	1413.8079	0.0456	0	104	6.5e-010	1	K.ISAIQDIVSVLEK.V 16030 2220
16336	727.8990	1453.7834	1454.7365	-0.9530	0	3	8	2	K.AIELGDPLENTGAR.L
16953	774.3870	1546.7594	1546.7304	0.0291	0	87	3.6e-008	1	R.GYISPYFITDSER.M 16954
18066	866.9670	1731.9194	1732.9029	-0.9835	1	3	7.9	3	R.MTVELDNARVLITDK.K 18064
1344	633.4550	1897.3432	1897.9857	-0.6426	0	5	19	2	R.QIANNSGVEGSVIVEQVR.N
14082	1245.9580	2489.9014	2490.2272	-0.3257	0	3	14	1	K.TNDVAGDGTTTAAVLAQAMIQEGLK.N
7928	959.8930	2876.6572	2876.4325	0.2247	1	4	15	1	K.DGVITVEESKSLTTELEVVEGMQIDR.G
14199	1254.6940	3761.0602	3759.9526	1.1076	0	1	26	1	K.AMLQDIAILTGGQLISEEIGLNLETATVEMLGTATK.V
14588	1291.6430	3871.9072	3872.0526	-0.1454	1	4	14	2	R.KAMLQDIAILTGGQLISEEIGLNLETATVEMLGTATK.V
ARTHROv3_930035 Mass: 34846 Score: 328 Queries matched: 12 emPAI: 0.31
Query	Observed	Mr(expt)	Mr(calc)	Delta	Miss	Score	Expect	Rank	Peptide
567	542.9270	1083.8394	1084.5989	-0.7595	0	18	0.67	1	R.GQGITVGNALR.R 11159
15053	666.3830	1330.7514	1331.7006	-0.9492	0	1	14	5	R.EDVLEIMLNLK.E
16177	718.8310	1435.6474	1435.6613	-0.0138	0	96	4.3e-009	1	K.IECIESNISTDR.S 16174
17012	779.0090	1556.0034	1555.8933	0.1101	0	96	5.4e-009	1	R.VLLSNLEGTAITAVR.I 17010 17011
17321	538.0220	1611.0442	1611.8369	-0.7927	0	2	9.2	3	R.IAGVNHEFATIEGVR.E 17320
18801	928.4000	1854.7854	1856.0328	-1.2474	1	2	9.5	2	R.EDVLEIMLNLKEAVLK.S
5863	883.8150	2648.4232	2647.4221	1.0010	0	14	1.5	1	R.LLVQGPATVTVGHFDLPSEVEVVNK.N
ARTHROv3_730012 Mass: 13712 Score: 324 Queries matched: 17 emPAI: 1.43
Query	Observed	Mr(expt)	Mr(calc)	Delta	Miss	Score	Expect	Rank	Peptide
2613	733.4780	732.4707	732.3654	0.1053	0	4	12	3	R.GDVSEVK.T
3481	781.4680	780.4607	781.4156	-0.9549	0	0	44	5	R.FTVMIR.G
6896	460.8580	919.7014	919.5491	0.1523	0	44	0.00095	1	R.VTLVGYIR.A 6893
8886	499.8530	997.6914	997.5556	0.1358	0	86	4.3e-008	1	R.AAAEGLTLPR.G 8880 8881
12965	588.2920	1174.5694	1175.5856	-1.0162	0	82	1.4e-007	1	K.TAMDAGIAAVEK.V 12995
15466	680.9170	1359.8194	1359.7220	0.0974	0	72	1.1e-006	1	K.GFPGILAAADAMVK.A 1855 15465
1953	688.5810	1375.1474	1375.7170	-0.5695	0	(3)	26	1	K.GFPGILAAADAMVK.A
16524	740.3790	1478.7434	1479.7756	-1.0321	1	6	4.9	2	R.FTVMIRGDVSEVK.T 16526
1321	631.1870	1890.5392	1889.9404	0.5987	1	12	4.4	1	R.GDVSEVKTAMDAGIAAVEK.V
13541	1207.6630	2413.3114	2413.2787	0.0327	1	1	31	1	R.RVIIHSGEFLMSQQAVGALETK.G
ARTHROv3_1380022 Mass: 25974 Score: 322 Queries matched: 14 emPAI: 0.83
Query	Observed	Mr(expt)	Mr(calc)	Delta	Miss	Score	Expect	Rank	Peptide
4522	415.6880	829.3614	829.4446	-0.0832	0	27	0.068	1	R.LDLAGWR.R 4525
15393	677.4280	1352.8414	1352.7234	0.1180	0	33	0.0089	1	R.QAPDAMVAIGRPK.G 15374 15390
16092	711.3480	1420.6814	1420.6479	0.0336	0	102	9.6e-010	1	K.MIEEMSGWVSPR.L 16089 2269
16303	727.2770	1452.5394	1452.6377	-0.0983	0	(81)	1.3e-007	1	K.MIEEMSGWVSPR.L
17875	852.6270	1703.2394	1702.9049	0.3345	1	1	9	2	R.QAPDAMVAIGRPKGHR.G
19080	950.9840	1899.9534	1899.9043	0.0491	0	65	4e-006	1	R.FEFPPTGLELYYPDGR.R
1546	653.3400	1956.9982	1956.9541	0.0441	0	51	0.00035	1	R.FLTSVELHQQAEAAEER.A
20614	814.4710	2440.3912	2440.2023	0.1889	0	11	0.78	1	R.QWEEDNIAPQVVFEILSPGNR.L
14431	1275.3950	3823.1632	3821.8645	1.2987	0	0	29	2	-.MIQQVSPTVIYPDSDGQPMAENTQQFQWIVVIK.E
ARTHROv3_1130065 Mass: 12802 Score: 321 Queries matched: 18 emPAI: 2.28
Query	Observed	Mr(expt)	Mr(calc)	Delta	Miss	Score	Expect	Rank	Peptide
10782	535.2910	1068.5674	1068.4732	0.0942	0	56	5.1e-005	1	R.FIDEMMQR.L 10783
11513	550.8900	1099.7654	1100.4631	-0.6976	0	(7)	4.1	1	R.FIDEMMQR.L
12680	580.7660	1159.5174	1159.5478	-0.0303	0	73	1e-006	1	K.NMMQDIGVPR.Q 12679 12682
12980	588.3740	1174.7334	1175.5427	-0.8093	0	(5)	7.4	1	K.NMMQDIGVPR.Q
955	596.8310	1191.6474	1191.5376	0.1098	0	(5)	12	1	K.NMMQDIGVPR.Q
14077	623.3250	1244.6354	1244.6401	-0.0047	0	49	0.00023	1	K.LQEVTDQWVK.E 14076
14794	655.3270	1308.6394	1309.6522	-1.0128	1	2	10	9	R.FIDEMMQRLK.M 14793
17624	837.4870	1672.9594	1672.9433	0.0161	0	36	0.004	1	K.QLLMIGIGTTSLVAEK.L 17627
18161	583.6580	1747.9522	1747.8597	0.0925	1	67	3.2e-006	1	R.LKMDQQSLEELMQR.Q 846
20835	878.4270	2632.2592	2632.3815	-0.1224	1	(1)	7.7	4	-.MDDNNLLKQLLMIGIGTTSLVAEK.L
5849	883.4140	2647.2202	2648.3765	-1.1563	1	2	28	1	-.MDDNNLLKQLLMIGIGTTSLVAEK.L
ARTHROv3_5300008 Mass: 44154 Score: 317 Queries matched: 49 emPAI: 0.43
Query	Observed	Mr(expt)	Mr(calc)	Delta	Miss	Score	Expect	Rank	Peptide
14214	628.3770	1254.7394	1254.7183	0.0211	0	68	3.1e-006	1	K.VSPLLLESLER.I 1298 14211 14213
156	452.7500	1355.2282	1355.6146	-0.3865	0	7	8.1	1	K.ETVGEFFGEWR.I
15561	686.8920	1371.7694	1371.7510	0.0184	0	65	5.9e-006	1	K.NFNLLVTLPEGR.K 15563
15883	700.3340	1398.6534	1398.6991	-0.0456	0	65	5.4e-006	1	R.SLENPGVEQVEAK.N 15884
16719	754.4010	1506.7874	1506.7718	0.0156	0	55	4.7e-005	1	R.EFFVQEEVAGKPK.V 16673 16674 16677 16679 16680 16681 16683 2976 16685 2977 16686 16687 16689 16690 16691 16692 16693 16694 16695 16696 16698 16701 16702 16703 16704 16705 16706 16707 16708 16709 16710 16711 16712 16713 16715 16716 16722 16723
20380	770.4640	2308.3702	2308.2110	0.1592	0	43	0.00064	1	K.NNLFPVQVAAQIGSCLATIHR.D
ARTHROv3_620013 Mass: 31102 Score: 316 Queries matched: 12 emPAI: 0.84
Query	Observed	Mr(expt)	Mr(calc)	Delta	Miss	Score	Expect	Rank	Peptide
879	587.4190	586.4117	585.3486	1.0631	0	7	7.5	1	R.QLTPK.E
11787	557.8720	1113.7294	1113.6295	0.1000	0	45	0.00067	1	K.LLGWNVGLSR.S
14223	628.8680	1255.7214	1255.7136	0.0079	0	96	4.9e-009	1	K.GVLGELGLIETR.- 14222
15442	679.4310	1356.8474	1356.8017	0.0458	0	39	0.0024	1	K.TLFITTNPIPIK.A 15439
17058	783.9060	1565.7974	1565.7330	0.0644	0	47	0.00027	1	K.QIQDMIQMFEAGR.V
18766	924.0180	1846.0214	1845.9432	0.0782	0	110	1.3e-010	1	K.VIAGTGSNSTQEAIAATQK.A 18765 18767
6602	911.3210	2730.9412	2730.3469	0.5943	1	2	23	1	K.QIQDMIQMFEAGRVQEATEIHIK.L
11718	1110.7690	3329.2852	3328.7555	0.5297	0	6	8	1	K.EFQIYSGDDSLTLPLLAVGGTGVVSVASHLVGK.Q
ARTHROv3_2320001 Mass: 35125 Score: 315 Queries matched: 22 emPAI: 0.57
Query	Observed	Mr(expt)	Mr(calc)	Delta	Miss	Score	Expect	Rank	Peptide
2672	735.4820	734.4747	735.3585	-0.8838	0	3	12	1	K.ITEAMR.L 2693
5396	865.6390	864.6317	863.4535	1.1783	1	2	26	3	K.KITEAMR.L
5780	880.5470	879.5397	878.4610	1.0787	1	6	6.9	1	K.GGKFDVTR.E
7382	938.9800	937.9727	938.5073	-0.5346	0	0	12	2	K.TLTLSYNK.A
7606	474.2170	946.4194	947.5222	-1.1028	1	3	14	3	-.MSNLKAIR.D
8862	499.3150	996.6154	996.6080	0.0074	0	10	1.7	2	K.VGLVVLAGNR.G
38	334.5410	1000.6012	999.5614	1.0398	1	0	43	1	R.KAIQHFTR.R
12405	573.8400	1145.6654	1145.6557	0.0098	0	20	0.23	1	R.LAGVLYGLQGR.L 12403 12404
14794	655.3270	1308.6394	1308.6496	-0.0101	0	88	2.8e-008	1	R.GLCGAYNSNIIK.R 14792 14793
16070	710.3230	1418.6314	1418.6790	-0.0475	0	90	1.6e-008	1	R.AWQESTASELAAR.M 2254
16449	735.4020	1468.7894	1468.7562	0.0333	0	106	6.1e-010	1	K.AEGLEYSYLLVGR.K 16443 16446
18284	888.0670	1774.1194	1773.8720	0.2475	0	49	0.00019	1	R.LQFEDVECPLLQQR.E 18283
9252	1012.4220	2022.8294	2021.9694	0.8600	0	29	0.051	1	K.VSSAADEILAWFESGAVDR.V
ARTHROv3_590035 Mass: 58942 Score: 310 Queries matched: 27 emPAI: 0.46
Query	Observed	Mr(expt)	Mr(calc)	Delta	Miss	Score	Expect	Rank	Peptide
6457	452.8260	903.6374	904.4073	-0.7698	0	1	22	5	R.SCAPIDSR.N
8582	493.3660	984.7174	984.5968	0.1207	1	4	8.8	5	R.LIGIDQKAK.R
8820	498.2670	994.5194	994.4720	0.0475	0	3	9	4	K.IGTEYADAR.R
11125	542.8400	1083.6654	1083.6400	0.0254	1	10	1.9	2	R.LIGIDAQAKR.R 11124 11128
11246	544.8380	1087.6614	1087.5761	0.0853	0	44	0.00095	1	R.LPSVTDTDIK.F 11237 11242
11427	548.8440	1095.6734	1095.6288	0.0447	0	33	0.01	1	R.VLEEIIQRP.- 11428
13297	597.3090	1192.6034	1192.5432	0.0602	1	4	7.9	2	R.NETKGSSSNGGR.A
14185	627.2310	1252.4474	1251.7299	0.7176	1	9	2	2	R.RVLEEIIQRP.-
15649	461.6000	1381.7782	1381.7314	0.0468	0	25	0.044	1	R.AVEEIIQRPDGR.V
17437	819.8400	1637.6654	1637.8049	-0.1395	1	13	1	1	K.VKGDDGQSYSVWIGK.N 17438
4909	846.4180	1690.8214	1690.7870	0.0344	0	10	4.9	1	K.SSNGQVSNAAASTASPSR.T
18171	876.0460	1750.0774	1749.9625	0.1150	0	66	3.7e-006	1	R.VLEEIIQRPDGPVASK.S 5664 18170 18172
18213	880.8730	1759.7314	1759.8853	-0.1539	0	100	1.3e-009	1	K.YVPSGAIITNQQQADR.L
19517	668.9070	2003.6992	2003.0112	0.6879	0	46	0.00028	1	K.IDPTAYVHSFSNIIGDVR.I 19514
20195	732.9990	2195.9752	2194.9445	1.0306	0	15	0.41	1	R.EVMAALEGCMQEHSGEYVR.L
20975	944.4850	2830.4332	2829.4509	0.9823	1	9	1.3	1	K.YVPSGAIITNQQQADRLPSVTDTDIK.F 20976
ARTHROv3_4470001 Mass: 21764 Score: 300 Queries matched: 7 emPAI: 0.77
Query	Observed	Mr(expt)	Mr(calc)	Delta	Miss	Score	Expect	Rank	Peptide
11243	544.8070	1087.5994	1087.5873	0.0121	0	87	4.7e-008	1	R.SPTDSLSLLR.E 11198 11238 11244
11863	559.7690	1117.5234	1117.5226	0.0008	0	70	2.2e-006	1	R.WEALTPDMR.R
17346	810.4350	1618.8554	1618.8178	0.0377	0	105	5.1e-010	1	R.GFAPLCPDFVVELR.S
19008	628.9530	1883.8372	1882.9748	0.8623	1	41	0.0011	1	R.TATGELIVNPPAGSESGKR.N
ARTHROv3_570058 Mass: 41214 Score: 295 Queries matched: 7 emPAI: 0.36
Query	Observed	Mr(expt)	Mr(calc)	Delta	Miss	Score	Expect	Rank	Peptide
17999	860.8870	1719.7594	1719.8540	-0.0945	0	90	1.5e-008	1	R.GANITGANFSNANLTGAK.L 18000
18264	885.9250	1769.8354	1769.8360	-0.0005	0	62	1e-005	1	R.EFVYTDPDTQIDLSK.G
18364	597.9490	1790.8252	1789.9588	0.8664	0	52	9.5e-005	1	R.GTLHFVIGGNPANAVPAR.S
19599	1017.9990	2033.9834	2034.0092	-0.0257	0	94	5.7e-009	1	R.SVFNIEMADPVGNLQTTAK.E 19597
14124	1250.1080	3747.3022	3746.8356	0.4666	1	0	33	1	R.SVFNIEMADPVGNLQTTAKEGSQSCRPGQLGLTNK.A
ARTHROv3_780005 Mass: 24243 Score: 294 Queries matched: 12 emPAI: 0.68
Query	Observed	Mr(expt)	Mr(calc)	Delta	Miss	Score	Expect	Rank	Peptide
772	575.1300	574.1227	574.2711	-0.1483	0	2	47	9	K.AEAER.Q
2228	708.4760	707.4687	707.3602	0.1085	0	1	13	4	K.ELYQR.T 2226
7829	956.4160	955.4087	955.4862	-0.0775	0	19	0.56	1	R.ALGLDPEEL.-
16539	740.8910	1479.7674	1479.7246	0.0429	0	85	5.3e-008	1	R.GPDFFAVLDVDGTK.E
17645	839.5020	1676.9894	1676.8443	0.1451	0	54	6.9e-005	1	R.YPDVIVELMSPSTAR.V
18246	589.6440	1765.9102	1764.8683	1.0419	1	38	0.0027	1	R.GPDFFAVLDVDGTKER.Q 890 18239
19482	998.0000	1993.9854	1993.9633	0.0222	0	72	1e-006	1	R.FYDTEGNLVLLPEEAER.Q 19480 19481
ARTHROv3_1620011 Mass: 9321 Score: 293 Queries matched: 7 emPAI: 1.59
Query	Observed	Mr(expt)	Mr(calc)	Delta	Miss	Score	Expect	Rank	Peptide
17492	823.3080	1644.6014	1644.7059	-0.1044	0	103	7.1e-010	1	K.IYDTCIGCTQCVR.A 17491 17493
17931	571.2690	1710.7852	1710.7818	0.0034	1	41	0.0012	1	K.RCETACPTDFLSVR.V 17929
19052	945.4470	1888.8794	1888.8522	0.0273	0	68	2e-006	1	R.ACPLDVLEMVPWDGCK.A 19053
ARTHROv3_810063 Mass: 28403 Score: 293 Queries matched: 16 emPAI: 0.25
Query	Observed	Mr(expt)	Mr(calc)	Delta	Miss	Score	Expect	Rank	Peptide
14599	646.8370	1291.6594	1291.6772	-0.0178	0	76	5.4e-007	1	K.LAGELQSQYGVK.V
17268	798.9340	1595.8534	1595.8308	0.0227	0	128	2.5e-012	1	K.ALVTGASFGIGETFAR.Q 17265 17266 17267
11913	1120.6860	2239.3574	2240.1623	-0.8049	1	2	24	1	-.MQIQKALVTGASFGIGETFAR.Q
20961	939.8550	2816.5432	2815.2655	1.2776	0	11	0.97	1	R.ILCLCPGPTESNFFENAEFPQSMK.S 20948 20949 20952 20953 20955 20956 20958 20959
8685	988.9090	2963.7052	2964.6544	-0.9493	1	0	36	1	K.QLAMVQLNVTVLVELTYLFLGVMKAR.R
ARTHROv3_690019 Mass: 46765 Score: 291 Queries matched: 8 emPAI: 0.31
Query	Observed	Mr(expt)	Mr(calc)	Delta	Miss	Score	Expect	Rank	Peptide
5923	885.5530	884.5457	885.5284	-0.9826	0	2	27	1	R.ATNVLLAGK.N
11685	554.8130	1107.6114	1107.5383	0.0732	0	49	0.00022	1	R.AIEAVMDGFR.V
1705	669.2670	1336.5194	1336.6598	-0.1404	0	50	0.00048	1	K.NVVVVGYGWCGK.G
16903	769.9180	1537.8214	1537.8464	-0.0250	0	73	8.2e-007	1	R.GLGANVIVTEVDPVR.A
11563	1102.7440	2203.4734	2204.1776	-0.7042	1	3	19	1	R.ATNVLLAGKNVVVVGYGWCGK.G
20257	1111.5090	2221.0034	2221.1123	-0.1088	0	114	4.9e-011	1	R.VMPMEQAASLGDLFITVTGNK.H 20256
12046	1128.0190	2254.0234	2253.1021	0.9213	0	(0)	31	1	R.VMPMEQAASLGDLFITVTGNK.H
ARTHROv3_430056 Mass: 41875 Score: 281 Queries matched: 20 emPAI: 0.98
Query	Observed	Mr(expt)	Mr(calc)	Delta	Miss	Score	Expect	Rank	Peptide
12266	569.7700	1137.5254	1137.6030	-0.0775	0	57	3.3e-005	1	M.TEVYIVSATR.T
1185	615.3930	1228.7714	1229.6252	-0.8537	0	7	16	1	K.NEISPIEVSSR.K 13884
1395	638.8060	1275.5974	1275.6863	-0.0889	0	47	0.00088	1	R.FPEVPIFATQK.L
1445	643.8400	1285.6654	1284.6384	1.0271	0	4	25	2	-.MTEVYIVSATR.T
15825	699.8580	1397.7014	1397.6827	0.0188	0	54	7.5e-005	1	R.QALDEVAFYSQK.R 15876
17242	796.9740	1591.9334	1591.8933	0.0401	0	51	0.00013	1	R.IVVTLLNALEQHDK.S 17243
17971	858.8970	1715.7794	1714.9770	0.8024	1	7	3.3	1	R.FPEVPIFATQKLLGR.L
18657	607.3210	1818.9412	1818.8723	0.0689	0	59	2.2e-005	1	R.FGGGLSGFSPADLGAHAMK.A 18658
18820	621.3100	1860.9082	1859.9966	0.9116	0	52	0.00011	1	K.LNVNGGAIALGHPIGASGSR.I
19721	687.3960	2059.1662	2058.0317	1.1345	0	32	0.01	1	K.SLGLAALCHGTGGGTAFAIER.V 19671 1929
12259	1138.2280	2274.4414	2273.1627	1.2788	1	(1)	28	3	R.FGGGLSGFSPADLGAHAMKAALAK.A
12376	1145.2690	2288.5234	2289.1576	-0.6341	1	1	23	1	R.FGGGLSGFSPADLGAHAMKAALAK.A
7071	928.2060	2781.5962	2781.2844	0.3118	0	2	24	1	K.MSVNDFDLFENNEAFAVSTLLFDK.M
13576	1209.2680	3624.7822	3623.7164	1.0658	1	3	12	1	K.MSVNDFDLFENNEAFAVSTLLFDKMLGVSQDK.L
ARTHROv3_3290003 Mass: 9715 Score: 279 Queries matched: 13 emPAI: 2.38
Query	Observed	Mr(expt)	Mr(calc)	Delta	Miss	Score	Expect	Rank	Peptide
12613	579.3110	1156.6074	1156.6604	-0.0530	0	39	0.003	1	K.YVPVPLSVQR.K 12614 12616 12618 12620
16855	765.3910	1528.7674	1528.7191	0.0483	0	51	0.00014	1	R.SDHGQLLELTCEK.M 16854
17556	830.4810	1658.9474	1658.9090	0.0384	0	85	5e-008	1	K.VAVLSSEISAVQISEK.S 4523 17554 17555
19638	1024.3770	2046.7394	2047.8649	-1.1255	0	1	8.8	3	K.TQEDAMGVYNQVLDMMR.S
20089	725.9230	2174.7472	2175.9599	-1.2127	1	6	2.1	2	R.KTQEDAMGVYNQVLDMMR.S
ARTHROv3_430053 Mass: 18104 Score: 275 Queries matched: 36 emPAI: 2.31
Query	Observed	Mr(expt)	Mr(calc)	Delta	Miss	Score	Expect	Rank	Peptide
4662	418.7470	835.4794	835.4440	0.0355	0	39	0.0025	1	K.NISDFLK.T 4660 4663 4664
8216	486.7620	971.5094	971.4501	0.0593	0	34	0.01	1	R.DYGWYLR.V 8210 8214 8219 8220 8223
8613	493.8590	985.7034	985.6172	0.0863	0	34	0.0099	1	M.TVVSQVILK.A 8603 8604 8605 8606 8607 8608 8609 8610 8611 8614 8617 8631
15989	470.2410	1407.7012	1406.7154	0.9858	1	1	11	6	K.NISDFLKTGEQR.L
17293	801.9990	1601.9834	1600.7820	1.2014	1	5	5.6	6	R.SLCLRDYGWYLR.V
17304	536.6410	1606.9012	1606.7838	0.1173	1	40	0.002	1	K.ADDELRYPTTGELK.N 17305
19475	997.4770	1992.9394	1992.9471	-0.0076	0	58	2.2e-005	1	K.EMYNSLGVPMPGMVEAIR.C 19471 19472 19473
19536	1005.4590	2008.9034	2008.9420	-0.0386	0	(42)	0.00086	1	K.EMYNSLGVPMPGMVEAIR.C
19576	1013.4320	2024.8494	2024.9369	-0.0875	0	(25)	0.036	1	K.EMYNSLGVPMPGMVEAIR.C
3794	796.5320	2386.5742	2386.3359	0.2382	1	7	7.3	1	R.VITYGILSGDKDPIESIGLIGVK.E
11095	1083.2040	3246.5902	3246.6338	-0.0436	1	(1)	25	4	K.DPIESIGLIGVKEMYNSLGVPMPGMVEAIR.C
11100	1083.5980	3247.7722	3246.6338	1.1384	1	2	25	2	K.DPIESIGLIGVKEMYNSLGVPMPGMVEAIR.C
ARTHROv3_300043 Mass: 98580 Score: 272 Queries matched: 30 emPAI: 0.30
Query	Observed	Mr(expt)	Mr(calc)	Delta	Miss	Score	Expect	Rank	Peptide
692	561.7480	560.7407	560.3170	0.4238	0	2	13	1	K.TELAK.A
1615	661.3920	660.3847	660.3078	0.0769	0	2	37	7	R.DEEIR.R
6368	451.3460	900.6774	899.5552	1.1222	1	8	4.4	6	K.AGISVAKVR.E
6457	452.8260	903.6374	902.4168	1.2207	0	3	13	3	-.MQPTDPSK.F
8580	493.2730	984.5314	985.6032	-1.0718	1	6	4.9	4	R.TIQILSRR.T
9047	502.3390	1002.6634	1002.5419	0.1215	0	29	0.027	1	K.ILQLEMEK.L
9560	511.9450	1021.8754	1021.5808	0.2947	1	8	1.9	1	K.YGTLEALKK.Q
649	556.8670	1111.7194	1111.6713	0.0481	0	40	0.0046	1	K.LQQIITQIR.G 11756
12096	1130.8310	1129.8237	1128.5961	1.2276	1	3	15	1	R.LEQHKMSLK.L
992	600.3420	1198.6694	1198.6306	0.0389	0	62	3.2e-005	1	R.VNIEIQQAER.N
13563	604.7540	1207.4934	1206.6244	0.8690	1	5	5.1	6	K.YIEKDAALER.R
13971	412.5940	1234.7602	1235.6411	-0.8809	0	5	7.2	3	R.SAFRPEFLNR.I
14605	647.3330	1292.6514	1292.7088	-0.0574	0	61	1.3e-005	1	K.NNPVLIGEPGVGK.T 14598
15549	686.3800	1370.7454	1370.7405	0.0049	0	56	5e-005	1	R.AIQQELETQIAK.G 15550
16122	713.4060	1424.7974	1424.7623	0.0351	0	60	1.4e-005	1	R.IIAGDVPQSLQER.K 16121 16123
16211	720.9370	1439.8594	1439.7773	0.0822	0	19	0.23	1	K.AWQALAQTPDIVK.Q
348	508.2840	1521.8302	1521.8515	-0.0213	1	16	1.4	1	R.TKNNPVLIGEPGVGK.T
17221	531.2580	1590.7522	1590.7849	-0.0327	1	1	13	3	K.LSLQKESDTASQER.L
4990	849.5020	1696.9894	1696.8672	0.1223	0	24	0.16	1	K.ALASYLFDTEEAIVR.V
18053	865.9110	1729.8074	1728.7447	1.0627	1	1	11	3	R.VDMSEYMEKHSVSR.L
19499	1001.4130	2000.8114	2000.0287	0.7828	1	0	10	3	R.VVGQDEAVTAVADSIQRSR.A
19636	683.0510	2046.1312	2045.0892	1.0420	1	48	0.00019	1	K.TLLREEVTESDIAEIISK.W
14336	1266.0490	2530.0834	2531.3748	-1.2913	1	3	13	1	R.FQQVYVDQPNVVDTISILRGLK.E
11774	1114.2310	3339.6712	3340.6721	-1.0009	1	0	31	2	K.QAQQQQIETEHLMKALLEQDGLANSLFNK.A
13006	1177.5710	3529.6912	3528.8075	0.8837	1	1	28	1	R.RPYAVILFDEIEKAHPDVFNVMLQILDDGR.V
ARTHROv3_1130103 Mass: 91889 Score: 271 Queries matched: 32 emPAI: 0.15
Query	Observed	Mr(expt)	Mr(calc)	Delta	Miss	Score	Expect	Rank	Peptide
1194	615.6960	614.6887	615.3704	-0.6817	0	8	11	1	R.TQVIR.M
1217	619.2900	618.2827	619.3289	-1.0462	1	4	23	2	K.KSETR.T
7730	477.1880	952.3614	953.6134	-1.2520	1	5	5.1	1	R.VIQILGRR.T 7772
8616	986.7870	985.7797	985.5444	0.2353	0	5	12	1	R.LIGQEEAVK.A 8634 8647
583	544.8340	1087.6534	1087.6423	0.0111	1	2	39	3	K.VLKSMGVNLK.D
12003	563.3170	1124.6194	1123.5622	1.0573	1	3	8.3	2	K.LSDRYISDR.Y
813	579.7180	1157.4214	1158.5880	-1.1666	0	2	37	2	K.AIDLIDEAGSR.V
12643	579.7920	1157.5694	1157.6292	-0.0597	0	0	26	7	R.VLELSLEEAR.Q
13563	604.7540	1207.4934	1208.6261	-1.1327	1	6	4	3	K.HIERDAALER.R
14605	647.3330	1292.6514	1292.7088	-0.0574	0	61	1.3e-005	1	K.NNPVLIGEPGVGK.T 14598
16214	721.3770	1440.7394	1440.8300	-0.0906	1	6	4.2	2	R.VLENLGVDLSKVR.T
16471	736.3470	1470.6794	1470.8228	-0.1433	1	17	0.33	2	K.AIKVIMLAQEEAR.R 16470 16483 16485
348	508.2840	1521.8302	1521.8515	-0.0213	1	16	1.4	1	R.TKNNPVLIGEPGVGK.T
16939	772.9440	1543.8734	1543.8093	0.0641	0	113	8.2e-011	1	R.LLEDSLAEEILSGR.V 3293
1101	607.9740	1820.9002	1819.9217	0.9785	0	4	20	1	R.LVEEGYNPSYGARPLR.R
18793	618.6570	1852.9492	1852.8989	0.0503	1	46	0.00037	1	R.GELQCIGATTLDEYRK.H 18798
19390	988.4940	1974.9734	1976.0228	-1.0493	1	8	2.2	2	R.LVEEGYNPSYGARPLRR.A
19424	661.6940	1982.0602	1981.0554	1.0048	1	5	4.3	2	R.TVDFKNTLIIMTSNIGSK.V
20295	747.0510	2238.1312	2238.0838	0.0474	1	62	7e-006	1	R.TKTPTLDEFGSNLTQMAAEGK.L 20296
12269	1138.8510	2275.6874	2276.1437	-0.4563	0	1	29	2	K.LIGSPPGYVGYNEGGQLTEAVR.R
20368	766.4410	2296.3012	2295.1165	1.1847	1	2	6.6	2	K.LTESESEKLLHMEDTLHQR.L
6914	921.5810	2761.7212	2761.3593	0.3619	1	2	28	1	K.TPTLDEFGSNLTQMAAEGKLDPVVGR.Q
ARTHROv3_1130127 Mass: 11399 Score: 269 Queries matched: 6 emPAI: 1.20
Query	Observed	Mr(expt)	Mr(calc)	Delta	Miss	Score	Expect	Rank	Peptide
14538	643.9050	1285.7954	1285.7242	0.0713	0	95	8e-009	1	K.TTLSLADLIPSR.V 14537 14539
14628	647.9100	1293.8054	1294.5823	-0.7769	0	1	15	5	-.MSNSGNTQAIEK.L
19294	647.9710	1940.8912	1939.9792	0.9120	0	46	0.0003	1	K.WNLYLGDANLHTPVAEK.L
4023	806.0080	2415.0022	2414.2832	0.7190	0	46	0.00097	1	K.LYPILEEAADLEEETVINILK.D
ARTHROv3_6210003 Mass: 7815 Score: 267 Queries matched: 19 emPAI: 0.45
Query	Observed	Mr(expt)	Mr(calc)	Delta	Miss	Score	Expect	Rank	Peptide
1900	343.2530	684.4914	683.3425	1.1490	1	6	4.9	1	-.MRSFK.V
2588	731.7770	730.7697	731.4364	-0.6666	1	3	23	2	K.MGGKIVK.V
15686	693.8220	1385.6294	1386.7402	-1.1107	1	8	3.7	3	K.VTACVPSQTRIR.T
16445	735.3880	1468.7614	1469.8090	-1.0475	0	52	0.00012	1	K.VELATGKPGTNTGLL.- 16444 16447 16448 16450 2657 2679 16455 16456 16457 16458 16462 16463 16464 16465 16466
ARTHROv3_380007 Mass: 171297 Score: 263 Queries matched: 35 emPAI: 0.12
Query	Observed	Mr(expt)	Mr(calc)	Delta	Miss	Score	Expect	Rank	Peptide
1204	617.3310	616.3237	616.3293	-0.0055	0	0	39	1	K.QVASGR.F
1568	656.4050	655.3977	655.3905	0.0073	0	4	6	1	R.DLPLAK.T
170	455.2120	908.4094	907.4433	0.9661	0	2	29	2	R.SLTDLMGR.S
8276	973.8500	972.8427	972.4876	0.3551	0	0	35	1	K.GLVGDDLER.Q
8862	499.3150	996.6154	997.5167	-0.9013	0	16	0.43	1	R.WPLAQPMR.L 8916
9817	516.2670	1030.5194	1031.5321	-1.0127	0	32	0.015	1	R.LAVEALCEK.A 9863 9867
10362	1050.8310	1049.8237	1050.5168	-0.6931	1	0	30	1	K.AFPEMQGKK.L
12017	1126.5180	1125.5107	1124.5397	0.9711	1	0	34	1	R.RFSTNTMPR.W
960	597.2300	1192.4454	1192.6638	-0.2183	1	1	37	1	K.KVSPYIAMLR.R
14981	663.2700	1324.5254	1323.6783	0.8472	0	3	9.2	3	R.GNLLDPKPEDAR.M
15105	668.9450	1335.8754	1335.6452	0.2302	1	7	4.6	2	R.GLKNGDSCSSAIK.Q
16128	714.3920	1426.7694	1426.7667	0.0027	0	76	4.4e-007	1	K.ISSPVLNEAELQK.L 16135
16276	724.8610	1447.7074	1447.7704	-0.0630	1	11	1.3	3	R.SLTDLMGRSDLLK.M 16261
16574	743.3370	1484.6594	1483.7606	0.8989	1	13	1.1	1	K.GMVRSAVLGEFYR.D
3182	766.3570	1530.6994	1529.8162	0.8833	1	1	41	4	K.TLDIVNTDRTVGAR.I 16858
16922	771.9480	1541.8814	1541.8202	0.0613	0	73	8.4e-007	1	K.VLESENLNLIGWR.V
17014	519.9230	1556.7472	1555.8430	0.9041	1	1	18	4	R.IQRVATSQGEAQLR.G
17494	823.4230	1644.8314	1644.8875	-0.0561	0	71	1.4e-006	1	K.VAASILANWSEFLPK.F
690	561.4140	1681.2202	1681.8794	-0.6593	1	4	28	1	K.QVGACLDRNGLRPAR.Y
18708	915.9870	1829.9594	1829.9887	-0.0293	0	29	0.017	1	K.AVTLSTLYPVATGPDGLR.L
19151	959.4650	1916.9154	1916.9592	-0.0437	1	4	6	1	K.DSPVAALRDLLDFQSDR.S
19245	645.3110	1932.9112	1931.9498	0.9613	1	9	1.9	1	R.FSTNTMPRWPLAQPMR.L 19263
19368	986.0230	1970.0314	1969.9965	0.0350	1	4	5.3	2	R.ELLAMLGYRSLTDLMGR.S
19408	661.0110	1980.0112	1980.8966	-0.8854	0	44	0.0006	1	R.DLQNPDYESQFAVYHR.R 8738 19410
15903	1401.0350	2800.0554	2799.3715	0.6839	1	1	21	3	K.FWQVVPPSEENTPEVSSAASNQKVAV.-
12341	1142.8890	3425.6452	3424.5270	1.1181	0	0	29	1	K.SGWDVVMGALMGAEEFGFGTIAMISEGCIMAR.I
ARTHROv3_690061 Mass: 40873 Score: 263 Queries matched: 19 emPAI: 0.60
Query	Observed	Mr(expt)	Mr(calc)	Delta	Miss	Score	Expect	Rank	Peptide
2661	735.4550	734.4477	733.3429	1.1049	0	5	19	1	R.EEAMVR.I
7046	926.7930	925.7857	925.4691	0.3166	0	0	30	4	K.YMSLQLR.S
12142	566.8080	1131.6014	1131.5601	0.0414	0	47	0.0004	1	R.YDAGVLYFGK.T
13589	605.7790	1209.5434	1209.5778	-0.0344	0	14	0.67	2	K.ALYNPADYQR.Y 13590
14266	630.7230	1259.4314	1259.5241	-0.0926	0	71	2.1e-006	1	K.FGSEESFGMNR.C
14906	659.3780	1316.7414	1315.6442	1.0973	0	7	5.2	6	R.IQALPQEMQDK.Y 14909
1906	686.0060	1369.9974	1369.7639	0.2335	0	12	3.1	1	K.AAAVGDVVSILMPK.N 15541
15679	1386.1490	1385.1417	1385.7588	-0.6171	0	(5)	8.6	2	K.AAAVGDVVSILMPK.N
360	511.4200	1531.2382	1531.7478	-0.5096	0	2	27	7	R.EETDGSLAVTQGGLR.L 16878
8066	965.7730	1929.5314	1928.9374	0.5940	0	1	25	1	-.MSLLNSQSHQLASEVGGR.L
8361	976.9330	1951.8514	1950.9734	0.8780	0	85	1.2e-007	1	K.NLVQNGFYMAVGNAGLQR.E 19320 19322
20021	1069.5820	2137.1494	2137.0878	0.0617	0	88	1.8e-008	1	R.IYFNVTPEGAVAVMAGLTER.L 20022
ARTHROv3_1050022 Mass: 39433 Score: 258 Queries matched: 16 emPAI: 0.62
Query	Observed	Mr(expt)	Mr(calc)	Delta	Miss	Score	Expect	Rank	Peptide
4300	819.7050	818.6977	817.4480	1.2497	0	2	32	9	R.LMSQALR.K
5672	876.2220	875.2147	876.4487	-1.2340	1	1	33	1	R.LGDSARMK.V
9589	512.3860	1022.7574	1023.4985	-0.7411	1	4	8	4	K.KGSDEYGIR.A
13870	614.8550	1227.6954	1227.6823	0.0132	0	43	0.0014	1	K.ALNSVLNQIEK.N 13866 13869 13880
14460	639.8300	1277.6454	1277.6503	-0.0049	0	37	0.0041	1	R.VIEIYGPESSGK.T
15910	701.3870	1400.7594	1399.8035	0.9560	0	6	4.2	1	R.AALAGGAVVSATSVVK.L
15983	704.3200	1406.6254	1406.7340	-0.1086	0	55	5.7e-005	1	K.SGCTVIFLNQLR.Q 15982
15989	470.2410	1407.7012	1407.8085	-0.1074	0	5	5	4	K.TTLALHAIAEIQK.T
18056	577.7150	1730.1232	1729.8233	0.2999	1	53	7e-005	1	R.TITYMEENPEFTKK.I
18472	902.9420	1803.8694	1803.9367	-0.0672	0	102	8.6e-010	1	K.IGIVYGNPETTTGGNALK.F 18478
1267	625.3730	1873.0972	1872.8564	0.2408	1	6	12	1	R.DRTITYMEENPEFTK.K
ARTHROv3_1910001 Mass: 9899 Score: 251 Queries matched: 9 emPAI: 1.47
Query	Observed	Mr(expt)	Mr(calc)	Delta	Miss	Score	Expect	Rank	Peptide
14503	641.8430	1281.6714	1281.6718	-0.0003	0	91	1.3e-008	1	K.VTLVGFGSFEAR.K 14504
16048	473.2960	1416.8662	1416.7282	0.1379	1	78	2.8e-007	1	-.MNKGELIDAVAEK.A 16043 16047
16152	478.2180	1431.6322	1432.7231	-1.0910	1	(4)	8.1	5	-.MNKGELIDAVAEK.A
9662	1027.4150	2052.8154	2052.0390	0.7764	1	2	24	1	K.MDIPETWVPAFSAGKLFK.E
4039	807.0800	2418.2182	2418.1526	0.0656	1	1	33	1	R.NPQTGEKMDIPETWVPAFSAGK.L 13578
ARTHROv3_1130077 Mass: 10116 Score: 244 Queries matched: 6 emPAI: 1.42
Query	Observed	Mr(expt)	Mr(calc)	Delta	Miss	Score	Expect	Rank	Peptide
3151	764.3870	1526.7594	1526.8304	-0.0710	0	95	1.8e-008	1	K.VTITLTTHDAGGLTK.N 16832 16833 16835 16837
20843	1323.0910	2644.1674	2644.3054	-0.1380	0	31	0.0083	1	M.AELLSATEIQQMATQVPEWSVEGK.T
ARTHROv3_1400078 Mass: 15888 Score: 240 Queries matched: 14 emPAI: 1.17
Query	Observed	Mr(expt)	Mr(calc)	Delta	Miss	Score	Expect	Rank	Peptide
9982	519.2590	1036.5034	1036.5553	-0.0519	0	53	9.4e-005	1	K.FGGSTGGLLTK.A 9979 9980 9981
10812	535.8430	1069.6714	1069.5444	0.1270	0	60	1.8e-005	1	K.YAITWTSTK.E 10809 10811
15336	1347.3310	1346.3237	1345.6626	0.6611	1	6	7	1	K.DGVFPEKVNEGR.E
16039	708.8750	1415.7354	1415.7555	-0.0200	1	57	4.1e-005	1	R.KEQCLALGTQLR.T
17224	796.4030	1590.7914	1589.7548	1.0367	0	3	9.1	8	R.IFPNGEMEYLHPK.D 3778
20924	918.7240	2753.1502	2752.3200	0.8302	0	24	0.036	1	K.EQVFEMPTGGAAIMNEGENLLYLAR.K
6975	923.5220	2767.5442	2768.3149	-0.7707	0	(0)	42	3	K.EQVFEMPTGGAAIMNEGENLLYLAR.K
8198	971.7740	2912.3002	2912.4048	-0.1046	1	1	31	2	K.EQVFEMPTGGAAIMNEGENLLYLARK.E
ARTHROv3_730028 Mass: 16546 Score: 240 Queries matched: 16 emPAI: 0.45
Query	Observed	Mr(expt)	Mr(calc)	Delta	Miss	Score	Expect	Rank	Peptide
1345	633.4770	632.4697	632.3170	0.1528	0	22	0.2	1	K.SWLVE.-
4816	421.8370	841.6594	841.5273	0.1322	0	22	0.13	1	R.GLIGEIIK.R
6521	454.2420	906.4694	906.4559	0.0135	0	18	0.31	1	R.GDFGISVGR.N
8862	499.3150	996.6154	997.6284	-1.0129	1	7	3.1	4	R.GLIGEIIKR.F
13798	612.3290	1222.6434	1221.7155	0.9279	1	7	4.3	4	K.GFTLVGLKIMK.A 13801
14786	654.8460	1307.6774	1308.7442	-1.0667	1	9	2.3	3	R.FEAKGFTLVGLK.I
126	449.1750	1344.5032	1343.7561	0.7470	0	15	2.1	1	R.TFLAIKPDGVQR.G
16523	740.3000	1478.5854	1479.7317	-1.1463	0	4	7.2	6	R.NLIHGSDAPETAQK.E
17429	818.9320	1635.8494	1635.8944	-0.0449	0	90	1.8e-008	1	K.IIGATNPLNAEPGTLR.G 17431 17432
17668	841.4050	1680.7954	1680.8332	-0.0377	1	9	1.6	2	K.ASRQLAEQHYDVHK.E
18235	588.9970	1763.9692	1763.9893	-0.0202	1	42	0.0012	1	R.KIIGATNPLNAEPGTLR.G 18236 18240
ARTHROv3_1540042 Mass: 30246 Score: 239 Queries matched: 10 emPAI: 0.23
Query	Observed	Mr(expt)	Mr(calc)	Delta	Miss	Score	Expect	Rank	Peptide
9603	1024.4040	1023.3967	1022.5873	0.8095	0	6	9	1	K.AGHISLQVAK.V
12052	564.7610	1127.5074	1127.5611	-0.0537	0	61	1.5e-005	1	R.FTYSLDQVR.G
14728	652.3000	1302.5854	1301.7343	0.8511	1	14	0.76	1	R.GLLKFQPDGSLK.F 14729 14731
17843	850.3820	1698.7494	1698.8359	-0.0865	0	73	8.6e-007	1	R.NTGLAVNCPSLPETAR.G 17829 17837 17838 17840
ARTHROv3_1470032 Mass: 36604 Score: 238 Queries matched: 10 emPAI: 0.68
Query	Observed	Mr(expt)	Mr(calc)	Delta	Miss	Score	Expect	Rank	Peptide
10475	528.8370	1055.6594	1055.6227	0.0368	0	66	4.8e-006	1	R.VVDLAEIVAK.H 10477
12402	573.8150	1145.6154	1145.6445	-0.0290	0	15	0.63	1	K.VLQDNFGIIK.G
18256	884.9560	1767.8974	1767.9043	-0.0068	0	46	0.00036	1	K.GILAYSDLPLVSSDYR.G 18255
18705	610.0970	1827.2692	1826.9778	0.2913	0	56	2.6e-005	1	R.VPTPNVSVVDFVAQVEK.T
3648	790.2230	2367.6472	2367.2256	0.4215	1	2	28	1	R.INAHLLKYDSMLGTLHDADIK.A
20603	1209.6630	2417.3114	2417.3893	-0.0779	0	100	1e-009	1	R.AAALNIVPTSTGAAQAVALVIPELK.G 20604
7922	959.6420	2875.9042	2876.4808	-0.5766	1	3	22	1	R.VPTPNVSVVDFVAQVEKTTFTEEVNK.A
ARTHROv3_1400046 Mass: 41296 Score: 237 Queries matched: 12 emPAI: 0.26
Query	Observed	Mr(expt)	Mr(calc)	Delta	Miss	Score	Expect	Rank	Peptide
757	572.8510	571.8437	572.3533	-0.5096	0	7	12	5	R.IAEIK.A
2821	744.8870	743.8797	744.3402	-0.4605	0	1	36	4	R.AEESPGR.G
17026	520.6580	1558.9522	1557.8549	1.0973	1	1	13	6	-.VLGTCKEVDIVIGR.G
5020	850.4880	1698.9614	1697.8883	1.0732	0	11	3.4	1	K.AGAAGILVGIGPGAACTSR.G
17992	574.0150	1719.0232	1718.8951	0.1280	0	43	0.00081	1	R.GPAQLDDGTHNLLGALK.T 17989
18311	891.3670	1780.7194	1780.8059	-0.0864	0	116	3.4e-011	1	K.CIACGADGVMIGSPFAR.A 6113
7457	941.7450	1881.4754	1881.0683	0.4071	0	8	6.2	1	K.LSQIGALGVLNLEGIQTR.Y
19003	941.9670	1881.9194	1881.9731	-0.0537	0	86	3.5e-008	1	R.GVLGVGVPQATAVADCAAAR.D
9127	1006.2890	2010.5634	2010.1109	0.4525	1	0	35	1	R.IAEIKAQGGIAAVSATPAGASK.Y
20677	831.4700	2491.3882	2491.3284	0.0598	0	18	0.17	1	K.TEFVTLMQELYAEPIKPELIK.K
ARTHROv3_660026 Mass: 44576 Score: 231 Queries matched: 22 emPAI: 0.43
Query	Observed	Mr(expt)	Mr(calc)	Delta	Miss	Score	Expect	Rank	Peptide
304	502.7580	501.7507	501.2435	0.5073	0	4	19	1	R.VPSEA.-
704	563.2390	562.2317	562.2863	-0.0546	0	4	25	3	R.YAGPR.E
9193	505.3870	1008.7594	1009.6033	-0.8438	1	0	14	4	R.IHLSGTKVR.E
12168	567.3380	1132.6614	1132.6492	0.0122	0	58	3.1e-005	1	K.FVGVLELTQK.Y 12142 12163
12850	584.8270	1167.6394	1167.6798	-0.0403	0	(49)	0.00022	1	R.VILAINPAAMR.Y 848 12849 12853 854
13133	592.8540	1183.6934	1183.6747	0.0188	0	63	9.3e-006	1	R.VILAINPAAMR.Y 13119 13131
14564	645.1710	1288.3274	1289.6034	-1.2759	1	0	15	2	K.SDDIPADVRMR.C
14947	661.7410	1321.4674	1322.6190	-1.1516	0	0	15	3	K.NYGCTHFIVGR.D 14946 14970
16039	708.8750	1415.7354	1415.6359	0.0995	1	2	11	5	R.MRCYEILMER.Y
19366	657.3140	1968.9202	1968.9330	-0.0128	0	23	0.055	1	R.EAHPLFPNYQIDPADSR.S
19412	991.5810	1981.1474	1981.1037	0.0438	0	50	0.00016	1	K.VVYEQGPVNLAGPVWLLK.R
19520	668.9890	2003.9452	2005.0567	-1.1115	1	1	9.8	1	R.YYPQNRVILAINPAAMR.Y
ARTHROv3_1100012 Mass: 30815 Score: 229 Queries matched: 20 emPAI: 0.51
Query	Observed	Mr(expt)	Mr(calc)	Delta	Miss	Score	Expect	Rank	Peptide
6412	903.4790	902.4717	901.4366	1.0351	0	2	16	1	R.AQNQTQGR.L 6373
7042	463.7690	925.5234	925.4909	0.0326	0	34	0.0068	1	R.FIELNYK.H 7041
7272	934.7790	933.7717	932.4749	1.2968	0	6	11	4	-.MVGLAEASR.L
8718	495.8620	989.7094	988.5553	1.1542	0	52	0.00013	1	R.LTSAESLLR.Q 8696
9529	511.3050	1020.5954	1020.5604	0.0351	0	88	3.2e-008	1	R.ALAVSELYR.K 9524 9528
10646	532.7420	1063.4694	1063.5199	-0.0505	0	33	0.012	1	R.GQWTVGFNR.M 10648
11863	559.7690	1117.5234	1116.5352	0.9882	0	7	4.5	4	K.FFYGNSQVR.F
14755	653.3940	1304.7734	1305.6677	-0.8942	1	1	15	8	R.LGIRAFEESER.V
162	453.3410	1357.0012	1357.6231	-0.6219	0	5	17	1	R.QVMGNEHLMQR.E
15717	694.3750	1386.7354	1387.7605	-1.0251	1	1	17	1	-.MVGLAEASRLGIR.A 15710 15724
19797	695.9840	2084.9302	2084.0247	0.9055	0	1	11	1	R.NTSSPISPAGSGQALVGANGGSR.G
6366	901.6630	2701.9672	2701.3532	0.6140	1	2	29	1	R.NTSSPISPAGSGQALVGANGGSRGQLYR.V
ARTHROv3_160028 Mass: 47104 Score: 222 Queries matched: 12 emPAI: 0.31
Query	Observed	Mr(expt)	Mr(calc)	Delta	Miss	Score	Expect	Rank	Peptide
15327	673.9570	1345.8994	1344.6635	1.2359	0	1	15	1	K.IMYLADDTFIK.N
15482	681.3050	1360.5954	1361.7303	-1.1348	1	10	2.1	1	K.NKSNVIYATPGAK.I 15481
16060	709.8730	1417.7314	1417.7453	-0.0138	0	65	5.2e-006	1	K.AIIPSSQEAVFEK.T
16768	758.8170	1515.6194	1515.7279	-0.1085	0	58	3.1e-005	1	K.IFGITGYCESLEK.I 16769
17439	819.9510	1637.8874	1637.9174	-0.0300	0	47	0.00034	1	R.QAPALVENLLAVMAAK.Q
18366	896.4530	1790.8914	1790.9356	-0.0441	0	67	2.5e-006	1	K.NFPGGNAIFTFPATPIK.C 18367 18368
19480	997.9740	1993.9334	1992.9325	1.0009	0	3	8.4	4	K.YDMIHVTPPMSAPDFIK.N
15169	1343.5440	2685.0734	2686.3499	-1.2764	1	4	12	1	K.YDMIHVTPPMSAPDFIKNSPLAVK.E
ARTHROv3_1530022 Mass: 19290 Score: 217 Queries matched: 10 emPAI: 0.62
Query	Observed	Mr(expt)	Mr(calc)	Delta	Miss	Score	Expect	Rank	Peptide
5230	859.9270	858.9197	858.4559	0.4638	0	4	17	5	R.ANASLLDR.I
11960	561.8730	1121.7314	1122.6397	-0.9082	0	65	5.5e-006	1	R.LNIPPLTEAR.R 11977 11979
12916	586.7670	1171.5194	1172.6262	-1.1067	1	4	8.9	5	R.TGRANASLLDR.I
16440	734.8840	1467.7534	1466.7657	0.9878	0	9	2.6	1	R.ITVEYYGSPTPLK.S 2636
16683	754.3520	1506.6894	1505.6594	1.0301	1	0	14	3	K.QEKNGDISEDESR.D
19201	966.4560	1930.8974	1930.9418	-0.0444	0	81	1.1e-007	1	K.AISMSDVGLTPNNDGSVVR.L
19909	1060.5270	2119.0394	2119.0797	-0.0403	0	59	1.6e-005	1	K.SLASISTPDASTITIQPFDR.N
ARTHROv3_1460003 Mass: 35138 Score: 215 Queries matched: 15 emPAI: 0.43
Query	Observed	Mr(expt)	Mr(calc)	Delta	Miss	Score	Expect	Rank	Peptide
1987	691.4330	690.4257	690.3119	0.1138	0	5	8.4	1	R.TPGMNR.N
12969	588.3460	1174.6774	1174.6380	0.0395	0	78	3.3e-007	1	R.TMVESILLNR.R 12966
13742	610.8210	1219.6274	1219.6053	0.0221	0	54	7.4e-005	1	R.IMGMAGVLDSAR.F
13995	619.3860	1236.7574	1235.6002	1.1572	0	(11)	1.6	1	R.IMGMAGVLDSAR.F
1219	619.3930	1236.7714	1235.6002	1.1712	0	(5)	20	1	R.IMGMAGVLDSAR.F
17238	796.8840	1591.7534	1591.7640	-0.0105	0	52	0.0001	1	K.DIFLGVPCWLGCR.G 17220 17227 17236 17241
20652	825.9880	2474.9422	2474.2765	0.6657	0	40	0.00092	1	K.ILGTNDYADTAGSDIVVITAGRPR.T
6245	897.1920	2688.5542	2689.4109	-0.8567	1	0	28	1	R.YSTVNGIPITELMDAETINRLIAR.T
10331	1049.5920	3145.7542	3146.5779	-0.8237	1	1	33	3	K.ILGTNDYADTAGSDIVVITAGRPRTPGMNR.N
13060	1180.5170	3538.5292	3538.6830	-0.1538	1	1	25	1	-.MQMASSMFFPPSCHPTQVSIIGAGKVGGTLAQR.I
ARTHROv3_210030 Mass: 15990 Score: 214 Queries matched: 31 emPAI: 2.17
Query	Observed	Mr(expt)	Mr(calc)	Delta	Miss	Score	Expect	Rank	Peptide
9820	516.2930	1030.5714	1030.5407	0.0308	0	8	3.9	7	K.LDLNNSSIR.E 9821
14178	626.8170	1251.6194	1251.6322	-0.0127	0	(22)	0.099	1	R.QYPGMFPTLAK.I 14148 14151 14160 14165 14168 14170 14176 14177 14179 14188
14352	634.7760	1267.5374	1267.6271	-0.0896	0	29	0.032	1	R.QYPGMFPTLAK.I 14343 1354 14347 14361 14364
17719	842.4740	1682.9334	1683.8443	-0.9108	1	2	10	2	R.EFRQYPGMFPTLAK.I 17684 17695 17702
20417	1162.5120	2323.0094	2323.1736	-0.1642	0	83	5.7e-008	1	R.YIGEFTITPVEPILQEGDFR.L 20419 20420 20421
15358	1350.1550	2698.2954	2698.3953	-0.0998	0	38	0.004	1	K.IIIDAAPYDSVEEVLEIPGLTDAQK.E 20872 20873 20874
ARTHROv3_1470006 Mass: 32639 Score: 211 Queries matched: 4 emPAI: 0.10
Query	Observed	Mr(expt)	Mr(calc)	Delta	Miss	Score	Expect	Rank	Peptide
9375	508.8440	1015.6734	1016.5251	-0.8516	0	4	9.2	6	R.SQATLGGIDR.E
17170	792.0050	1581.9954	1581.8879	0.1075	0	89	1.8e-008	1	R.VPVIPDGFLTVGVNR.R 17168 17169
ARTHROv3_690135 Mass: 14271 Score: 209 Queries matched: 10 emPAI: 0.53
Query	Observed	Mr(expt)	Mr(calc)	Delta	Miss	Score	Expect	Rank	Peptide
9249	506.6820	1011.3494	1011.5137	-0.1643	1	6	5.6	5	R.FAEQYAKR.T
14570	645.3490	1288.6834	1288.5540	0.1294	0	6	5.3	5	K.DDLGSPLCPCR.H 14568
17053	783.8260	1565.6374	1565.6578	-0.0203	0	62	8.3e-006	1	K.DAFWNCPCIPMR.E 17051 17052 17054 17055 17057
2721	738.0400	2211.0982	2212.1086	-1.0104	0	34	0.016	1	R.TGTYFCAEPSVTAVVIEGLAK.H
ARTHROv3_430033 Mass: 38960 Score: 207 Queries matched: 17 emPAI: 0.28
Query	Observed	Mr(expt)	Mr(calc)	Delta	Miss	Score	Expect	Rank	Peptide
1422	642.2570	641.2497	642.3952	-1.1455	0	5	15	2	R.IVLLAD.-
3912	801.2710	800.2637	799.4705	0.7933	0	1	38	1	R.IGVGWIR.N
7427	470.7360	939.4574	939.4702	-0.0127	0	3	9	1	R.VPADFTYK.I
9254	506.7460	1011.4774	1011.5461	-0.0687	1	13	1.1	1	K.VTSLHKGDR.I
42	353.1980	1056.5722	1055.6200	0.9522	1	1	36	2	K.AVVGSVVGGRR.F
14126	625.7570	1249.4994	1249.6666	-0.1672	1	5	8.4	1	K.VKAYAALNSGEK.L
16086	474.2960	1419.8662	1420.8224	-0.9563	0	13	0.84	1	K.VGVMGIGGLGHLAIK.F
16817	763.8440	1525.6734	1525.7446	-0.0712	0	105	4.3e-010	1	R.AMGAEVTAFSTSLNK.Q 16819
19380	986.6360	1971.2574	1971.0910	0.1664	1	13	0.56	1	K.HPGMKVGVMGIGGLGHLAIK.F 19373 19375 19377
19537	670.6520	2008.9342	2008.8737	0.0604	0	26	0.036	1	K.EFGAHNFQQWGTAEEMK.A
9732	1028.1440	2054.2734	2054.0446	0.2288	1	1	25	4	R.EGYTGLIVGHHGGFADRLR.V
19876	704.6070	2110.7992	2110.0364	0.7627	1	53	4.9e-005	1	R.AMGAEVTAFSTSLNKQEQAK.E
20504	790.7680	2369.2822	2368.1587	1.1235	0	1	8.8	2	K.LQPWEYEPEPLQVDEVEIR.V
ARTHROv3_340020 Mass: 92178 Score: 204 Queries matched: 22 emPAI: 0.15
Query	Observed	Mr(expt)	Mr(calc)	Delta	Miss	Score	Expect	Rank	Peptide
1820	678.1960	677.1887	677.3973	-0.2085	1	4	9.1	1	K.LAYRR.T
10175	522.8080	1043.6014	1043.5975	0.0040	0	68	5.1e-006	1	K.ESLAATAILR.S 10171
11368	547.8720	1093.7294	1093.6172	0.1123	0	72	1.2e-006	1	R.FINVVDLFK.L 11364 11365
11861	559.7530	1117.4914	1117.6131	-0.1217	1	6	5.1	2	R.SEFPELKIR.F
12499	575.7610	1149.5074	1150.5441	-1.0366	1	1	19	4	R.DLNMPDFRK.Y
118	443.7840	1328.3302	1327.6013	0.7289	1	1	53	2	R.DVMGKNMTNFR.M
16080	710.8020	1419.5894	1419.6717	-0.0823	0	3	7.9	2	R.MSANPFANGGIWR.R
16239	722.8910	1443.7674	1443.7180	0.0494	0	46	0.00043	1	K.HLQFLNMDDAIK.H 16235
16408	488.0030	1460.9872	1459.7129	1.2742	0	(0)	14	2	K.HLQFLNMDDAIK.H
17014	519.9230	1556.7472	1556.7439	0.0033	0	8	3.8	2	K.MAATLEHCINEIR.D
17862	567.6400	1699.8982	1700.8338	-0.9356	1	6	4.4	1	R.KMAATLEHCINEIR.D
17950	858.3910	1714.7674	1715.8665	-1.0990	1	0	17	3	K.QKHLQFLNMDDAIK.H
5947	886.6190	1771.2234	1770.0039	1.2195	1	0	48	1	R.DNPLLKEPLKPEHIK.Y
19517	668.9070	2003.6992	2002.8625	0.8366	1	2	6.6	4	K.NMTNFRMFGPDETASNR.L
20680	832.2160	2493.6262	2493.1239	0.5023	0	24	0.035	1	R.VYFPPDANCLLSCANHCLQSK.D 20681 20682
14241	1258.2920	3771.8542	3770.8178	1.0364	0	2	17	1	K.YDLNMIYIAGPGHGAPGVLGPVYLEGTYSEVYPDK.S
ARTHROv3_1380042 Mass: 76162 Score: 201 Queries matched: 23 emPAI: 0.23
Query	Observed	Mr(expt)	Mr(calc)	Delta	Miss	Score	Expect	Rank	Peptide
1656	664.4150	663.4077	664.3180	-0.9103	0	1	42	10	K.DFVER.S
453	525.3130	1048.6114	1047.5309	1.0806	1	6	13	2	K.LEDSARTTR.G 446 10308 10314 10318
12406	573.8430	1145.6714	1145.6444	0.0270	0	61	1.7e-005	1	K.QVEEILIFR.S
12863	585.3200	1168.6254	1169.5717	-0.9462	1	5	5.1	1	K.FGSLNDDKFK.K
13881	615.3310	1228.6474	1228.6663	-0.0188	0	4	11	2	R.ELVSNAVDAIAK.L
16160	1433.4180	1432.4107	1431.7392	0.6716	0	2	16	2	R.LQDMTALLQQQK.A
16184	719.3930	1436.7714	1436.6823	0.0891	0	72	1.1e-006	1	R.YYTTLSEYLER.N 16183
16638	749.9390	1497.8634	1498.7991	-0.9357	0	4	7	2	R.GVIDSTDIPLNISR.S
18714	611.9810	1832.9212	1832.9731	-0.0520	1	23	0.098	1	K.TLSVSDTGIGLTADEVKK.Y
18880	937.4560	1872.8974	1872.9258	-0.0283	0	34	0.0056	1	K.YINQVAFSSAEEFIQK.Y
19191	964.9470	1927.8794	1927.9495	-0.0701	1	1	12	3	K.SEDTPPAMVLLPEAMRR.L
19298	972.9780	1943.9414	1943.9445	-0.0030	1	(1)	13	5	K.SEDTPPAMVLLPEAMRR.L
20051	720.7050	2159.0932	2158.0041	1.0891	0	54	5.6e-005	1	R.VFYCTDEAAQATYIELHK.S
2831	745.5510	2233.6312	2234.0500	-0.4188	0	3	29	1	K.LFCNQVFVSDHCEEIIPK.F
20433	777.4270	2329.2592	2330.1498	-0.8906	1	1	8.6	1	R.TESLKSEDTPPAMVLLPEAMR.R
3853	799.1030	2394.2872	2394.3522	-0.0651	1	1	28	1	M.TVLEQGTITIHTENIFPIIKK.S
13534	1207.5180	2413.0214	2413.2927	-0.2712	0	0	34	6	-.MTVLEQGTITIHTENIFPIIK.K
15496	1362.7860	2723.5574	2724.2894	-0.7319	0	1	26	2	K.YQATDGEAIIGHFGLGFYSSFMVAK.Q
ARTHROv3_3200002 Mass: 24589 Score: 198 Queries matched: 5 emPAI: 0.14
Query	Observed	Mr(expt)	Mr(calc)	Delta	Miss	Score	Expect	Rank	Peptide
614	547.4620	1639.3642	1638.8076	0.5566	1	6	15	1	K.FPRIDTTYPMGTPK.Y
18232	882.6940	1763.3734	1762.9618	0.4117	0	89	1.3e-008	1	R.LVGEGITQIFSSPFLR.T 5819 18229 5829
ARTHROv3_720016 Mass: 14128 Score: 195 Queries matched: 15 emPAI: 1.38
Query	Observed	Mr(expt)	Mr(calc)	Delta	Miss	Score	Expect	Rank	Peptide
5319	862.1680	861.1607	860.4967	0.6640	1	5	14	1	K.AIKEATTK.E
6263	898.3290	897.3217	896.6171	0.7046	1	0	36	6	K.IAVLKVVR.S
6891	920.6430	919.6357	918.4658	1.1699	1	2	26	1	K.EDAESIKK.Q
8211	972.4560	971.4487	972.5240	-1.0752	1	4	20	1	K.KQLEEAGAK.V
11191	544.3080	1086.6014	1086.5921	0.0094	0	41	0.0018	1	K.TDQILEQLK.S 11204
12355	572.3720	1142.7294	1141.7183	1.0112	1	13	1.1	2	K.VVRSITGLGLK.E 12351
14560	644.8460	1287.6774	1287.7285	-0.0511	0	48	0.00034	1	K.SLSLLEASELVK.Q 14559 14561
16150	716.3700	1430.7254	1430.7616	-0.0362	1	74	7.5e-007	1	M.SEKTDQILEQLK.S 2359 16152
14312	1264.1620	3789.4642	3788.5983	0.8658	0	3	13	2	K.QIEEAFGVDASASAGGGMMMMAAPGMAAPGAEAAAEEEK.T
ARTHROv3_120030 Mass: 23303 Score: 195 Queries matched: 7 emPAI: 0.50
Query	Observed	Mr(expt)	Mr(calc)	Delta	Miss	Score	Expect	Rank	Peptide
4431	826.2840	825.2767	825.4960	-0.2192	0	1	33	1	R.NLIEPIK.Q
17327	807.4440	1612.8734	1612.7580	0.1154	0	2	9.5	7	K.GLENAGGTPEITDDPK.V
11708	1110.1400	2218.2654	2218.1957	0.0697	0	101	2.6e-009	1	K.SSVAGLQLLSNFVQLVNSSQK.V 20255
20580	801.8280	2402.4622	2401.3118	1.1504	0	55	3.2e-005	1	K.VISAADGVLLPGVGAFDPAVQHLR.S 20579
14965	1323.7640	2645.5134	2644.4449	1.0685	1	2	19	1	K.VISAADGVLLPGVGAFDPAVQHLRSR.N
ARTHROv3_2810001 Mass: 89852 Score: 194 Queries matched: 16 emPAI: 0.15
Query	Observed	Mr(expt)	Mr(calc)	Delta	Miss	Score	Expect	Rank	Peptide
967	598.3620	597.3547	597.3234	0.0313	1	4	5.9	1	R.KGEHK.G
2018	692.5470	691.5397	692.3969	-0.8572	1	6	11	4	K.NYKLR.F
5582	436.7430	871.4714	872.4504	-0.9790	0	4	10	1	K.YHIDGIR.V
9375	508.8440	1015.6734	1015.5550	0.1185	0	59	2.4e-005	1	M.TIALDQIDK.I
16116	712.8330	1423.6514	1423.5826	0.0688	1	2	11	3	K.WNDDEWMEKR.R
16585	496.5280	1486.5622	1487.6941	-1.1320	0	4	7	2	K.TIFMGMEFAQWK.E
16972	517.5830	1549.7272	1549.7525	-0.0253	0	39	0.0016	1	K.SDPYGFQQEVRPK.T
482	530.4360	1588.2862	1587.7715	0.5147	1	3	43	3	K.SNILGKMPGDDWQK.F
17385	814.2580	1626.5014	1627.7855	-1.2841	0	2	8.3	1	R.NVSILGNFNHWDGR.K
17626	837.9220	1673.8294	1673.7905	0.0389	0	11	1.4	1	R.VDAVASMLYLNYCR.E
19081	951.0160	1900.0174	1899.9730	0.0444	0	67	2.9e-006	1	R.AYLPTADAAWVVLPEER.K 19077 19079
9938	1035.8510	2069.6874	2069.9591	-0.2716	1	1	28	1	R.FFTYREMADQMIPYVK.E
21018	981.8090	2942.4052	2941.4458	0.9594	0	46	0.00018	1	R.APFSEPHTLPDGTVEPPVQAVELDPGSR.F 21017
ARTHROv3_680023 Mass: 80173 Score: 193 Queries matched: 14 emPAI: 0.22
Query	Observed	Mr(expt)	Mr(calc)	Delta	Miss	Score	Expect	Rank	Peptide
6797	459.1280	916.2414	916.4865	-0.2451	0	3	14	4	R.IIEQTADK.I
9464	1019.4670	1018.4597	1017.5389	0.9208	1	4	9.7	1	K.AVKMAQSQR.V
16182	719.3500	1436.6854	1436.7160	-0.0306	0	43	0.00092	1	R.ELLNHSPQGTWR.L 16181 16185
16590	744.8120	1487.6094	1487.7079	-0.0984	0	59	2.2e-005	1	K.TTYNLQTTPYMR.E 16591 16593
16743	755.9220	1509.8294	1509.8160	0.0135	0	43	0.00069	1	K.GIVGVAPGCALMPIR.T 16741 16742
16808	763.4500	1524.8854	1525.8109	-0.9254	0	(0)	12	3	K.GIVGVAPGCALMPIR.T
17014	519.9230	1556.7472	1556.8675	-0.1203	0	42	0.0015	1	R.LIPPHGEEVLLQGR.T
16016	1412.6230	4234.8472	4235.0692	-0.2220	1	1	23	5	-.MTSANPYEINDQQYQGIGVPEESLGSILQRGGEELAITK.V
ARTHROv3_1160005 Mass: 31030 Score: 192 Queries matched: 8 emPAI: 0.23
Query	Observed	Mr(expt)	Mr(calc)	Delta	Miss	Score	Expect	Rank	Peptide
14695	650.8720	1299.7294	1299.7697	-0.0402	1	6	6.7	6	-.MINKILVAVAGR.G
14751	653.3680	1304.7214	1304.6911	0.0304	0	29	0.023	1	R.VYANCPVLLTR.H
16669	502.6350	1504.8832	1504.8362	0.0470	0	9	2	1	K.DIQGGQLIIAHVNK.D
17088	785.9770	1569.9394	1569.8086	0.1309	1	2	11	2	R.VYANCPVLLTRHAG.-
18687	913.3090	1824.6034	1824.8386	-0.2351	0	115	3.4e-011	1	R.VMVAYNSSPEAQECLK.T 18690
8955	1000.0060	1997.9974	1996.9346	1.0628	1	4	13	1	R.RVMVAYNSSPEAQECLK.T
2040	694.9200	2081.7382	2082.0746	-0.3364	1	0	42	3	K.SFIDIDRLLGNSLSDYVR.V
ARTHROv3_230011 Mass: 21977 Score: 190 Queries matched: 13 emPAI: 0.53
Query	Observed	Mr(expt)	Mr(calc)	Delta	Miss	Score	Expect	Rank	Peptide
19056	630.7060	1889.0962	1888.9894	0.1067	1	21	0.11	1	R.QSGGVGDLNYPLVSDIKK.E 19051 19055 19057
19096	951.5140	1901.0134	1900.9894	0.0241	0	75	6.7e-007	1	K.EISAAYNVLDPEAGIALR.G 19094 19097
19471	997.4410	1992.8674	1992.0204	0.8470	0	63	7.9e-006	1	R.VGLAAPDFTATAVIDQEFK.T 19477
20909	910.0900	2727.2482	2726.3486	0.8995	0	39	0.0011	1	R.TLQAIQYVQANPGEVCPAGWKPGDK.T 20907 20908 20910
ARTHROv3_1530080 Mass: 11371 Score: 188 Queries matched: 12 emPAI: 1.22
Query	Observed	Mr(expt)	Mr(calc)	Delta	Miss	Score	Expect	Rank	Peptide
2866	748.1540	747.1467	746.3923	0.7545	1	4	18	1	K.RDDLTK.K
8580	493.2730	984.5314	985.5556	-1.0242	1	8	3.7	1	K.IEELQAKR.D 8578
9601	1024.3260	1023.3187	1024.4859	-1.1672	1	5	12	1	-.MATSTQDKK.A
10225	523.8000	1045.5854	1045.5655	0.0199	0	12	1.6	4	K.VLSDAETALK.N
10589	530.9230	1059.8314	1060.5223	-0.6908	0	3	11	1	K.LNAQLDEMK.A 10578
19196	965.4430	1928.8714	1928.9115	-0.0401	0	138	2.5e-013	1	K.LQELQEAGEEAWEEIR.I
19434	662.9750	1985.9032	1986.0058	-0.1026	1	43	0.00055	1	K.ADATIQYHEKIEELQAK.R
19668	686.6930	2057.0572	2057.0065	0.0507	1	47	0.00025	1	K.KLQELQEAGEEAWEEIR.I 19699 19701
ARTHROv3_630052 Mass: 53037 Score: 187 Queries matched: 4 emPAI: 0.06
Query	Observed	Mr(expt)	Mr(calc)	Delta	Miss	Score	Expect	Rank	Peptide
8267	487.2800	972.5454	971.4924	1.0531	0	9	2.9	4	R.LVATNDDPK.L 263
16113	712.3350	1422.6554	1422.7103	-0.0549	0	105	6e-010	1	M.SNLTGTSFIDVNR.T 16115
ARTHROv3_810062 Mass: 16790 Score: 186 Queries matched: 6 emPAI: 0.74
Query	Observed	Mr(expt)	Mr(calc)	Delta	Miss	Score	Expect	Rank	Peptide
13592	605.8250	1209.6354	1209.6241	0.0113	0	54	7.4e-005	1	R.STTELAGYIQK.G 13589 13591
14478	640.8010	1279.5874	1279.6520	-0.0646	0	61	1.4e-005	1	R.NLLPNEQPEAR.K 14477
17877	852.8670	1703.7194	1703.7825	-0.0630	0	66	3.9e-006	1	R.EVFEHLQDMSEAAAK.A
ARTHROv3_1420011 Mass: 44725 Score: 186 Queries matched: 12 emPAI: 0.24
Query	Observed	Mr(expt)	Mr(calc)	Delta	Miss	Score	Expect	Rank	Peptide
1632	662.0880	661.0807	661.3031	-0.2224	0	2	17	1	K.AAEESR.D
14964	662.3770	1322.7394	1322.7082	0.0313	0	77	3.9e-007	1	K.ITVIATGFTGESK.S 14963
16738	754.9300	1507.8454	1508.8423	-0.9969	1	3	6.4	2	K.LTRGLGAGGNPAIGQK.A
17877	852.8670	1703.7194	1702.8924	0.8271	0	0	15	4	R.AVMADAGSALLGIGIGSGK.S
765	574.3190	1719.9352	1719.9632	-0.0280	0	14	3.5	1	R.EVPLSRPITSIPQQR.T 766
937	595.3840	1783.1302	1781.9020	1.2282	1	5	16	1	R.GLGAGGNPAIGQKAAEESR.D
19201	966.4560	1930.8974	1930.0306	0.8669	1	2	8.3	9	R.AVMADAGSALLGIGIGSGKSR.A
19558	1008.0780	2014.1414	2014.0582	0.0833	0	91	1.3e-008	1	R.EAALTAISSPLLESSIEGAR.G 19559
19640	683.3420	2047.0042	2048.1055	-1.1013	0	11	0.98	1	K.EVGALTIGVVTRPFTFEGR.R
ARTHROv3_680022 Mass: 13069 Score: 185 Queries matched: 7 emPAI: 0.59
Query	Observed	Mr(expt)	Mr(calc)	Delta	Miss	Score	Expect	Rank	Peptide
1932	687.2470	686.2397	687.3776	-1.1379	1	16	0.8	1	R.RQTQR.I 1928
14691	650.8260	1299.6374	1299.6203	0.0172	0	76	6.8e-007	1	K.VSEFLTMMQSK.L 14684 14688
20747	848.1100	2541.3082	2541.1880	0.1202	0	65	5.3e-006	1	R.ILDDNDVLHTGSSTLMFQCTFK.V
5069	853.1270	2556.3592	2557.1829	-0.8237	0	(1)	30	1	R.ILDDNDVLHTGSSTLMFQCTFK.V
ARTHROv3_250011 Mass: 110036 Score: 183 Queries matched: 16 emPAI: 0.09
Query	Observed	Mr(expt)	Mr(calc)	Delta	Miss	Score	Expect	Rank	Peptide
1570	657.1080	656.1007	657.3922	-1.2915	1	0	15	6	R.ANAVKR.E
3593	787.3750	786.3677	785.4283	0.9394	0	11	2.6	3	K.DTVNLPK.T
6364	451.3190	900.6234	900.4916	0.1318	0	3	15	9	R.EQALEAIK.Q 143
8605	493.8230	985.6314	985.4941	0.1374	0	0	22	8	K.QNNGVDALR.Y
10635	532.3230	1062.6314	1062.5961	0.0354	0	49	0.00021	1	K.ILLYVADEK.L
547	538.3170	1074.6194	1073.4560	1.1635	0	0	53	6	R.LCENNPGDR.F
14077	623.3250	1244.6354	1245.6757	-1.0403	0	2	12	4	K.KPELAEFWVK.L
14785	654.8040	1307.5934	1307.7085	-0.1151	0	6	4.9	6	R.LSATFNTNLTVK.A
17109	788.4650	1574.9154	1575.8369	-0.9214	1	4	6.9	2	K.DIINRYQTLQGQK.V
17209	795.3640	1588.7134	1587.7641	0.9493	0	4	8	5	K.NQQQDPAYGADILR.L
17404	815.9270	1629.8394	1629.8760	-0.0365	0	83	1.2e-007	1	R.SCQTVLAIALENLAK.A 17405
18882	625.3480	1873.0222	1872.8853	0.1368	0	74	5.7e-007	1	K.TALAEAELEYPEGHTSR.S
7930	959.9250	1917.8354	1918.0047	-0.1693	1	3	21	2	K.LSVEELLPESYVNNGKK.Y
14302	1263.7240	2525.4334	2525.2445	0.1890	1	2	21	2	R.QQLAAMNPNPAEFKQNNGVDALR.Y
ARTHROv3_10093 Mass: 25540 Score: 183 Queries matched: 11 emPAI: 0.45
Query	Observed	Mr(expt)	Mr(calc)	Delta	Miss	Score	Expect	Rank	Peptide
1716	670.0190	669.0117	669.4537	-0.4420	0	5	11	1	R.VIGLIR.S
6608	911.4780	910.4707	910.5097	-0.0390	1	0	19	2	K.SLHGSRVR.L
10120	522.3000	1042.5854	1042.5560	0.0295	0	7	5.8	1	R.FVVIGHSER.R
13387	599.8190	1197.6234	1198.6571	-1.0336	1	4	7.9	3	R.FVVIGHSERR.Q
16984	777.3690	1552.7234	1552.6715	0.0519	0	4	6.7	1	K.GFVMELEDTPEDR.E
17074	785.8600	1569.7054	1569.7423	-0.0369	0	86	4.3e-008	1	R.QYFGETNETVNLR.L
6466	904.9350	1807.8554	1807.9251	-0.0696	0	54	0.00016	1	K.AAQNHGLTPILCVGETK.E 18607 18608 18615
4115	810.8310	2429.4712	2430.2400	-0.7688	1	1	33	2	R.EVVLCVPFTDLGVMSKSLHGSR.V
ARTHROv3_1070005 Mass: 36198 Score: 183 Queries matched: 12 emPAI: 0.30
Query	Observed	Mr(expt)	Mr(calc)	Delta	Miss	Score	Expect	Rank	Peptide
6972	923.4380	922.4307	921.3749	1.0558	0	2	29	1	K.EDPMASEK.L
9817	516.2670	1030.5194	1031.5400	-1.0205	0	7	4.4	4	K.IASTWEGIR.A 9863 9867
15456	679.9030	1357.7914	1357.7089	0.0826	0	78	3.5e-007	1	K.ALESLEDLLAER.L
15783	699.2870	1396.5594	1396.6834	-0.1240	0	97	3e-009	1	R.LSYDTEGTLATAR.Y 2089 15782
2652	735.3920	1468.7694	1467.6850	1.0844	1	3	30	1	K.ISMDGSTFAKMHK.E
16907	513.9280	1538.7622	1538.7365	0.0257	0	52	0.00012	1	R.YLISEYESHGVSR.D
20825	872.4030	2614.1872	2614.1976	-0.0104	0	11	0.66	2	R.ENYAPHEDPGVQSVTQIYNYYK.K
15444	1358.0810	4071.2212	4071.0007	0.2204	1	1	21	3	K.AIHNFTPQDATTNPSLITAAAGMPEYQGIVDDTLKQAR.A
ARTHROv3_110003 Mass: 80444 Score: 177 Queries matched: 10 emPAI: 0.17
Query	Observed	Mr(expt)	Mr(calc)	Delta	Miss	Score	Expect	Rank	Peptide
10444	527.7230	1053.4314	1052.6454	0.7860	1	1	15	6	R.IVSVINPRR.L
15617	689.3820	1376.7494	1375.8075	0.9420	0	35	0.0049	1	K.SALNGTLTVFIIK.Q 15618
16446	735.3930	1468.7714	1469.6894	-0.9180	0	119	2.8e-011	1	R.MAFTQAVMETVDK.A
16580	743.8720	1485.7294	1485.6844	0.0451	0	(0)	15	5	R.MAFTQAVMETVDK.A
16655	751.8690	1501.7234	1501.6793	0.0442	0	(0)	17	7	R.MAFTQAVMETVDK.A
19109	636.5860	1906.7362	1905.9585	0.7777	0	47	0.00024	1	K.SHNLYPGDTLDSPHIIK.A
19550	672.0280	2013.0622	2012.0691	0.9931	0	46	0.00038	1	R.HLTPSTITLFTAGALEQGR.N
20581	801.9670	2402.8792	2404.0092	-1.1300	0	0	7.8	1	K.DFDDQNQPGDYVDSTAFSIDR.R
13524	1206.0230	2410.0314	2411.1580	-1.1265	0	1	23	2	K.ASGHPGGFASQAEAYAALVMLGYK.N
ARTHROv3_1620014 Mass: 8815 Score: 172 Queries matched: 3 emPAI: 0.40
Query	Observed	Mr(expt)	Mr(calc)	Delta	Miss	Score	Expect	Rank	Peptide
16726	754.4270	1506.8394	1506.7930	0.0465	0	90	1.5e-008	1	K.ITTVQDAVSFIDAK.V 16727 16731
ARTHROv3_960036 Mass: 40270 Score: 171 Queries matched: 14 emPAI: 0.48
Query	Observed	Mr(expt)	Mr(calc)	Delta	Miss	Score	Expect	Rank	Peptide
3518	783.7450	782.7377	783.3619	-0.6242	0	2	6.4	4	R.LMTMTR.D
11884	560.2970	1118.5794	1118.5720	0.0075	0	65	6.8e-006	1	K.AEGLENIFAR.H
13063	590.8110	1179.6074	1180.5944	-0.9870	1	5	6	1	R.LMTMTRDAVK.G
16791	761.9310	1521.8474	1521.8299	0.0176	0	38	0.0026	1	K.LMLMIPGPTPVPEK.A 16792
17568	831.9350	1661.8554	1661.8851	-0.0297	0	45	0.00046	1	K.GYMIPPGLAFVSVSPK.A 17567
17590	834.3580	1666.7014	1667.8995	-1.1981	1	7	2.6	1	R.KQFDIVLAGGQDHLK.G 17593
9555	1022.7080	2043.4014	2043.0090	0.3924	1	1	25	1	-.MDDKLMLMIPGPTPVPEK.A
20565	795.0700	2382.1882	2382.2391	-0.0509	0	63	5.3e-006	1	K.AVIITHSETSTGVLNDLETINR.H
21040	1034.8160	3101.4262	3100.5539	0.8723	0	37	0.0017	1	K.GLNLPLFAPDHAASPAITAVCPPESIDAEK.V 9912
12910	1172.1640	3513.4702	3513.7813	-0.3112	1	2	19	1	R.DAVKGLNLPLFAPDHAASPAITAVCPPESIDAEK.V
ARTHROv3_1130026 Mass: 28193 Score: 170 Queries matched: 4 emPAI: 0.25
Query	Observed	Mr(expt)	Mr(calc)	Delta	Miss	Score	Expect	Rank	Peptide
1813	677.8390	1353.6634	1353.7728	-0.1094	1	4	19	4	R.VVRANLNDLVNK.A
16808	763.4500	1524.8854	1525.8212	-0.9358	1	0	13	4	R.AQLALQKGDENLAR.E
17175	792.3610	1582.7074	1582.7661	-0.0586	0	117	3.2e-011	1	K.GYVETANTLEMSLR.Q
20104	1090.4590	2178.9034	2178.9791	-0.0756	0	77	2.3e-007	1	R.SQQQYNQAQSQANQWQSR.A
ARTHROv3_200039 Mass: 44748 Score: 168 Queries matched: 12 emPAI: 0.15
Query	Observed	Mr(expt)	Mr(calc)	Delta	Miss	Score	Expect	Rank	Peptide
5833	882.6430	881.6357	882.5399	-0.9042	1	2	20	1	R.IVATPRAR.K
279	494.2750	986.5354	987.5502	-1.0147	1	7	13	3	R.TWKDLVAR.A 8632 8635
9114	503.3300	1004.6454	1003.5736	1.0719	0	16	0.53	2	K.GVTMTALLAK.A
13898	615.8100	1229.6054	1229.6252	-0.0197	0	90	2.3e-008	1	R.IVAEDVEAATGR.T
13958	618.2990	1234.5834	1234.6955	-0.1120	1	5	7.4	1	K.SKGVTMTALLAK.A 13957
19195	965.4420	1928.8694	1929.9472	-1.0778	0	90	1.3e-008	1	K.YPIVNASYVDSGIQYNK.A 19199 19200
1921	686.5630	2056.6672	2055.9315	0.7356	0	2	30	1	-.MIHEVFMPALSSTMTEGK.I
ARTHROv3_2380001 Mass: 75620 Score: 168 Queries matched: 27 emPAI: 0.19
Query	Observed	Mr(expt)	Mr(calc)	Delta	Miss	Score	Expect	Rank	Peptide
757	572.8510	571.8437	572.3533	-0.5096	0	15	1.7	1	K.LEAIK.E
1275	625.8620	624.8547	624.2504	0.6044	0	3	4.2	1	R.DYGDR.T 1280
1350	634.0600	633.0527	633.3082	-0.2555	1	0	20	1	K.DESKR.Q
5123	855.6680	854.6607	853.5021	1.1586	0	2	10	9	R.AIPGILDR.I
92	429.2280	856.4414	857.4970	-1.0556	1	17	1.4	1	K.LEAIKER.S 93 94 95 5215
5276	430.8100	859.6054	859.5379	0.0676	0	9	4	7	K.TVLSSIIK.S
6364	451.3190	900.6234	900.5644	0.0591	1	4	11	6	K.LSKLEAIK.E
6994	924.5010	923.4937	922.4509	1.0429	1	0	39	7	R.VKDDGSFR.L
8219	972.5660	971.5587	971.4535	0.1052	0	15	0.87	6	K.DYQFMLR.T 8210 8214 8216 8220 8223
12516	576.2840	1150.5534	1149.5666	0.9869	0	4	7.9	2	R.IADEIGYVDR.A
14845	438.2580	1311.7522	1311.6935	0.0586	0	31	0.014	1	K.VGLEQEHFVVR.M
1876	683.3690	1364.7234	1363.6844	1.0390	1	8	6.7	1	K.AIVATQRDYGDR.T
15972	703.4150	1404.8154	1405.7453	-0.9298	0	42	0.0011	1	R.NYLTEDAVQILK.F
9784	1029.9780	2057.9414	2057.1521	0.7894	1	1	26	3	R.LLKEHGVLPETEIDPLVR.Y
20300	1122.9680	2243.9214	2244.0013	-0.0799	0	97	2.3e-009	1	R.YAMACPAFPTCGLAITESER.A 20303
12290	1140.2890	2278.5634	2279.1613	-0.5979	1	0	32	1	K.TVLSSIIKSMGSTLGACGDLNR.N
ARTHROv3_1580005 Mass: 12319 Score: 164 Queries matched: 6 emPAI: 0.63
Query	Observed	Mr(expt)	Mr(calc)	Delta	Miss	Score	Expect	Rank	Peptide
13811	612.8400	1223.6654	1223.6220	0.0435	0	52	0.00013	1	R.ILFELTSMDR.V
15232	672.8350	1343.6554	1343.7231	-0.0677	0	65	5.2e-006	1	K.LVICSINEQIR.I 15270 15273
4756	840.5150	2518.5232	2518.2850	0.2382	1	4	17	1	-.MSSDVQILQPQGILDGTKASQFR.Q
14365	1268.6620	2535.3094	2534.2799	1.0296	1	(1)	29	1	-.MSSDVQILQPQGILDGTKASQFR.Q
ARTHROv3_1210010 Mass: 68473 Score: 164 Queries matched: 14 emPAI: 0.21
Query	Observed	Mr(expt)	Mr(calc)	Delta	Miss	Score	Expect	Rank	Peptide
755	572.2870	571.2797	571.3806	-0.1008	1	17	1.4	1	K.RVLGK.E
4244	409.2950	816.5754	817.4294	-0.8539	1	0	26	9	R.QATKDAGK.I
139	451.1810	900.3474	901.5233	-1.1758	1	4	28	8	R.NTTIPTKK.S
7292	468.2530	934.4914	934.5236	-0.0322	0	2	14	1	R.LDGIPPAPR.G
13440	601.7920	1201.5694	1200.6285	0.9410	1	7	3.8	2	K.HLDMTLTRAK.F 13451 13454
14523	643.3200	1284.6254	1284.6424	-0.0169	0	85	9.4e-008	1	K.IVDYLAGEFMK.A 14525
16070	710.3230	1418.6314	1418.7188	-0.0873	0	8	2.4	2	K.SAINEVVMVGGSTR.I
17261	797.9030	1593.7914	1594.7661	-0.9746	1	26	0.039	2	R.AKFEEICSDLIDR.C
19587	1016.9800	2031.9454	2031.9960	-0.0506	0	86	3.5e-008	1	K.EQSISITGASTLPDTEVER.M
4722	839.4200	2515.2382	2514.2351	1.0031	0	1	35	1	K.SEVFSTAVDGQTNVEIHVLQGER.E
15578	1373.4030	2744.7914	2744.4232	0.3682	1	0	25	2	K.AKQELSSVTQAEINLPFITATSDGPK.H
ARTHROv3_1110010 Mass: 24593 Score: 162 Queries matched: 10 emPAI: 0.29
Query	Observed	Mr(expt)	Mr(calc)	Delta	Miss	Score	Expect	Rank	Peptide
507	532.4590	531.4517	532.2241	-0.7724	0	5	23	3	K.GEGDR.Y
8431	490.2460	978.4774	979.4757	-0.9982	0	3	9.4	1	-.MTATQVSAR.E
12661	1159.4500	1158.4427	1157.5070	0.9357	0	1	29	2	R.NNEVCMVHR.H
15451	679.8640	1357.7134	1357.6725	0.0409	0	87	3.7e-008	1	K.AEVLDVADEAAQK.A 161 15453
15601	688.2970	1374.5794	1374.5939	-0.0145	0	38	0.0025	1	K.SDFEDSYTQVGK.Y
16804	763.3790	1524.7434	1524.7719	-0.0284	1	0	12	4	-.MTATQVSARELFR.A
19392	659.3410	1975.0012	1974.9568	0.0444	1	0	13	2	K.VGADMKAEVLDVADEAAQK.A
15109	1337.3320	4008.9742	4009.9177	-0.9435	1	2	17	1	R.NNEVCMVHRHIHGVVVTIYTHSSHQTPEGYLSHR.Y
ARTHROv3_1540040 Mass: 46761 Score: 159 Queries matched: 6 emPAI: 0.15
Query	Observed	Mr(expt)	Mr(calc)	Delta	Miss	Score	Expect	Rank	Peptide
5343	431.9590	861.9034	861.4192	0.4843	0	1	13	4	K.DATSEAIR.D
15703	694.3270	1386.6394	1386.7355	-0.0960	0	79	2.6e-007	1	R.LIGVEAAGSGVETGK.H
15875	699.9050	1397.7954	1398.7653	-0.9698	0	68	2.7e-006	1	K.INNALAQALLACK.M 15886
739	568.3430	1702.0072	1701.9018	0.1054	1	14	2	1	K.INNALAQALLACKMR.K
15959	1405.1030	2808.1914	2808.3033	-0.1119	1	4	9.4	2	R.YGLDCVIYMGVQDMERQALNVFR.M
ARTHROv3_1160015 Mass: 11578 Score: 157 Queries matched: 7 emPAI: 1.84
Query	Observed	Mr(expt)	Mr(calc)	Delta	Miss	Score	Expect	Rank	Peptide
9467	510.2710	1018.5274	1017.5131	1.0144	1	11	1.8	1	R.KDAWEELK.N
3295	772.8930	1543.7714	1543.7460	0.0255	0	55	0.00014	1	K.GSSPLTSYFFWPR.K 16933 16936
17261	797.9030	1593.7914	1593.7423	0.0491	0	60	1.5e-005	1	K.ATEVINYWQEEGR.R
18168	584.3210	1749.9412	1749.8434	0.0978	1	27	0.032	1	K.ATEVINYWQEEGRR.R
19327	977.5440	1953.0734	1953.0571	0.0163	0	32	0.0081	1	K.VLWLDDNVALAVDQVVGK.G
ARTHROv3_690124 Mass: 25180 Score: 153 Queries matched: 19 emPAI: 0.86
Query	Observed	Mr(expt)	Mr(calc)	Delta	Miss	Score	Expect	Rank	Peptide
1735	671.3810	670.3737	670.4490	-0.0752	1	10	2.3	3	R.ALAKLR.E 1725 1734 1751
810	578.8280	1155.6414	1154.7387	0.9028	1	2	34	5	R.LVSNLKQLLK.S
14209	628.3450	1254.6754	1254.6819	-0.0065	1	43	0.00083	1	K.LRELGIDPETL.- 14208 14210 14212 14216
17531	552.0000	1652.9782	1651.8464	1.1318	0	27	0.03	1	R.QAPDAMVVLGRPDGAR.G 4445 17520 17522 17523 17524 17530
17600	557.3060	1668.8962	1667.8413	1.0548	0	(16)	0.41	1	R.QAPDAMVVLGRPDGAR.G
20901	908.8050	2723.3932	2722.4595	0.9337	0	43	0.00049	1	K.SQVAFVAGDLLWYPVQVERPPVPR.Q
ARTHROv3_1490011 Mass: 16213 Score: 151 Queries matched: 4 emPAI: 0.77
Query	Observed	Mr(expt)	Mr(calc)	Delta	Miss	Score	Expect	Rank	Peptide
18091	869.4450	1736.8754	1736.8846	-0.0091	0	65	4.7e-006	1	K.TVWGQLGISHPEASQK.A 18088 18092
18811	930.5140	1859.0134	1858.9676	0.0458	0	88	2.1e-008	1	R.GSQYLPEIVDEAIAVGAK.T
ARTHROv3_810118 Mass: 20388 Score: 151 Queries matched: 10 emPAI: 0.84
Query	Observed	Mr(expt)	Mr(calc)	Delta	Miss	Score	Expect	Rank	Peptide
11557	551.8170	1101.6194	1101.6142	0.0053	0	52	0.00013	1	K.SALQLSQLSR.S 11556 11558 11561
13420	600.8730	1199.7314	1198.6921	1.0393	0	1	15	1	R.SQVAQVLVDLK.R
17732	562.5490	1684.6252	1683.7999	0.8253	0	81	1.2e-007	1	K.VELQETIAQGHSGCR.V 17730
20825	872.4030	2614.1872	2613.2307	0.9565	0	26	0.024	1	M.SNLTHSSPDNNQSFTELDIPLER.D
20987	950.1680	2847.4822	2847.4437	0.0385	0	25	0.034	1	R.ELAGTLENVVGLQEASGFISVVGQSMGR.A
13917	1232.6620	3694.9642	3694.8512	0.1129	1	1	30	1	R.ELAGTLENVVGLQEASGFISVVGQSMGRAIEQDYK.S
ARTHROv3_1530056 Mass: 25544 Score: 148 Queries matched: 64 emPAI: 0.45
Query	Observed	Mr(expt)	Mr(calc)	Delta	Miss	Score	Expect	Rank	Peptide
9698	514.2750	1026.5354	1026.5458	-0.0103	0	21	0.17	2	K.NLQPGETLR.V 366 9660 9661 9663 9664 9666 9667 9668 9669 9670 9671 9672 9673 370 9675 9676 9677 9678 9679 9680 9681 9682 9683 9684 9685 9686 9687 9689 371 9691 9692 9693 9694 372 9695 9696 9697 373 9700 9701 9702 9703 9704 9705 9706 9707 9710 9711 9712
15105	668.9450	1335.8754	1335.7187	0.1568	0	71	2e-006	1	R.NALFGGEGLFLAK.M
16718	754.4000	1506.7854	1506.7501	0.0354	0	22	0.087	2	R.VDTGCLVAFSPSVR.Y 16697
17865	851.4340	1700.8534	1700.9284	-0.0749	0	95	5.6e-009	1	K.MTGPGIVIVQSLPFSR.L
6553	908.9580	1815.9014	1816.9869	-1.0855	1	(0)	36	4	R.LKGDGLAFIQAGGAMIQK.N
18714	611.9810	1832.9212	1832.9818	-0.0607	1	3	9	2	R.LKGDGLAFIQAGGAMIQK.N
ARTHROv3_760021 Mass: 80812 Score: 148 Queries matched: 15 emPAI: 0.13
Query	Observed	Mr(expt)	Mr(calc)	Delta	Miss	Score	Expect	Rank	Peptide
5378	864.5890	863.5817	862.4582	1.1235	0	1	17	1	K.LIMDSLR.Y
6358	451.2600	900.5054	901.4617	-0.9563	1	5	8	8	R.LVEDDRR.Y
8007	482.2270	962.4394	962.5041	-0.0647	0	(2)	14	4	R.SVIVMQMR.- 7989 8034
8016	482.3310	962.6474	962.5185	0.1289	0	44	0.00082	1	R.FDLASALAR.E
8452	490.7340	979.4534	978.4991	0.9544	0	3	8.2	3	R.SVIVMQMR.- 8453
8838	498.7470	995.4794	994.4940	0.9855	0	(2)	10	2	R.SVIVMQMR.-
12245	569.2660	1136.5174	1136.5826	-0.0651	0	61	1.6e-005	1	K.SNATLLDFTR.Q 12248 12253
16636	749.8770	1497.7394	1498.8143	-1.0749	0	50	0.00016	1	K.AIAVFLNGEEIPAR.G
6327	899.9520	2696.8342	2697.3288	-0.4947	1	1	26	1	R.RNFLVTLMLSQGVPMMVSGDELGR.T
13251	1190.9760	3569.9062	3568.6436	1.2626	1	0	31	2	K.GLRNYWGYDSIGYFAPQYNYSADPTPGNQVR.E
ARTHROv3_10117 Mass: 8771 Score: 148 Queries matched: 2 emPAI: 0.96
Query	Observed	Mr(expt)	Mr(calc)	Delta	Miss	Score	Expect	Rank	Peptide
17008	778.8830	1555.7514	1554.8114	0.9400	0	48	0.00036	1	K.AQTNGGTLQIVSNPR.V
17983	860.0130	1718.0114	1717.9250	0.0864	0	121	1.2e-011	1	K.FLSLQQTVEDAVAAVK.K
ARTHROv3_430060 Mass: 78007 Score: 146 Queries matched: 24 emPAI: 0.13
Query	Observed	Mr(expt)	Mr(calc)	Delta	Miss	Score	Expect	Rank	Peptide
1335	632.6880	631.6807	631.3177	0.3630	0	4	20	2	M.QEIDK.S
1794	675.4870	674.4797	675.3915	-0.9118	0	1	27	2	R.VTLTSR.L
3068	759.0390	758.0317	758.4439	-0.4122	0	1	39	2	R.IPGGFLR.R
3481	781.4680	780.4607	780.4204	0.0403	0	4	20	2	K.AVGMIFK.D
5150	856.8940	855.8867	855.4814	0.4053	1	7	8.1	1	K.VREIDPK.G
57	389.1870	1164.5392	1164.5887	-0.0496	1	1	96	10	K.SISFDGRDIR.L
13781	611.4220	1220.8294	1221.6791	-0.8497	1	0	17	5	K.AVGMIFKDITK.K
16173	478.9530	1433.8372	1433.7514	0.0857	1	46	0.00042	1	K.VLGQFELTKDER.D 16172
16302	727.0010	1451.9874	1451.8752	0.1123	0	49	0.0002	1	R.IIPIGAFVEVLPGK.E 16300
16416	732.4490	1462.8834	1462.8395	0.0439	0	78	2.6e-007	1	K.IDPDLIGLVIGPGGK.T
17434	819.3410	1636.6674	1636.7800	-0.1126	0	4	6.8	2	K.VAGTDSGITALQMDMK.I
18472	902.9420	1803.8694	1805.0662	-1.1968	1	2	9.1	3	K.IDPDLIGLVIGPGGKTIK.G
19030	943.4770	1884.9394	1885.9720	-1.0325	1	1	12	6	K.EGMIHISQLAEYRVPK.V 19013 19016 19022 19039
7218	932.7210	2795.1412	2794.2856	0.8555	1	2	29	2	R.YMHHYNFPPYSVGETRPMRSPGR.R
7847	957.2700	2868.7882	2868.4884	0.2997	1	1	33	1	R.IPFYGPMAAVRVGLVGDDFIINPTYK.E
13970	1235.7060	3704.0962	3703.7671	0.3291	1	(1)	32	1	R.ILTDIQGIEDFLGDMDFKVAGTDSGITALQMDMK.I
14022	1241.2700	3720.7882	3719.7620	1.0261	1	(0)	26	2	R.ILTDIQGIEDFLGDMDFKVAGTDSGITALQMDMK.I
14087	1246.2360	3735.6862	3735.7570	-0.0708	1	7	5.1	1	R.ILTDIQGIEDFLGDMDFKVAGTDSGITALQMDMK.I
ARTHROv3_1110020 Mass: 32387 Score: 142 Queries matched: 9 emPAI: 0.10
Query	Observed	Mr(expt)	Mr(calc)	Delta	Miss	Score	Expect	Rank	Peptide
580	544.3300	543.3227	544.3584	-1.0357	1	3	44	7	R.KLLTA.-
8213	486.7350	971.4554	971.5764	-0.1209	1	1	19	4	R.EKLVLSQR.M
11141	543.3050	1084.5954	1085.6080	-1.0126	0	21	0.17	1	K.ALVISLEEGR.Q 11167
14694	650.8460	1299.6774	1300.6411	-0.9637	0	9	3.8	3	K.ALEAHNYDLQK.G
17092	786.4950	1570.9754	1571.8267	-0.8513	1	0	25	3	R.DQNSDGQVLLSLRK.L
532	536.7790	1607.3152	1606.7409	0.5743	1	2	36	2	K.FPEVMDSAEARAER.A
18094	869.5000	1736.9854	1736.9349	0.0505	0	84	5.6e-008	1	K.YVGSLPDIFTIGQTVK.A 18093
ARTHROv3_3340001 Mass: 49979 Score: 142 Queries matched: 7 emPAI: 0.21
Query	Observed	Mr(expt)	Mr(calc)	Delta	Miss	Score	Expect	Rank	Peptide
658	558.3680	557.3607	558.3125	-0.9518	0	6	8.6	1	K.AALER.V
14421	637.3040	1272.5934	1272.6350	-0.0415	0	24	0.072	1	K.ATPNPEQELFK.H
15135	670.4200	1338.8254	1338.7693	0.0561	0	13	0.96	2	-.MNTPLVALQKPK.D
17258	797.5070	1592.9994	1593.9342	-0.9347	0	103	8.1e-010	1	R.VSNVVTSLLIPDLPK.F
17804	847.3880	1692.7614	1692.7890	-0.0275	0	58	2e-005	1	R.GFSISETIANQNPCR.I
2992	755.1440	2262.4102	2262.0811	0.3291	1	3	17	2	R.NIDARGFSISETIANQNPCR.I
20863	897.4510	2689.3312	2690.1591	-0.8279	1	1	7.1	1	R.LTSTNPKANCCTILCSETTGCMR.M
ARTHROv3_1400067 Mass: 10915 Score: 140 Queries matched: 4 emPAI: 0.32
Query	Observed	Mr(expt)	Mr(calc)	Delta	Miss	Score	Expect	Rank	Peptide
17327	807.4440	1612.8734	1612.8382	0.0352	0	140	1.7e-013	1	R.TVADLMSYGTTLLTK.D 550
1775	674.4540	2020.3402	2020.0629	0.2773	0	10	6.1	1	K.LNYPEAVAYLSAAILEGAR.D 1780
ARTHROv3_1430015 Mass: 26987 Score: 139 Queries matched: 9 emPAI: 0.79
Query	Observed	Mr(expt)	Mr(calc)	Delta	Miss	Score	Expect	Rank	Peptide
8231	972.6290	971.6217	971.5036	0.1181	1	2	15	4	R.KAISPDDAR.V 8227
10868	536.7880	1071.5614	1071.5237	0.0378	0	50	0.00021	1	R.YFAGLTDTGK.V
15521	684.3690	1366.7234	1366.6915	0.0319	0	52	0.0001	1	R.SDMGTTAVVALFR.D
15762	465.2920	1392.8542	1392.6997	0.1545	0	36	0.0042	1	R.AILDDQISHPER.S
19880	704.9790	2111.9152	2111.0647	0.8504	0	55	3.5e-005	1	R.GHTLTQISEDQTWVAQAVK.R
12196	1135.0440	2268.0734	2267.1658	0.9076	1	1	26	1	R.GHTLTQISEDQTWVAQAVKR.K
20360	764.7820	2291.3242	2291.1005	0.2237	0	35	0.0054	1	R.FFIVADGMGGHAGGQEASQIATK.T
7114	928.6710	2782.9912	2783.4739	-0.4827	1	3	19	1	R.LLLCSDGLTEELPDSVIANQLKSIR.A
ARTHROv3_960038 Mass: 12701 Score: 137 Queries matched: 7 emPAI: 0.27
Query	Observed	Mr(expt)	Mr(calc)	Delta	Miss	Score	Expect	Rank	Peptide
13856	614.3380	1226.6614	1226.6143	0.0472	0	23	0.12	1	R.GVDEEVIPDVR.L 13854 13857
14511	642.3070	1282.5994	1282.6227	-0.0233	0	82	1.1e-007	1	K.ATDIEATYLMR.S 14512
14683	650.3610	1298.7074	1298.6176	0.0898	0	(5)	9.4	4	K.ATDIEATYLMR.S
512	533.2580	1596.7522	1596.8471	-0.0950	1	1	55	4	R.GVDEEVIPDVRLTR.S
ARTHROv3_390014 Mass: 25596 Score: 137 Queries matched: 7 emPAI: 0.44
Query	Observed	Mr(expt)	Mr(calc)	Delta	Miss	Score	Expect	Rank	Peptide
17756	844.9400	1687.8654	1687.8682	-0.0027	0	26	0.045	1	K.TNPSQQIFLEGWLR.R 17750 17751 17753
18178	877.2100	1752.4054	1752.0145	0.3910	0	62	6e-006	1	K.LQQAIALLQEVAQSLK.Q
18448	900.8870	1799.7594	1799.8762	-0.1167	0	91	1.4e-008	1	K.SQGVLEQNNNLETAQR.Y
14181	1252.8520	2503.6894	2503.1981	0.4914	0	1	20	2	R.QITQPEVEEVYYTMYWLPSK.A
ARTHROv3_690036 Mass: 60880 Score: 137 Queries matched: 8 emPAI: 0.11
Query	Observed	Mr(expt)	Mr(calc)	Delta	Miss	Score	Expect	Rank	Peptide
16166	717.4800	1432.9454	1433.7991	-0.8536	0	14	0.77	2	R.SSGILLHPTSLPGR.Y 16161 16163
16427	733.4320	1464.8494	1464.7646	0.0848	0	92	1e-008	1	R.IQSMLDYVDLIR.I
17186	793.8310	1585.6474	1584.7586	0.8888	0	3	8.6	1	R.LQQNGFDWWVHR.I
4096	809.8330	1617.6514	1617.8726	-0.2212	0	0	33	1	R.GQATLSPVETIISFR.F
8812	995.0970	1988.1794	1987.8297	0.3498	0	1	26	5	K.DAQDGASWHTWDDEISR.R
19727	1031.5960	2061.1774	2061.1721	0.0053	0	67	3.2e-006	1	R.LPIIAEDLGIITPEVEALR.D
ARTHROv3_240048 Mass: 48972 Score: 137 Queries matched: 16 emPAI: 0.22
Query	Observed	Mr(expt)	Mr(calc)	Delta	Miss	Score	Expect	Rank	Peptide
6024	888.2670	887.2597	886.5389	0.7209	1	7	6.6	2	R.LPFGGIKR.S
14950	661.8230	1321.6314	1321.6118	0.0196	0	9	2.3	5	R.MLNNGQSCIAAK.R 14948
15526	685.3170	1368.6194	1368.7613	-0.1418	0	14	0.67	1	M.GIATINPATGEVVK.T
16414	732.3570	1462.6994	1461.7180	0.9814	1	7	3.2	2	R.MLNNGQSCIAAKR.F
2748	740.0790	1478.1434	1477.7129	0.4305	1	(0)	32	3	R.MLNNGQSCIAAKR.F
16649	750.8380	1499.6614	1499.8018	-0.1403	0	1	15	3	-.MGIATINPATGEVVK.T
17209	795.3640	1588.7134	1587.7827	0.9307	1	6	4.7	4	K.AEWMNRAAEILER.D
3957	803.3210	1604.6274	1603.7776	0.8498	1	(4)	20	2	K.AEWMNRAAEILER.D
18338	894.3960	1786.7774	1787.8901	-1.1126	0	102	9.6e-010	1	K.AATLTGSEPAGASLASEAGK.N 18349
18851	623.5990	1867.7752	1867.9614	-0.1863	0	40	0.0015	1	K.HASNVPQCALAIAEIFK.A
9162	1008.3320	2014.6494	2015.0535	-0.4040	1	0	32	2	R.VKAATLTGSEPAGASLASEAGK.N
10770	1069.0380	2136.0614	2135.1184	0.9430	0	3	14	1	K.VGDPMLPDTEVGPLATPGILK.D
2854	747.3310	2238.9712	2239.0545	-0.0834	0	1	49	2	R.FYGENAPQFLADVPAASDATR.S
15346	1349.0540	2696.0934	2695.3774	0.7161	0	3	13	2	R.YQPLGAILAVMPWNFPFWQVFR.F
ARTHROv3_2890001 Mass: 72639 Score: 136 Queries matched: 25 emPAI: 0.19
Query	Observed	Mr(expt)	Mr(calc)	Delta	Miss	Score	Expect	Rank	Peptide
6029	888.4860	887.4787	886.4760	1.0028	0	4	12	9	R.IEVEELR.A
6135	446.7410	891.4674	891.4926	-0.0252	1	1	21	9	K.FIRQSGGK.G
8582	493.3660	984.7174	984.5604	0.1571	0	7	4.4	3	R.AGDLGAALGLK.D 8586 8605 8614
8806	497.8970	993.7794	993.4801	0.2994	1	1	13	2	K.QDMEKLSK.A
323	503.3250	1004.6354	1005.5356	-0.9001	1	4	36	1	K.VYGQIRDR.L
10866	536.7660	1071.5174	1071.6288	-0.1113	1	10	1.9	2	R.LIVLKSDER.I 10863 10867
12016	563.7520	1125.4894	1126.5619	-1.0724	0	43	0.0011	1	K.GVLPDGEEGVR.Y 12018 12019
13460	601.8950	1201.7754	1202.5390	-0.7636	1	4	8.5	9	K.MDRTGADFFK.V
13640	608.3510	1214.6874	1214.6403	0.0472	0	59	2.4e-005	1	K.ASPVLLEPMMK.V
13749	610.8750	1219.7354	1219.7037	0.0317	0	47	0.00038	1	R.ANAVPIQVPVGR.E 13710
15684	693.8030	1385.5914	1386.7255	-1.1341	0	0	21	3	K.VEANIGAPQVAYR.E
18666	911.4060	1820.7974	1819.9026	0.8949	0	9	1.6	1	K.EACESGVIAGYPLIDVK.A 18663
7048	926.9060	1851.7974	1853.0258	-1.2283	1	3	18	1	R.IEVEELRAGDLGAALGLK.D
19648	1025.5790	2049.1434	2049.1398	0.0037	0	45	0.00039	1	R.LLDAVVDYLPAPTEVPPIK.G
10047	1040.2070	2078.3994	2077.8833	0.5161	0	1	24	1	-.MGEVHEGTAVTDWMAQER.E
20932	921.8960	2762.6662	2761.4585	1.2076	1	3	4.2	2	R.ANAVPIQVPVGRESDFHGLVDLVAMK.T
ARTHROv3_2080002 Mass: 17847 Score: 136 Queries matched: 3 emPAI: 0.19
Query	Observed	Mr(expt)	Mr(calc)	Delta	Miss	Score	Expect	Rank	Peptide
10607	531.3770	1060.7394	1059.5448	1.1947	1	3	10	9	K.DEEKGELIK.S
18802	928.4870	1854.9594	1854.9992	-0.0398	0	93	6.9e-009	1	R.LIQIEDAAIVFWPQGR.K 18803
ARTHROv3_1050057 Mass: 17740 Score: 135 Queries matched: 6 emPAI: 0.42
Query	Observed	Mr(expt)	Mr(calc)	Delta	Miss	Score	Expect	Rank	Peptide
15204	672.4180	1342.8214	1342.7643	0.0572	0	88	2.9e-008	1	K.LIGILTCGDIIR.V 15205 15206
9765	1029.4970	3085.4692	3085.6481	-0.1790	0	34	0.018	1	K.TVADVMTPNPLVISPDAPLADAIALLAQNR.I 9775
9925	1035.2260	3102.6562	3101.6431	1.0131	0	(1)	26	1	K.TVADVMTPNPLVISPDAPLADAIALLAQNR.I
ARTHROv3_1440069 Mass: 81464 Score: 135 Queries matched: 18 emPAI: 0.17
Query	Observed	Mr(expt)	Mr(calc)	Delta	Miss	Score	Expect	Rank	Peptide
1293	627.3180	626.3107	626.3751	-0.0644	0	2	9.2	2	K.LLEPR.V 1285
10985	539.3150	1076.6154	1077.4978	-0.8824	0	2	12	2	K.QLYADDPEK.L
11578	552.2760	1102.5374	1102.5805	-0.0430	0	38	0.0034	1	R.VSLQLGEMAR.V
14692	650.8380	1299.6614	1298.6037	1.0577	0	10	2.9	3	R.QMTVDHEVGQR.E 14693 14697 14698 14702 1518
15472	681.2530	1360.4914	1361.6939	-1.2025	0	33	0.0088	1	R.QEIPGSQTLYAR.G
17973	859.0160	1716.0174	1715.9458	0.0717	0	71	1.5e-006	1	R.LDNLAISGTAPGSLFIK.Q 17972 17977
18637	908.5380	1815.0614	1814.9931	0.0684	0	6	3.7	1	K.LPTLGDLGQLWQSLFK.L 18632
20714	844.4270	2530.2592	2530.2816	-0.0224	0	47	0.00019	1	R.GVDPEIAYTRPDAYQLTQALGPR.D
6591	910.6110	2728.8112	2728.3425	0.4687	1	4	17	1	R.GLYIISDGMGGHAGGEVASRMAVHSLK.E
ARTHROv3_1380045 Mass: 34837 Score: 135 Queries matched: 9 emPAI: 0.31
Query	Observed	Mr(expt)	Mr(calc)	Delta	Miss	Score	Expect	Rank	Peptide
1231	620.6130	619.6057	618.3159	1.2898	0	4	7.9	1	K.MEALR.T
1633	662.2970	661.2897	661.3581	-0.0684	1	1	44	8	-.MDIKR.G
11861	559.7530	1117.4914	1117.5768	-0.0853	0	23	0.11	1	K.AEFLNPGGSVK.D
1858	681.0310	1360.0474	1360.7133	-0.6658	1	1	33	2	K.MEALRTLGAEVR.A
15562	686.8950	1371.7754	1371.7511	0.0244	0	55	6.4e-005	1	R.GFVEAVGNTPLIR.L 1920
17738	843.9310	1685.8474	1685.8335	0.0140	0	72	1e-006	1	K.TVVADPMGSGLYSYVK.T
19630	682.9230	2045.7472	2046.9283	-1.1811	0	9	1.2	1	R.EAHYQTTGPEIWSQTDGK.I
19899	1059.5740	2117.1334	2117.0860	0.0474	1	2	8.2	1	K.CVIVIPETQSVEKMEALR.T
ARTHROv3_1510031 Mass: 16861 Score: 134 Queries matched: 9 emPAI: 0.44
Query	Observed	Mr(expt)	Mr(calc)	Delta	Miss	Score	Expect	Rank	Peptide
209	464.9420	927.8694	928.5090	-0.6396	1	21	0.4	1	K.IDAIADRR.T 7082 7094 7098 7107 210
19071	950.0170	1898.0194	1898.0473	-0.0278	0	118	2.5e-011	1	R.TQNNVAASTAILAGLVLDK.V 19072
13002	1177.2680	2352.5214	2351.3788	1.1427	1	3	15	1	R.TQNNVAASTAILAGLVLDKVLIK.R
ARTHROv3_1510030 Mass: 35299 Score: 134 Queries matched: 12 emPAI: 0.20
Query	Observed	Mr(expt)	Mr(calc)	Delta	Miss	Score	Expect	Rank	Peptide
5581	436.7420	871.4694	871.5378	-0.0684	0	1	19	5	R.ADSLILLK.S 5598
209	464.9420	927.8694	928.5090	-0.6396	1	21	0.4	1	K.IDAIADRR.T 7082 7094 7098 7107 210
15460	680.3400	1358.6654	1358.6830	-0.0176	0	0	19	2	R.VWLVSNSPSISGN.-
19071	950.0170	1898.0194	1898.0473	-0.0278	0	118	2.5e-011	1	R.TQNNVAASTAILAGLVLDK.V 19072
13002	1177.2680	2352.5214	2351.3788	1.1427	1	3	15	1	R.TQNNVAASTAILAGLVLDKVLIK.R
ARTHROv3_120037 Mass: 64399 Score: 133 Queries matched: 14 emPAI: 0.16
Query	Observed	Mr(expt)	Mr(calc)	Delta	Miss	Score	Expect	Rank	Peptide
633	552.4730	551.4657	552.2544	-0.7886	0	9	5.7	1	K.DAGYK.F
3942	802.5360	801.5287	800.5007	1.0280	0	3	21	5	K.ILSILDK.I
5921	885.5390	884.5317	884.4174	0.1143	1	1	43	2	-.MYNSKAR.D
12431	574.3590	1146.7034	1146.6285	0.0750	0	44	0.00097	1	R.FVLNILDEGK.Q
14116	625.3100	1248.6054	1248.6319	-0.0264	0	52	0.00015	1	R.LVGSLCVVSCR.R
14303	632.3660	1262.7174	1262.5383	0.1791	0	2	10	1	R.AMESMTHIGDR.F
14315	632.8090	1263.6034	1262.5383	1.0651	0	(1)	13	6	R.AMESMTHIGDR.F
16413	732.3170	1462.6194	1462.7416	-0.1221	1	4	7	3	K.SLEDRLDFNNLK.Y
16575	495.9580	1484.8522	1484.7736	0.0786	0	84	9.5e-008	1	K.LLNNEGVTAVHYR.K
3031	756.7740	1511.5334	1511.6867	-0.1533	0	6	10	1	R.FYYDCLHAAQPK.K
17109	788.4650	1574.9154	1574.8417	0.0738	1	2	9.4	3	K.ARDVQVFLIGNDTK.V
8726	990.8800	2969.6182	2970.4831	-0.8649	1	0	33	1	R.VKFKPTDITLQTCEETAIDFAQMLR.R
9930	1035.3510	3103.0312	3103.5761	-0.5449	1	0	36	3	R.GDVVSGMLASWVSQATFTPPGLTVAVARDR.A
12429	1147.6530	3439.9372	3439.7234	0.2138	1	1	34	1	K.IAELSPIEFYATGHGPLVRYGMNELTNLYR.Q
ARTHROv3_2520001 Mass: 86402 Score: 133 Queries matched: 22 emPAI: 0.08
Query	Observed	Mr(expt)	Mr(calc)	Delta	Miss	Score	Expect	Rank	Peptide
1194	615.6960	614.6887	613.4275	1.2612	1	8	11	1	R.VKVIR.N 1151
1511	649.8920	648.8847	649.3435	-0.4588	0	23	0.23	1	R.DFIQK.N
1884	684.2690	683.2617	682.3108	0.9509	0	8	6.1	1	K.QFMNK.I
2665	735.4640	734.4567	735.3915	-0.9348	0	5	7.2	1	R.IIGDYR.R 2693
5737	439.7820	877.5494	876.4011	1.1484	0	2	20	6	K.ELMAEER.K
6164	447.3760	892.7374	891.4814	1.2560	0	13	1.2	5	R.VALYGVDR.L 6114
6454	452.8090	903.6034	902.4974	1.1061	1	1	22	7	R.LPENFKR.Y
11457	549.6530	1097.2914	1096.5917	0.6998	0	2	10	2	R.VSGYAVNFIK.L
12462	574.9190	1147.8234	1148.6124	-0.7890	1	10	2.5	1	K.RAIMPYGGIR.V 12464
13918	616.8890	1231.7634	1232.5819	-0.8184	1	12	1.2	3	R.REEICEEIR.S
17593	834.3810	1666.7474	1665.8045	0.9429	1	0	14	5	R.KAGEPFAPGANPMHAR.D
4812	842.4160	1682.8174	1681.8212	0.9962	1	4	17	1	K.YAYERIEFALHDR.D
17888	853.4820	1704.9494	1704.8869	0.0626	1	4	6.6	2	R.VDDIAANLVKQFMNK.I
1112	608.6200	1822.8382	1824.0469	-1.2087	1	0	38	2	R.SLEQIVGLQTDKPLKR.A
19358	983.5190	1965.0234	1964.9733	0.0501	0	107	2.6e-010	1	R.TMACGMAGLSVVADALSAIK.Y
19485	999.0030	1995.9914	1996.9632	-0.9717	0	(48)	0.00022	1	R.TMACGMAGLSVVADALSAIK.Y
2592	731.9770	2192.9092	2194.0172	-1.1080	1	4	20	1	K.EQQASLELDAMDSETISRR.E
12800	1166.5190	3496.5352	3497.6746	-1.1394	1	0	34	2	K.QESDRISNLVGMLDGYFADDGHHINVNVLNR.E
ARTHROv3_370020 Mass: 88485 Score: 132 Queries matched: 15 emPAI: 0.08
Query	Observed	Mr(expt)	Mr(calc)	Delta	Miss	Score	Expect	Rank	Peptide
2676	735.5010	734.4937	735.3551	-0.8614	0	1	18	1	R.GDEIFR.N
11239	544.7770	1087.5394	1087.5985	-0.0591	1	13	1.2	2	R.LSAAENKSLR.V 11240 11242 583
14259	630.2770	1258.5394	1258.7132	-0.1738	0	4	13	1	K.TEIQLSQSLLK.L
16295	726.3670	1450.7194	1449.6922	1.0272	0	2	12	4	K.SQLSQTQWDVMK.Y
16446	735.3930	1468.7714	1469.7040	-0.9326	1	0	21	8	R.LMKTEMMLSQSR.L
288	496.9370	1487.7892	1487.7225	0.0667	0	10	3.8	1	K.SESQVLIMTGMHR.S
16661	752.3780	1502.7414	1503.7174	-0.9759	0	(3)	7.4	3	K.SESQVLIMTGMHR.S
16784	761.3270	1520.6394	1519.7123	0.9272	0	(1)	13	3	K.SESQVLIMTGMHR.S
16888	768.3450	1534.6754	1534.7184	-0.0430	0	84	6.3e-008	1	K.LLAAASTQEDEMEK.A
405	518.3150	1551.9232	1550.7134	1.2098	0	(4)	34	2	K.LLAAASTQEDEMEK.A
18695	609.3300	1824.9682	1824.9330	0.0352	0	69	1.7e-006	1	K.TESILQESHNQLTGLR.S
18793	618.6570	1852.9492	1853.9959	-1.0468	0	7	3.1	2	R.SGTSLTASLLQSAGLHVGR.R
ARTHROv3_930103 Mass: 83574 Score: 131 Queries matched: 11 emPAI: 0.08
Query	Observed	Mr(expt)	Mr(calc)	Delta	Miss	Score	Expect	Rank	Peptide
2847	746.9760	745.9687	746.3996	-0.4309	1	3	23	1	K.LMPDKK.D
5856	442.3070	882.5994	882.5287	0.0708	0	45	0.0004	1	R.TPLANLVR.W 5830 5831 5832 5857 5859
10858	536.7040	1071.3934	1072.5665	-1.1731	0	7	4.4	1	R.TNFGIGHSIK.E
15623	689.8890	1377.7634	1377.6525	0.1110	0	61	1.2e-005	1	K.FSQDLAQDPTTR.R 15620
17339	539.8460	1616.5162	1617.7747	-1.2585	1	0	11	4	R.DYDPEQNKGNVLAR.V
ARTHROv3_690123 Mass: 26862 Score: 131 Queries matched: 21 emPAI: 0.60
Query	Observed	Mr(expt)	Mr(calc)	Delta	Miss	Score	Expect	Rank	Peptide
1735	671.3810	670.3737	670.4490	-0.0752	1	10	2.3	3	R.ALAKLR.E 1725 1734 1751
810	578.8280	1155.6414	1154.7387	0.9028	1	2	34	5	R.LVSNLKQLLK.S
14209	628.3450	1254.6754	1254.6819	-0.0065	1	43	0.00083	1	K.LRELGIDPETL.- 14208 14210 14212 14216
17531	552.0000	1652.9782	1651.8464	1.1318	0	27	0.03	1	R.QAPDAMVVLGRPDGAR.G 4445 17520 17522 17523 17524 17530
17600	557.3060	1668.8962	1667.8413	1.0548	0	(16)	0.41	1	R.QAPDAMVVLGRPDGAR.G
20870	899.4860	2695.4362	2694.4282	1.0080	0	13	0.48	1	K.SQVAFVAGDLLWYPVQVERPPAPR.Q 20871 6301
ARTHROv3_1430028 Mass: 19780 Score: 130 Queries matched: 13 emPAI: 0.60
Query	Observed	Mr(expt)	Mr(calc)	Delta	Miss	Score	Expect	Rank	Peptide
13425	601.3200	1200.6254	1200.5550	0.0705	0	39	0.002	1	R.YEELYDEIK.G 13427
14410	636.8810	1271.7474	1271.7489	-0.0015	1	26	0.05	1	M.VIEKVPDVVFK.T
16147	477.6670	1429.9792	1428.7110	1.2682	1	13	0.8	1	R.VRDESVGGPNPFR.W 2333 16139 16146
16420	732.8950	1463.7754	1463.7409	0.0346	0	63	8.4e-006	1	K.VFLLPDGNGEFTR.K 16414 16421 16423 16424 16426
ARTHROv3_1530090 Mass: 35242 Score: 129 Queries matched: 4 emPAI: 0.09
Query	Observed	Mr(expt)	Mr(calc)	Delta	Miss	Score	Expect	Rank	Peptide
12489	575.5840	1149.1534	1148.5866	0.5669	0	2	8.4	1	K.IYPVESWQK.I
16830	764.3960	1526.7774	1526.8205	-0.0431	0	77	2.9e-007	1	R.NSLADWGNLIGIVR.D 16831
5562	871.5860	1741.1574	1739.9431	1.2144	1	4	18	1	K.GRNSLADWGNLIGIVR.D
ARTHROv3_1230005 Mass: 12634 Score: 129 Queries matched: 3 emPAI: 0.27
Query	Observed	Mr(expt)	Mr(calc)	Delta	Miss	Score	Expect	Rank	Peptide
12877	585.7870	1169.5594	1169.5717	-0.0122	0	98	2.8e-009	1	K.APTTSFYEVR.S 12876
17540	552.9690	1655.8852	1654.8315	1.0537	1	1	12	5	K.APTTSFYEVRSEIR.A
ARTHROv3_1550087 Mass: 39212 Score: 128 Queries matched: 7 emPAI: 0.18
Query	Observed	Mr(expt)	Mr(calc)	Delta	Miss	Score	Expect	Rank	Peptide
13740	610.8050	1219.5954	1220.7203	-1.1248	0	2	11	1	-.LMAVILTFLGK.G
15464	680.8350	1359.6554	1359.6783	-0.0228	0	50	0.00022	1	K.ALPDFSQATSAPR.S 15478
17891	853.5170	1705.0194	1704.9774	0.0420	0	79	1.9e-007	1	R.NILLPPSLTGQPVTGAK.F 5076
8695	989.5220	1977.0294	1975.9269	1.1026	1	4	17	1	K.EMSNVLEQGKSAVSDPNR.V
19871	703.7360	2108.1862	2107.0408	1.1454	0	1	10	2	K.AVQFQCAALLESSWEQLK.T
ARTHROv3_260008 Mass: 52111 Score: 128 Queries matched: 3 emPAI: 0.13
Query	Observed	Mr(expt)	Mr(calc)	Delta	Miss	Score	Expect	Rank	Peptide
13865	614.7220	1227.4294	1227.5672	-0.1378	0	47	0.00047	1	K.WLDYYQANR.E
14719	651.8060	1301.5974	1301.6656	-0.0681	0	69	2.7e-006	1	M.AFFQEFTTALK.Q 14717
ARTHROv3_1620071 Mass: 19429 Score: 127 Queries matched: 10 emPAI: 0.62
Query	Observed	Mr(expt)	Mr(calc)	Delta	Miss	Score	Expect	Rank	Peptide
2995	755.3790	754.3717	754.4953	-0.1235	0	4	18	1	R.LTPALIK.H
9337	508.3400	1014.6654	1014.4593	0.2062	0	40	0.0021	1	R.FDCYAIAR.E
553	540.2160	1078.4174	1078.5407	-0.1233	0	10	4.1	1	R.QNISDFVTR.A
13608	606.7890	1211.5634	1211.6986	-0.1352	1	4	9.7	3	R.VVALGIEGKNGR.F
14629	647.9120	1293.8094	1293.7333	0.0762	0	35	0.0055	1	K.QITVYSIFPVK.V 14626 14628
16081	710.8190	1419.6234	1420.7020	-1.0786	0	62	1e-005	1	K.HLIYTNVSTMDK.F 16091
16188	719.5790	1437.1434	1436.6970	0.4465	0	(0)	9.7	3	K.HLIYTNVSTMDK.F
ARTHROv3_220018 Mass: 16307 Score: 127 Queries matched: 3 emPAI: 0.21
Query	Observed	Mr(expt)	Mr(calc)	Delta	Miss	Score	Expect	Rank	Peptide
1440	643.3640	642.3567	642.3271	0.0296	0	2	42	10	-.MIAHR.N
16207	720.9040	1439.7934	1439.7620	0.0314	0	86	4.4e-008	1	K.TVLIVEDDPVNAR.V 16206
ARTHROv3_1090007 Mass: 10573 Score: 126 Queries matched: 3 emPAI: 0.33
Query	Observed	Mr(expt)	Mr(calc)	Delta	Miss	Score	Expect	Rank	Peptide
14503	641.8430	1281.6714	1281.6718	-0.0003	0	91	1.3e-008	1	K.VTLVGFGSFEAR.H 14504
3843	798.7680	2393.2822	2393.0912	0.1909	0	2	24	1	K.QADAIISAICECIMDAVAEGEK.V
ARTHROv3_1490017 Mass: 36117 Score: 126 Queries matched: 11 emPAI: 0.19
Query	Observed	Mr(expt)	Mr(calc)	Delta	Miss	Score	Expect	Rank	Peptide
12846	584.7860	1167.5574	1168.6564	-1.0990	0	1	15	2	K.TLTVNAPQGLR.A
13591	605.8050	1209.5954	1208.5720	1.0234	1	1	15	5	K.EFRGNMAVGGR.V
14756	653.3950	1304.7754	1303.6667	1.1088	1	7	3.5	1	R.GNMAVGGRVAQTK.I
15774	698.4170	1394.8194	1394.7268	0.0927	0	65	6.7e-006	1	K.MYALQFADVIPK.T
16009	705.9580	1409.9014	1410.7217	-0.8203	0	(5)	4.7	3	K.MYALQFADVIPK.T
2351	716.1640	1430.3134	1430.7041	-0.3907	0	3	25	1	K.AGEGILFLEPDDR.N
16521	739.9320	1477.8494	1477.8616	-0.0122	0	83	8.2e-008	1	R.IILLNGEPIGAVNR.I
1105	608.2790	1821.8152	1822.0213	-0.2062	1	3	27	3	K.AWGTLTSLHLTPITRR.D 1106
8662	988.2890	1974.5634	1974.1626	0.4009	1	4	14	2	R.IILLNGEPIGAVNRIPTGK.E
11248	1088.7290	2175.4434	2175.0882	0.3553	1	1	32	1	R.QGVEPVMIQTYLPAAKDGDK.R
ARTHROv3_960030 Mass: 45948 Score: 124 Queries matched: 7 emPAI: 0.15
Query	Observed	Mr(expt)	Mr(calc)	Delta	Miss	Score	Expect	Rank	Peptide
14926	660.7710	1319.5274	1320.7190	-1.1915	0	38	0.0032	1	R.AAANYLGIPLYR.Y 14937
17414	816.9420	1631.8694	1631.8155	0.0539	0	84	5.9e-008	1	K.GLSTGIGDEGGFAPNLK.S
17741	844.4310	1686.8474	1687.8702	-1.0228	0	1	15	3	R.LIDLTMIELDGTPNK.S 17739
19196	965.4430	1928.8714	1928.9803	-0.1089	1	2	8.8	6	R.GSALVPSGASTGEKEAAELR.D
3872	799.5180	2395.5322	2394.2438	1.2884	1	0	44	3	K.AVENVNNRIAPALVGMDVTQQR.L
ARTHROv3_4780002 Mass: 25478 Score: 124 Queries matched: 12 emPAI: 0.45
Query	Observed	Mr(expt)	Mr(calc)	Delta	Miss	Score	Expect	Rank	Peptide
8565	985.2030	984.1957	984.5716	-0.3759	1	7	6.7	1	R.VKLNLDQR.V
11840	559.3080	1116.6014	1116.7019	-0.1004	1	1	18	10	K.LKALLSIFGR.D
12025	563.8400	1125.6654	1125.6394	0.0261	0	11	1.5	1	K.VEIPQTQAIK.L
14628	647.9100	1293.8054	1293.7155	0.0899	0	35	0.0061	1	K.VFPGYVLIQMK.L 14626 14629
16985	518.5880	1552.7422	1552.7998	-0.0576	0	46	0.00044	1	K.NTPHVINFVGAEQK.R
17403	544.2730	1629.7972	1629.8838	-0.0867	0	85	7.3e-008	1	R.GHVKPLPLSPSEVDR.I
5108	855.3250	1708.6354	1708.9009	-0.2654	1	4	15	2	K.NTPHVINFVGAEQKR.H
18063	866.9310	1731.8474	1731.8315	0.0159	1	1	12	4	R.DTPVELEFNQVEKQG.-
9394	1016.8530	2031.6914	2031.0612	0.6303	1	2	21	1	R.QHSQEKVFPGYVLIQMK.L
9593	1023.9780	2045.9414	2046.1374	-0.1960	1	0	29	2	R.GHVKPLPLSPSEVDRIFR.Q
ARTHROv3_810100 Mass: 23840 Score: 121 Queries matched: 3 emPAI: 0.14
Query	Observed	Mr(expt)	Mr(calc)	Delta	Miss	Score	Expect	Rank	Peptide
15995	704.9480	1407.8814	1407.7432	0.1383	0	79	2.1e-007	1	R.YLQQLVMESLGK.E 15994
17812	565.8520	1694.5342	1694.9203	-0.3861	0	1	7.2	2	R.GVELSGDPSKPGQLIAK.W
ARTHROv3_770018 Mass: 71383 Score: 121 Queries matched: 13 emPAI: 0.14
Query	Observed	Mr(expt)	Mr(calc)	Delta	Miss	Score	Expect	Rank	Peptide
2028	694.1340	693.1267	693.3446	-0.2178	1	2	30	3	K.DFKER.Y
3003	378.2350	754.4554	753.3480	1.1075	0	5	4.8	1	R.VEFMGR.L
6072	889.6520	888.6447	887.4726	1.1722	1	1	18	1	R.YSARHVR.M
9382	508.8560	1015.6974	1016.5655	-0.8680	0	0	20	3	K.LPDFLSLGR.R
11085	541.8500	1081.6854	1082.6812	-0.9958	1	1	17	2	R.LVIVGGKGGVGK.T
733	567.3440	1132.6734	1133.5717	-0.8982	0	1	35	2	R.LFDENLIDR.V
16890	768.4460	1534.8774	1534.8871	-0.0097	0	46	0.00045	1	R.FGELAIVPLPNLPR.C 3222
3571	786.2400	1570.4654	1570.7852	-0.3197	0	64	2.3e-005	1	R.EQSIAQNYIVHNR.A 442
17730	562.3800	1684.1182	1683.9155	0.2027	1	4	6.8	2	R.EAILAEAERLVESVR.E
19292	647.6340	1939.8802	1939.9574	-0.0772	1	3	7.4	1	K.TTVAAAIGWAMAERYSAR.H
2927	752.2730	2253.7972	2254.1818	-0.3846	1	1	38	4	R.LVESVREQSIAQNYIVHNR.A
ARTHROv3_570048 Mass: 47895 Score: 117 Queries matched: 12 emPAI: 0.14
Query	Observed	Mr(expt)	Mr(calc)	Delta	Miss	Score	Expect	Rank	Peptide
1335	632.6880	631.6807	631.3727	0.3080	1	(1)	39	6	R.KAMLAV.-
1484	647.3290	646.3217	647.3676	-1.0459	1	3	29	2	R.KAMLAV.- 1480
7301	935.7970	934.7897	934.5018	0.2879	1	0	33	1	R.MSRLTGVR.A
11085	541.8500	1081.6854	1082.5661	-0.8807	0	0	20	3	K.DLPWFLHR.G
11609	552.8780	1103.7414	1103.5360	0.2055	0	1	16	1	M.NPALTNFGDR.M
14934	661.3410	1320.6674	1320.7111	-0.0437	0	94	6.6e-009	1	K.LLAEVVEMVYR.K
17834	850.3170	1698.6194	1698.7692	-0.1497	0	1	12	1	R.ISLTATDEEIMEGMK.L
6486	905.7290	1809.4434	1808.9342	0.5092	1	1	36	2	R.QKFTILEATLNDAMSK.D
2403	719.3250	2154.9532	2153.9722	0.9810	0	1	42	5	R.ECTQQLLSSPEYGEVVCR.Y
20058	722.9840	2165.9302	2165.1480	0.7821	0	47	0.00029	1	R.AIGSGALSDISVEVIRPYYR.Q
20815	870.3710	2608.0912	2608.3649	-0.2737	0	1	8.4	2	K.GQEFINLSAGNPVILPEVEQLWR.E
ARTHROv3_2840002 Mass: 35885 Score: 116 Queries matched: 7 emPAI: 0.19
Query	Observed	Mr(expt)	Mr(calc)	Delta	Miss	Score	Expect	Rank	Peptide
6471	905.0520	904.0447	903.4563	0.5885	0	2	12	2	K.AGWTSQVR.H
13051	590.3140	1178.6134	1178.5754	0.0381	0	84	6.8e-008	1	R.AFLGELMENR.N
14406	636.8020	1271.5894	1271.6543	-0.0649	0	55	6.3e-005	1	K.GMLQISPELER.A
17173	528.5640	1582.6702	1583.8705	-1.2003	1	4	6.4	4	K.GMLQISPELERAIK.D
20235	737.3210	2208.9412	2208.0851	0.8561	0	15	0.43	1	R.YFQSLNWPELESINVNQK.T 20230
14317	1264.7810	3791.3212	3790.8223	0.4989	1	0	30	2	R.NMLTTNATARLIHSIVGGVAASSEASQTMMQLMHR.N
ARTHROv3_130017 Mass: 13134 Score: 116 Queries matched: 4 emPAI: 0.59
Query	Observed	Mr(expt)	Mr(calc)	Delta	Miss	Score	Expect	Rank	Peptide
1570	657.1080	656.1007	656.4082	-0.3074	1	0	15	6	R.AIRAAR.G
17923	855.9580	1709.9014	1709.9101	-0.0086	0	79	1.7e-007	1	K.QNPVGAIVAGAIEGWTK.E 17926
19362	984.4700	1966.9254	1967.0476	-0.1222	1	1	11	2	K.QNPVGAIVAGAIEGWTKEK.D
ARTHROv3_6740003 Mass: 41712 Score: 116 Queries matched: 8 emPAI: 0.16
Query	Observed	Mr(expt)	Mr(calc)	Delta	Miss	Score	Expect	Rank	Peptide
760	573.2600	572.2527	571.3442	0.9085	0	0	73	3	R.GGALVR.I
5782	440.7890	879.5634	879.5403	0.0232	1	1	21	3	R.LVLSHRR.A
10414	526.8180	1051.6214	1051.5120	0.1094	1	1	13	1	K.AEEMAAKFR.E
13382	599.7990	1197.5834	1197.6063	-0.0229	0	51	0.00016	1	K.QLEPEPGAMVK.N 13380 13403
14390	635.8720	1269.7294	1269.7293	0.0002	0	67	3.7e-006	1	R.LEVGEVVIGTVR.G
15583	687.3410	1372.6674	1372.7133	-0.0458	1	10	2.1	2	K.VMIIDLDADRGR.I
ARTHROv3_6030002 Mass: 16988 Score: 115 Queries matched: 6 emPAI: 0.72
Query	Observed	Mr(expt)	Mr(calc)	Delta	Miss	Score	Expect	Rank	Peptide
14353	634.7820	1267.5494	1267.5907	-0.0413	0	29	0.031	1	R.HIFDSMLDFK.G
14823	655.8810	1309.7474	1309.6918	0.0557	0	59	1.9e-005	1	K.YNLPFTLLSDK.G 14824
15476	681.2780	1360.5414	1361.7303	-1.1889	0	17	0.35	2	R.VTYVIDNQGVVR.H
17007	778.4770	1554.9394	1554.8922	0.0472	0	35	0.0078	1	K.LYGVPATLWILPGR.V
14070	1244.7890	2487.5634	2488.2697	-0.7063	0	1	27	2	M.PVQVGDLAPDFTLTSQTGESVSLK.D
ARTHROv3_1520041 Mass: 44997 Score: 110 Queries matched: 10 emPAI: 0.07
Query	Observed	Mr(expt)	Mr(calc)	Delta	Miss	Score	Expect	Rank	Peptide
8324	488.3240	974.6334	974.4920	0.1414	0	3	12	6	R.ILEASDAEK.I
11556	551.8100	1101.6054	1101.5778	0.0277	1	(12)	1.3	2	R.EAAQKALSER.Q 11557 11558 11561
14456	639.8080	1277.6014	1277.6364	-0.0349	1	3	8.8	4	R.VEDAYRLQER.L
17246	797.4010	1592.7874	1592.8232	-0.0358	0	110	1.7e-010	1	R.VAIIGGGYSGVELACK.L
19306	649.5250	1945.5532	1945.0607	0.4924	1	0	9.7	1	R.LIYLYRLPTLEHQMR.V
5233	860.2060	2577.5962	2578.3755	-0.7793	1	0	42	3	R.LTQLPWLPTQTPEITIVDSRDR.F
10686	1066.2090	3195.6052	3195.6685	-0.0633	1	1	28	1	R.LPTLEHQMRVAFNWISRPIQELMINK.-
ARTHROv3_320004 Mass: 39063 Score: 109 Queries matched: 7 emPAI: 0.18
Query	Observed	Mr(expt)	Mr(calc)	Delta	Miss	Score	Expect	Rank	Peptide
1911	686.2440	685.2367	685.3945	-0.1578	0	15	1.6	1	M.AIVPMR.L
10473	528.7300	1055.4454	1055.5036	-0.0581	0	12	1.4	1	R.SYAGENFLR.H
13854	614.2450	1226.4754	1226.5568	-0.0813	0	59	3.1e-005	1	K.TPSDFEYNVR.V 13852
1504	649.2800	1296.5454	1297.7717	-1.2263	1	4	23	2	R.LAITAAIREAAAK.D
16039	708.8750	1415.7354	1416.6633	-0.9279	1	3	8.6	4	R.EAAAKDPSNFDPR.H
18451	601.3730	1801.0972	1800.9370	0.1602	0	42	0.00093	1	R.TQVDALAVAIGTSHGAYK.F
ARTHROv3_1610013 Mass: 16890 Score: 109 Queries matched: 4 emPAI: 0.44
Query	Observed	Mr(expt)	Mr(calc)	Delta	Miss	Score	Expect	Rank	Peptide
14647	648.3640	1294.7134	1294.6452	0.0683	1	1	13	2	R.FLLRENSNMR.F
17670	841.4300	1680.8454	1680.8393	0.0062	0	94	5.2e-009	1	R.SYVVTGTELTPDLMR.F
809	578.7840	1733.3302	1732.7800	0.5502	1	34	0.02	1	-.MKFESAIQEACYEK.I
843	583.7590	1748.2552	1748.7749	-0.5197	1	(3)	19	1	-.MKFESAIQEACYEK.I
ARTHROv3_380032 Mass: 70120 Score: 107 Queries matched: 60 emPAI: 0.05
Query	Observed	Mr(expt)	Mr(calc)	Delta	Miss	Score	Expect	Rank	Peptide
574	543.3300	542.3227	543.3380	-1.0153	0	3	12	1	K.QLGVK.K
1133	611.2730	610.2657	609.3598	0.9059	0	5	14	1	R.VIGHGK.C
1868	681.7440	680.7367	680.3381	0.3987	0	0	10	4	R.ELYEK.A
2200	706.6070	705.5997	706.3796	-0.7799	1	1	35	7	R.SGKIMR.R
9661	514.2060	1026.3974	1026.4528	-0.0553	0	11	1.8	2	R.HPWPGMMR.T 9660 9664 9666 9667 9668 9669 9671 9672 370 9675 9679 9680 9681 9683 9685 9687 9689 371 9691 9694 9695 9700 9701 9703 9704 9705 9707 9711 9712 9714 9715 9716 9717 9718 9721 9723
9677	514.2400	1026.4654	1026.4528	0.0127	0	(9)	2.6	3	R.HPWPGMMR.T 9678 9682 9684 9686 9688 9692
10084	521.7230	1041.4314	1042.4477	-1.0162	0	(5)	6.7	10	R.HPWPGMMR.T
10731	1067.6020	1066.5947	1066.5090	0.0857	1	1	31	8	K.MGERHPNAR.D 10716 10718 10726 10730
11863	559.7690	1117.5234	1117.5880	-0.0645	0	1	16	7	R.TLTYSQLHR.E
18086	868.8910	1735.7674	1735.9581	-0.1906	0	107	2.7e-010	1	K.ALQAGAPSVDNVLVVQR.T
19196	965.4430	1928.8714	1929.8614	-0.9900	1	1	12	8	R.HPWPGMMRTVYGDPDR.F
19590	1017.0030	2031.9914	2031.0863	0.9051	1	1	12	4	K.YGVTIFYTAPTAIRALMK.M
2593	732.0050	2192.9932	2193.0818	-0.0886	0	5	16	1	R.VGIYMPMIPEAAIAMLACAR.I
4791	841.4840	2521.4302	2521.2313	0.1988	1	3	24	1	K.GDRVGIYMPMIPEAAIAMLACAR.I
ARTHROv3_1210003 Mass: 27783 Score: 107 Queries matched: 10 emPAI: 0.57
Query	Observed	Mr(expt)	Mr(calc)	Delta	Miss	Score	Expect	Rank	Peptide
154	452.3490	902.6834	903.4298	-0.7463	0	0	56	3	K.DETVPTSR.L
12054	564.7860	1127.5574	1127.6702	-0.1128	0	31	0.014	1	R.YIPLEIKPR.N 719
12222	568.7600	1135.5054	1135.5411	-0.0356	0	59	2.5e-005	1	R.GVYDGVSFHR.V
13710	610.3380	1218.6614	1219.7037	-1.0422	0	4	8.4	3	K.INVAPLLSHTR.G 13749 13770
17225	796.4070	1590.7994	1590.7638	0.0356	0	57	3.5e-005	1	R.LGTGGFIDPDTSQQR.Y
18712	611.6830	1832.0272	1832.9050	-0.8778	0	0	13	6	R.AASISATNNSSIMSNLPR.L
19321	651.6710	1951.9912	1952.0116	-0.0204	1	29	0.017	1	R.VVRDPQPFVVQGGDPQSK.D
ARTHROv3_300003 Mass: 29358 Score: 106 Queries matched: 4 emPAI: 0.24
Query	Observed	Mr(expt)	Mr(calc)	Delta	Miss	Score	Expect	Rank	Peptide
16737	754.8580	1507.7014	1508.7657	-1.0643	0	53	7.5e-005	1	R.MTTQILFNDALSR.R
16781	760.3530	1518.6914	1519.7017	-1.0103	0	8	2.8	3	R.YEPLDFFTSMVR.A
17011	778.9990	1555.9834	1554.6993	1.2842	0	2	15	3	R.FEPCGISQMLAMR.Y
3828	797.8930	1593.7714	1592.6752	1.0963	0	70	3.4e-006	1	R.YYETQMWQMASR.Y
ARTHROv3_3000001 Mass: 92242 Score: 106 Queries matched: 19 emPAI: 0.07
Query	Observed	Mr(expt)	Mr(calc)	Delta	Miss	Score	Expect	Rank	Peptide
4263	818.3820	817.3747	816.4090	0.9658	1	3	26	8	R.DREIER.V
7730	477.1880	952.3614	953.6134	-1.2520	1	5	5.1	1	R.VIQILGRR.T 7772
12168	567.3380	1132.6614	1131.6652	0.9963	1	0	16	7	R.LDEIIVFRK.L
12397	573.7660	1145.5174	1145.5941	-0.0767	1	0	20	6	K.LSHRYISDR.F
813	579.7180	1157.4214	1158.5880	-1.1666	0	2	37	2	K.AIDLIDEAGSR.V
12661	1159.4500	1158.4427	1157.6656	0.7772	1	1	26	1	K.VELSDIVKQK.D
14605	647.3330	1292.6514	1292.7088	-0.0574	0	61	1.3e-005	1	K.NNPVLIGEPGVGK.T 14598
14692	650.8380	1299.6614	1300.7238	-1.0624	0	7	6.6	5	R.LTISDEAVLAAAK.L 14715
3088	760.2060	1518.3974	1517.7573	0.6402	0	3	28	1	K.DQIEAASQVETSIK.T
348	508.2840	1521.8302	1521.8515	-0.0213	1	16	1.4	1	R.TKNNPVLIGEPGVGK.T
18793	618.6570	1852.9492	1852.8989	0.0503	1	46	0.00037	1	R.GELQCIGATTLDEYRK.Y 18798
8563	984.9350	1967.8554	1969.0554	-1.2000	1	2	21	6	R.TVSFKNTLIIMTSNIGSK.V
12945	1174.0900	2346.1654	2345.1917	0.9738	1	5	11	1	R.FKDHIVEVGYDPNYGARPLR.R
13409	1199.7680	2397.5214	2397.0399	0.4816	1	0	37	1	K.MTESESYKLMHMEDTLHQR.L
20711	842.7300	2525.1682	2524.1614	1.0068	1	1	8.5	1	-.MFEYFSDQAIKAVMLSQEEAR.R
ARTHROv3_750037 Mass: 15662 Score: 105 Queries matched: 4 emPAI: 0.48
Query	Observed	Mr(expt)	Mr(calc)	Delta	Miss	Score	Expect	Rank	Peptide
13242	595.7230	1189.4314	1190.5608	-1.1293	0	41	0.0018	1	R.AFTGIYYDNK.E
16368	730.4140	1458.8134	1457.6721	1.1413	1	1	13	7	R.YEQDNSLFMRR.V
16419	732.8170	1463.6194	1463.6061	0.0134	0	2	9.3	2	R.YCMNSASLDFEK.T
17876	852.8160	1703.6174	1703.6953	-0.0779	0	89	2e-008	1	R.CVCCGNELFTSETK.Y
ARTHROv3_4780004 Mass: 15833 Score: 105 Queries matched: 7 emPAI: 0.21
Query	Observed	Mr(expt)	Mr(calc)	Delta	Miss	Score	Expect	Rank	Peptide
2535	728.6550	727.6477	726.4064	1.2413	0	12	2.6	2	K.LYYLR.D
323	503.3250	1004.6354	1003.5451	1.0904	0	4	36	1	R.IFQGVGVER.V
[truncated: 1,904 more rows]

## Sheet: IEF 6-9
ARTHROv3_1100011 Mass: 17703 Score: 1430 Queries matched: 25 emPAI: 2.41
Query	Observed	Mr(expt)	Mr(calc)	Delta	Miss	Score	Expect	Rank	Peptide
1004	899.5160	898.5087	898.4548	0.0539	0	19	0.28	1	R.DIGYYLR.M 1005
3008	727.9160	1453.8174	1453.7565	0.0609	0	110	1.8e-010	1	R.FLSSTEIQVAFGR.F 3004 3005 3006 3007 3009 3010
3114	754.4060	1506.7974	1506.7678	0.0297	0	68	2.1e-006	1	K.ADSLISGAAQAVYNK.F 3112 3113 3115
3201	772.9090	1543.8034	1543.7842	0.0193	0	117	3.9e-011	1	K.TPLTEAVSIADSQGR.F 3200 3202 3203 272 3204 3205
3528	842.4770	1682.9394	1682.8555	0.0839	0	58	2.4e-005	1	R.TFELSPSWYIEALK.Y 3527 3529
3818	607.3690	1819.0852	1818.9146	0.1706	1	61	1.3e-005	1	-.MKTPLTEAVSIADSQGR.F
5084	1165.1740	3492.5002	3491.6416	0.8586	1	89	7.2e-009	1	K.ADSLISGAAQAVYNKFPYTTQMQGPNYAADQR.G
ARTHROv3_6210004 Mass: 17433 Score: 1136 Queries matched: 30 emPAI: 2.46
Query	Observed	Mr(expt)	Mr(calc)	Delta	Miss	Score	Expect	Rank	Peptide
2080	514.3060	1026.5974	1026.5134	0.0840	0	67	4.4e-006	1	K.AYFATGELR.V 2076 2077 2078 2079 2081
2854	672.9110	1343.8074	1343.7408	0.0666	0	43	0.00091	1	R.AATTISANAANIVK.E 2849 2850 2851 2852 2853
3708	896.9380	1791.8614	1791.8673	-0.0058	0	148	2.1e-014	1	-.MQDAITSVINSSDVQGK.Y 3709
3779	904.9180	1807.8214	1807.8622	-0.0408	0	(136)	3.3e-013	1	-.MQDAITSVINSSDVQGK.Y 3773 3777 3778 3780 3781 3782 3783
3884	921.8870	1841.7594	1842.0210	-0.2616	1	0	14	9	R.AATTISANAANIVKEAVAK.S
4062	943.4250	1884.8354	1884.8927	-0.0573	0	(41)	0.0012	1	R.YATYAMLAGDPSILDER.V 4065
4098	951.4580	1900.9014	1900.8876	0.0138	0	78	3e-007	1	R.YATYAMLAGDPSILDER.V 4095 4097 4099
4378	688.1030	2061.2872	2059.9997	1.2875	0	3	7.7	1	K.SLLYSDITRPGGNMYTTR.R
ARTHROv3_760001 Mass: 102133 Score: 803 Queries matched: 41 emPAI: 0.41
Query	Observed	Mr(expt)	Mr(calc)	Delta	Miss	Score	Expect	Rank	Peptide
2058	512.8030	1023.5914	1023.5502	0.0413	0	67	3.4e-006	1	R.AAYLQVFGR.E 2057 2059 2060
2324	538.8460	1075.6774	1075.6026	0.0749	0	56	4.4e-005	1	R.YLTPGGLSLR.S 2321 2322 2323 2325 2326
2710	630.3010	1258.5874	1258.5870	0.0005	0	21	0.21	1	R.EFYTPYPNTK.V 2709 2711 2712
2716	632.3180	1262.6214	1262.6507	-0.0292	0	45	0.00058	1	K.LDQLPGGYVSSK.F 2714 2720 2721
2746	649.3220	1296.6294	1296.6197	0.0097	0	64	6.8e-006	1	R.AYSQGISDLESK.F 2745 2747 2748 2749 2750
2765	653.3470	1304.6794	1304.7452	-0.0658	0	89	2.3e-008	1	K.VALQTTIGAIYR.Q
2784	660.7050	1319.3954	1319.6214	-0.2259	1	4	6.6	1	K.MTMVKDEPTPR.F
2888	683.3230	1364.6314	1364.6646	-0.0332	0	21	0.13	1	R.FVELGTPTDQMK.G
3037	732.8840	1463.7534	1463.6577	0.0957	0	42	0.00096	1	R.NMYWTSLYVCK.A
3039	733.2880	1464.5614	1465.7711	-1.2097	1	3	8.7	2	R.YLTPGGLSLRSMR.V
3123	757.4400	1512.8654	1513.7817	-0.9163	0	1	14	1	R.TVPQFVTLFGDYK.Q
3133	761.3280	1520.6414	1520.6275	0.0139	0	68	2.7e-006	1	R.QEMNSYFDLCSK.K
3171	769.3220	1536.6294	1536.6225	0.0070	0	(68)	2.6e-006	1	R.QEMNSYFDLCSK.K 3168 3169 3170 3172 3178
3388	546.6850	1637.0332	1636.8825	0.1507	1	28	0.027	1	K.VFKLDQLPGGYVSSK.F
4147	962.9640	1923.9134	1923.9268	-0.0133	0	100	1.3e-009	1	R.NWGPQIDLFNYSAPFR.T 4150
4460	724.0940	2169.2602	2169.1331	0.1271	0	10	1.2	1	K.DSGSGPAVFLPPGFRPINVSR.Y
ARTHROv3_1240003 Mass: 7609 Score: 652 Queries matched: 15 emPAI: 1.13
Query	Observed	Mr(expt)	Mr(calc)	Delta	Miss	Score	Expect	Rank	Peptide
2676	611.3450	1220.6754	1220.7016	-0.0262	0	57	3.8e-005	1	R.VVIASVETYLK.Y 2675 2677 2678
2898	688.8820	1375.7494	1375.6943	0.0551	0	97	3.4e-009	1	K.VNSSSSLAEVIDR.I 2892 2893 2894 2895 2896 2897 2899 2902 2903
3206	773.4500	1544.8854	1545.8039	-0.9184	0	5	5.4	1	K.YAEAVGLTAQAAVPSV.-
ARTHROv3_1100010 Mass: 18310 Score: 645 Queries matched: 14 emPAI: 1.33
Query	Observed	Mr(expt)	Mr(calc)	Delta	Miss	Score	Expect	Rank	Peptide
2952	702.8790	1403.7434	1403.7368	0.0066	0	111	1.5e-010	1	R.ITSNASTIVSNAAR.S 2948 2949 2950 2951 2955
4044	937.9720	1873.9294	1874.9050	-0.9756	0	101	9.9e-010	1	R.YVTYAVFAGDASVLEDR.C 4045
4417	707.3880	2119.1422	2119.0698	0.0724	0	43	0.00063	1	R.SLFAEQPQLIAPGGNAYTSR.R 4418
4604	747.3000	2238.8782	2238.0508	0.8274	0	1	9.3	1	R.GEMLSTAQIDALSQMVAESNK.R
4712	793.4120	2377.2142	2378.1570	-0.9428	1	(36)	0.0024	1	R.GEMLSTAQIDALSQMVAESNKR.L
4736	799.1090	2394.3052	2394.1519	0.1533	1	(4)	4.5	1	R.GEMLSTAQIDALSQMVAESNKR.L
445	804.6610	2410.9612	2410.1468	0.8144	1	38	0.0082	1	R.GEMLSTAQIDALSQMVAESNKR.L
ARTHROv3_1620020 Mass: 56322 Score: 636 Queries matched: 12 emPAI: 0.33
Query	Observed	Mr(expt)	Mr(calc)	Delta	Miss	Score	Expect	Rank	Peptide
2881	681.8380	1361.6614	1361.5930	0.0684	0	13	0.96	1	R.QGMFVMPFMAR.L
2961	706.8480	1411.6814	1411.6521	0.0294	0	65	4.9e-006	1	R.FAQQGEPFAFDR.E 2959 2960
2995	722.8560	1443.6974	1443.7034	-0.0060	0	109	2.3e-010	1	K.LAFYDYVGNSPAK.G 2996 2997 2998 2999
3660	880.9140	1759.8134	1759.8377	-0.0242	0	92	8.5e-009	1	R.VQASIAQGDSPSEAWSK.I
4067	944.9150	1887.8154	1887.8540	-0.0386	0	95	4.5e-009	1	R.YQWDQGYFQQEIQR.R
4753	807.5210	2419.5412	2419.2900	0.2512	1	74	4.3e-007	1	R.RLPNFFETFPVILTDADGVIR.A
ARTHROv3_1210006 Mass: 50292 Score: 597 Queries matched: 16 emPAI: 0.46
Query	Observed	Mr(expt)	Mr(calc)	Delta	Miss	Score	Expect	Rank	Peptide
2988	720.8860	1439.7574	1439.7732	-0.0158	0	72	1.2e-006	1	K.LGANIGSAQGPTGLGK.Y 2987 2989 2990 2991 2992
3100	747.8710	1493.7274	1493.7184	0.0090	0	95	5e-009	1	R.SPTGEIIFGGETMR.F
3118	755.8630	1509.7114	1509.7133	-0.0019	0	(71)	1.2e-006	1	R.SPTGEIIFGGETMR.F 3119 3120 3121
3569	856.4070	1710.7994	1710.7386	0.0608	0	51	0.00013	1	R.DQESTGFAWWSGNAR.L
3670	885.9410	1769.8674	1769.8506	0.0169	1	33	0.0087	1	K.GIDRETEPVLAMPDLD.-
3698	893.9300	1785.8454	1785.8455	-0.0000	1	(31)	0.011	1	K.GIDRETEPVLAMPDLD.- 3696 3697
ARTHROv3_760017 Mass: 15504 Score: 585 Queries matched: 10 emPAI: 0.48
Query	Observed	Mr(expt)	Mr(calc)	Delta	Miss	Score	Expect	Rank	Peptide
3224	779.4120	1556.8094	1556.7544	0.0550	0	(84)	1e-007	1	R.ANMTEFYDALLAAK.G 3223 3225 3226
3245	787.3620	1572.7094	1572.7494	-0.0399	0	102	1.6e-009	1	R.ANMTEFYDALLAAK.G 3246 3247 3248 3249 3250
ARTHROv3_420092 Mass: 53889 Score: 479 Queries matched: 32 emPAI: 0.43
Query	Observed	Mr(expt)	Mr(calc)	Delta	Miss	Score	Expect	Rank	Peptide
2038	1020.5380	1019.5307	1020.5240	-0.9933	0	22	0.13	1	K.DTDILAAFR.V
2684	612.3910	1222.7674	1222.6598	0.1077	0	74	8.2e-007	1	R.FLFVQEAIEK.A 2681 2682 2683 2685 2686
2879	681.3560	1360.6974	1360.6551	0.0424	0	24	0.073	1	K.LTYYTPDYTPK.D
2983	480.3080	1437.9022	1437.7365	0.1657	0	52	0.00013	1	K.TFQGPPHGITVER.D 2980 2982 2984 2985
3039	733.2880	1464.5614	1464.6303	-0.0689	0	34	0.007	1	K.DDENINSQPFMR.W
3733	898.2840	1794.5534	1794.9008	-0.3474	1	4	4.8	1	K.LEGEKGITMGFVDLMR.E 3716 3718 3719 3722 3731
3847	609.6430	1825.9072	1826.8907	-0.9835	1	(1)	11	3	K.LEGEKGITMGFVDLMR.E
4473	729.0650	2184.1732	2182.9953	1.1778	1	55	4.1e-005	1	R.GGLDFTKDDENINSQPFMR.W 4468 4469 176
187	734.2020	2199.5842	2198.9902	0.5939	1	(45)	0.0014	1	R.GGLDFTKDDENINSQPFMR.W 4481 4482 4483 4484 4485
4489	1104.1220	2206.2294	2207.1474	-0.9179	1	0	14	3	R.FLFVQEAIEKAQAETNEIK.G
ARTHROv3_1210005 Mass: 39811 Score: 453 Queries matched: 12 emPAI: 0.49
Query	Observed	Mr(expt)	Mr(calc)	Delta	Miss	Score	Expect	Rank	Peptide
2177	521.3400	1040.6654	1040.5978	0.0676	0	51	0.00015	1	K.NILLNEGIR.A 2178 2179
2688	614.3250	1226.6354	1226.5931	0.0423	0	71	2.1e-006	1	R.AYDFVSQELR.A 2687
3212	774.3620	1546.7094	1546.6827	0.0267	0	76	4.3e-007	1	R.AAEDPEFETFYTK.N 3210 3211 3213
4850	860.8030	2579.3872	2578.2427	1.1445	0	57	2.2e-005	1	R.AWMAPADQPHQNFVFPEEVLPR.G 4849
4851	866.0840	2595.2302	2594.2376	0.9925	0	(31)	0.0086	1	R.AWMAPADQPHQNFVFPEEVLPR.G
Proteins matching the same set of peptides:
ARTHROv3_1050068 Mass: 39825 Score: 453 Queries matched: 12
ARTHROv3_1490041 Mass: 36452 Score: 420 Queries matched: 7 emPAI: 0.30
Query	Observed	Mr(expt)	Mr(calc)	Delta	Miss	Score	Expect	Rank	Peptide
2715	632.3110	1262.6074	1262.6507	-0.0432	0	112	1.1e-010	1	R.VAAVVLDEEYR.Q 2717 2718 2719 2722
3689	594.3670	1780.0792	1779.9189	0.1602	0	41	0.00099	1	R.MVILGTVTHNPDELGGK.I
4908	925.4170	2773.2292	2773.3058	-0.0766	0	27	0.026	1	R.YHEETGITFTSLYPGCVADTPLFR.N
ARTHROv3_930103 Mass: 83574 Score: 420 Queries matched: 17 emPAI: 0.21
Query	Observed	Mr(expt)	Mr(calc)	Delta	Miss	Score	Expect	Rank	Peptide
2615	592.3910	1182.7674	1182.6186	0.1489	0	27	0.036	1	K.YRPSLSWFK.N
2904	689.8140	1377.6134	1377.6525	-0.0390	0	71	1.3e-006	1	K.FSQDLAQDPTTR.R 2905 2906 2907 2908 2909
3019	729.8390	1457.6634	1457.6034	0.0600	0	52	8.8e-005	1	K.DFGYAFPCDGPGR.G 3018 3020
3366	540.2650	1617.7732	1617.7747	-0.0015	1	40	0.0014	1	R.DYDPEQNKGNVLAR.V
4326	670.7990	2009.3752	2009.1098	0.2654	0	41	0.0008	1	K.QILIEPVFAQFIQAAHGK.A 4325 4327 4328 4329 4331
ARTHROv3_1240001 Mass: 32482 Score: 407 Queries matched: 8 emPAI: 0.48
Query	Observed	Mr(expt)	Mr(calc)	Delta	Miss	Score	Expect	Rank	Peptide
3044	734.8470	1467.6794	1467.6841	-0.0047	0	105	7e-010	1	K.ETATFLEESAQSR.A 3043 3045 3046
3375	542.6510	1624.9312	1624.7594	0.1718	0	30	0.015	1	M.ALQDDWQQSHLER.R
3758	601.9640	1802.8702	1802.9162	-0.0461	1	41	0.0012	1	R.QQAEQLAEDLKEFVR.S
1370	936.4760	1870.9374	1870.9901	-0.0526	0	79	5e-007	1	K.LAQQVQGDLQEFNIIR.T
4303	667.4170	1999.2292	1999.0851	0.1441	1	13	0.59	1	R.KLAQQVQGDLQEFNIIR.T
ARTHROv3_1490004 Mass: 29253 Score: 355 Queries matched: 4 emPAI: 0.11
Query	Observed	Mr(expt)	Mr(calc)	Delta	Miss	Score	Expect	Rank	Peptide
3902	925.0110	1848.0074	1847.9265	0.0809	0	130	1.6e-012	1	R.DVITDFNSAEGDIIALR.A 3900 3901 3903
ARTHROv3_6720001 Mass: 39835 Score: 342 Queries matched: 6 emPAI: 0.27
Query	Observed	Mr(expt)	Mr(calc)	Delta	Miss	Score	Expect	Rank	Peptide
2741	643.8680	1285.7214	1285.6779	0.0436	0	77	6.3e-007	1	R.VVNTWADVINR.A 2740
3025	730.4590	1458.9034	1458.7255	0.1779	0	68	2.4e-006	1	R.LIFQYASFNNSR.S
3227	781.3420	1560.6694	1560.6944	-0.0249	0	92	9.2e-009	1	R.ETTEIESQNYGYK.F 3228 3229
ARTHROv3_590035 Mass: 58942 Score: 313 Queries matched: 18 emPAI: 0.39
Query	Observed	Mr(expt)	Mr(calc)	Delta	Miss	Score	Expect	Rank	Peptide
2376	548.9080	1095.8014	1095.6288	0.1727	0	39	0.0023	1	R.VLEEIIQRP.- 2374 2375
3320	797.9280	1593.8414	1592.8133	1.0281	1	1	14	1	-.MAVKGHAAPPTPWSK.N
3637	584.3710	1750.0912	1749.9625	0.1287	0	30	0.014	1	R.VLEEIIQRPDGPVASK.S 3636 3638 3639 3640 3641
3657	880.4120	1758.8094	1759.8853	-1.0759	0	18	0.22	1	K.YVPSGAIITNQQQADR.L
4677	1152.5020	2302.9894	2303.0764	-0.0870	0	147	2.6e-014	1	R.SAQSSYSSANSSLTSETIEQVK.N 4676 4678
4762	816.4780	2446.4122	2446.1547	0.2575	0	50	0.00012	1	R.NTSEVVSALAACLQDHQGEYVR.L
5013	974.1680	2919.4822	2919.5090	-0.0269	0	44	0.00034	1	R.SGGHSNLGAGPIPPETVQTISQLLAQGYK.I
5046	1071.7900	3212.3482	3211.4728	0.8754	0	48	7e-005	1	R.SGPQIDSSSASAVLSQLDAFMNEHTGEYVR.L 5047
ARTHROv3_150049 Mass: 29466 Score: 282 Queries matched: 7 emPAI: 0.24
Query	Observed	Mr(expt)	Mr(calc)	Delta	Miss	Score	Expect	Rank	Peptide
2369	547.3380	1092.6614	1092.5815	0.0799	0	32	0.0098	1	R.QTFLESQLK.F
3303	797.4470	1592.8794	1592.8199	0.0596	0	93	8.9e-009	1	R.DFIGGLATSAPFLER.N 3301 3302 3305 3306 3307
ARTHROv3_1100013 Mass: 32628 Score: 271 Queries matched: 6 emPAI: 0.21
Query	Observed	Mr(expt)	Mr(calc)	Delta	Miss	Score	Expect	Rank	Peptide
2448	1115.0810	1114.0737	1113.5753	0.4984	1	4	14	1	K.TVGFTRMFR.L
3003	727.2800	1452.5454	1453.8405	-1.2951	1	1	14	2	R.VIELNYKHLLGR.A
3187	771.2910	1540.5674	1540.7191	-0.1517	0	67	3e-006	1	R.QLLGNDYLMSSER.L 3189
3592	861.4140	1720.8134	1720.8665	-0.0531	0	108	2.5e-010	1	R.LTSAESLLCDGSITVR.E 3593
ARTHROv3_930104 Mass: 83576 Score: 143 Queries matched: 12 emPAI: 0.08
Query	Observed	Mr(expt)	Mr(calc)	Delta	Miss	Score	Expect	Rank	Peptide
2217	525.2260	1048.4374	1048.4825	-0.0451	0	10	1.7	1	K.DPTPTSFER.W 2219
2759	651.9070	1301.7994	1301.6649	0.1345	1	1	15	6	-.MTISPPEREVK.A
2797	662.7760	1323.5374	1324.7575	-1.2201	1	2	11	1	K.NVNNLLDRVIR.H
3294	796.4560	1590.8974	1590.7890	0.1085	1	53	9.6e-005	1	K.VTVDKDPTPTSFER.W 3293 3295 3296 3297 3298 3299 3300
ARTHROv3_70003 Mass: 262374 Score: 141 Queries matched: 8 emPAI: 0.01
Query	Observed	Mr(expt)	Mr(calc)	Delta	Miss	Score	Expect	Rank	Peptide
1119	914.8060	913.7987	913.4579	0.3408	1	1	15	2	-.MYLTKDK.L
1744	979.8360	978.8287	979.5273	-0.6986	1	3	7.4	2	R.VATMRAGFK.G
2926	693.9030	1385.7914	1385.7554	0.0360	0	16	0.56	1	R.QTWEEIVQLLK.Q
3218	778.2070	1554.3994	1553.7150	0.6844	0	12	0.98	1	R.SQYGSLYPASYYR.L
3369	810.4400	1618.8654	1618.8566	0.0088	0	84	6.5e-008	1	K.LQTEINTLNADFLK.S 3370
935	888.0040	1773.9934	1773.9148	0.0786	0	1	34	1	R.IWSGVLSEEEIAINSK.T
4467	728.7420	2183.2042	2183.1964	0.0078	1	1	10	6	R.LELRGTPEVKPHFPHLGTR.F
ARTHROv3_930058 Mass: 23777 Score: 136 Queries matched: 3 emPAI: 0.30
Query	Observed	Mr(expt)	Mr(calc)	Delta	Miss	Score	Expect	Rank	Peptide
2666	605.3320	1208.6494	1208.6514	-0.0019	0	76	4e-007	1	R.LPGSIGPGTTPGR.V
4419	1063.5300	2125.0454	2126.0168	-0.9713	0	84	4.6e-008	1	K.TEATDGYTAIQLGYGEVPNK.T 4424
ARTHROv3_5910003 Mass: 17438 Score: 112 Queries matched: 5 emPAI: 0.19
Query	Observed	Mr(expt)	Mr(calc)	Delta	Miss	Score	Expect	Rank	Peptide
2941	699.9150	1397.8154	1397.7514	0.0640	0	56	4.5e-005	1	K.SLGTPIEAVAEGVR.A 148 2942
3592	861.4140	1720.8134	1719.8825	0.9309	1	11	1.2	2	-.MSIVTKSIVNADAEAR.Y 3593
ARTHROv3_630045 Mass: 9304 Score: 101 Queries matched: 4 emPAI: 0.89
Query	Observed	Mr(expt)	Mr(calc)	Delta	Miss	Score	Expect	Rank	Peptide
2221	525.3420	1048.6694	1048.5553	0.1141	0	36	0.0053	1	K.TQIDQFIGK.- 2220
2380	549.8360	1097.6574	1097.6080	0.0494	0	72	1.3e-006	1	R.QELPIITER.Q 2381
ARTHROv3_1430053 Mass: 25220 Score: 98 Queries matched: 4 emPAI: 0.13
Query	Observed	Mr(expt)	Mr(calc)	Delta	Miss	Score	Expect	Rank	Peptide
2954	702.9090	1403.8034	1403.7144	0.0891	0	69	2.4e-006	1	R.LDVQAISDDITSK.Y 2953
4339	672.4090	2014.2052	2014.9501	-0.7449	0	2	9.8	3	R.WSASMMVLMMILHVFR.V
4445	713.4100	2137.2082	2137.0328	0.1754	1	20	0.12	1	K.WFDERLDVQAISDDITSK.Y
ARTHROv3_720018 Mass: 16728 Score: 83 Queries matched: 2 emPAI: 0.20
Query	Observed	Mr(expt)	Mr(calc)	Delta	Miss	Score	Expect	Rank	Peptide
178	729.3780	728.3707	728.3891	-0.0184	0	1	45	4	K.GLMPSPK.G
3524	841.5130	1681.0114	1680.8393	0.1722	0	83	7.3e-008	1	K.GGTVTMDLTQAIAEFK.A
ARTHROv3_1400078 Mass: 15888 Score: 79 Queries matched: 5 emPAI: 0.47
Query	Observed	Mr(expt)	Mr(calc)	Delta	Miss	Score	Expect	Rank	Peptide
2303	535.8480	1069.6814	1069.5444	0.1370	0	37	0.0037	1	K.YAITWTSTK.E
3295	796.4670	1590.9194	1589.7548	1.1647	0	3	7.9	2	R.IFPNGEMEYLHPK.D 3294 3296
4934	929.4400	2785.2982	2784.3098	0.9883	0	61	7.6e-006	1	K.EQVFEMPTGGAAIMNEGENLLYLAR.K
ARTHROv3_760010 Mass: 22893 Score: 75 Queries matched: 1 emPAI: 0.15
Query	Observed	Mr(expt)	Mr(calc)	Delta	Miss	Score	Expect	Rank	Peptide
3230	781.3830	1560.7514	1560.7645	-0.0130	0	75	5.1e-007	1	R.GDNVAQGGGGYQGLIR.I
ARTHROv3_1090002 Mass: 18707 Score: 70 Queries matched: 3 emPAI: 0.18
Query	Observed	Mr(expt)	Mr(calc)	Delta	Miss	Score	Expect	Rank	Peptide
246	763.5180	762.5107	763.3534	-0.8427	0	1	38	3	K.QMLSAQA.-
5021	978.1260	2931.3562	2930.3741	0.9820	0	55	2.7e-005	1	R.SSDGGEATATATPGVVAANQSPTSSPSSAPTK.S 5020
ARTHROv3_5620002 Mass: 13234 Score: 64 Queries matched: 2 emPAI: 0.26
Query	Observed	Mr(expt)	Mr(calc)	Delta	Miss	Score	Expect	Rank	Peptide
2182	521.8170	1041.6194	1041.6070	0.0124	0	64	7.2e-006	1	K.VGEVISTLPK.L
4452	717.3610	2149.0612	2149.0878	-0.0266	0	6	3.9	1	R.IVNFEAPIHSSNVMLYSTK.E
ARTHROv3_1170018 Mass: 29244 Score: 55 Queries matched: 9 emPAI: 0.11
Query	Observed	Mr(expt)	Mr(calc)	Delta	Miss	Score	Expect	Rank	Peptide
2154	519.3110	1036.6074	1036.5665	0.0409	1	11	1.6	1	R.YLLRSETR.E 2150 2152 2153 2155 2156
2650	602.3450	1202.6754	1202.6143	0.0612	1	6	5.3	2	K.ADTTPAKSSTPK.D
3416	828.8880	1655.7614	1655.8195	-0.0581	0	55	4.7e-005	1	K.VLDFFSNLPENFSK.F 3423
ARTHROv3_5110001 Mass: 9846 Score: 53 Queries matched: 3 emPAI: 0.35
Query	Observed	Mr(expt)	Mr(calc)	Delta	Miss	Score	Expect	Rank	Peptide
1969	503.8890	1005.7634	1005.5971	0.1663	0	38	0.0029	1	K.GPALPVSLPR.I 1949 7
ARTHROv3_930041 Mass: 22280 Score: 50 Queries matched: 1 emPAI: 0.15
Query	Observed	Mr(expt)	Mr(calc)	Delta	Miss	Score	Expect	Rank	Peptide
4052	627.4990	1879.4752	1878.8973	0.5779	0	50	0.0001	1	R.SGGSTRPGFEGGQNPLYR.R
ARTHROv3_930035 Mass: 34846 Score: 43 Queries matched: 2 emPAI: 0.10
Query	Observed	Mr(expt)	Mr(calc)	Delta	Miss	Score	Expect	Rank	Peptide
3219	778.4220	1554.8294	1555.8933	-1.0639	0	43	0.0011	1	R.VLLSNLEGTAITAVR.I
2657	1206.7180	2411.4214	2411.1348	0.2866	0	1	28	1	K.NQYIATLSPGATLEMECQIEK.G
ARTHROv3_930052 Mass: 27186 Score: 42 Queries matched: 2 emPAI: 0.12
Query	Observed	Mr(expt)	Mr(calc)	Delta	Miss	Score	Expect	Rank	Peptide
4056	942.5210	1883.0274	1883.9840	-0.9565	0	2	9	1	R.VDADATLIAENIAAQLEK.R
4361	681.0980	2040.2722	2040.0851	0.1871	1	42	0.00068	1	R.VDADATLIAENIAAQLEKR.V
ARTHROv3_930032 Mass: 17045 Score: 42 Queries matched: 1 emPAI: 0.20
Query	Observed	Mr(expt)	Mr(calc)	Delta	Miss	Score	Expect	Rank	Peptide
2497	564.3940	1126.7734	1126.6710	0.1025	0	42	0.0013	1	R.LATEIAQIIR.G
ARTHROv3_1320010 Mass: 98733 Score: 39 Queries matched: 1 emPAI: 0.03
Query	Observed	Mr(expt)	Mr(calc)	Delta	Miss	Score	Expect	Rank	Peptide
4728	796.7970	2387.3692	2386.2169	1.1523	0	39	0.0015	1	R.VVGIPYDTPVPGYDTNTVNPLR.L
ARTHROv3_160028 Mass: 47104 Score: 38 Queries matched: 2 emPAI: 0.07
Query	Observed	Mr(expt)	Mr(calc)	Delta	Miss	Score	Expect	Rank	Peptide
2881	681.8380	1361.6614	1361.7303	-0.0688	1	4	7.7	2	K.NKSNVIYATPGAK.I
2965	709.8850	1417.7554	1417.7453	0.0102	0	38	0.0028	1	K.AIIPSSQEAVFEK.T
ARTHROv3_840092 Mass: 71893 Score: 34 Queries matched: 3 emPAI: 0.05
Query	Observed	Mr(expt)	Mr(calc)	Delta	Miss	Score	Expect	Rank	Peptide
2956	704.3930	1406.7714	1406.8497	-0.0782	0	7	3.6	3	R.LQEILAPEIIIR.N
4535	739.4340	2215.2802	2214.1644	1.1157	0	34	0.0049	1	R.TLPNGQVVGEVTKPETINYR.T 4536
ARTHROv3_240038 Mass: 128003 Score: 28 Queries matched: 4 emPAI: 0.03
Query	Observed	Mr(expt)	Mr(calc)	Delta	Miss	Score	Expect	Rank	Peptide
447	804.9450	803.9377	804.4018	-0.4640	0	1	39	2	K.EDGFLPK.T
3178	513.3420	1537.0042	1535.8130	1.1912	0	28	0.027	1	K.QQLEHIAPVMGGLK.Y 3177
4866	882.1330	2643.3772	2643.4034	-0.0262	1	0	9	2	R.GIRVIIELVVNHTSDQHPWFQR.A

## Sheet: SDS Light
ARTHROv3_1100010 Mass: 18310 Score: 18227 Queries matched: 593 emPAI: 67.47
Query	Observed	Mr(expt)	Mr(calc)	Delta	Miss	Score	Expect	Rank	Peptide
2082	738.0670	737.0597	736.3360	0.7237	0	2	24	1	R.MAACLR.D
3610	422.3450	842.6754	842.4722	0.2032	1	33	0.011	1	K.RLDAVNR.I 3584 3608 3609 3612 3615
3869	430.2730	858.5314	858.3946	0.1369	0	54	0.00014	1	-.MFDAFTK.V 3855 3861 3867 3870 3872 3873 3874 3876
4130	438.2760	874.5374	874.3895	0.1480	0	(27)	0.049	1	-.MFDAFTK.V 4124 4127 4129 4131 4133 4139
4163	439.3570	876.6994	876.4422	0.2573	1	27	0.058	1	R.RMAACLR.D
4334	445.3150	888.6154	888.4739	0.1416	0	47	0.00044	1	R.DMEIILR.Y 4329 4330 4331 4332 4333 4335
4558	453.3760	904.7374	904.4688	0.2687	0	(42)	0.0015	1	R.DMEIILR.Y 4540 4541 4544 4545 4546 4547 4549 4550 4553 4554 4555 4556 4557 93 4562 4564 4566
11436	702.9850	1403.9554	1403.7368	0.2186	0	127	3.8e-012	1	R.ITSNASTIVSNAAR.S 11362 11363 1592 11366 1596 11369 11370 11371 11372 11373 11374 11375 11376 11377 11378 11379 11380 11381 11382 11383 11384 11385 11386 11387 11388 11389 11390 11391 11392 11393 11394 11395 11396 11397 11398 11399 11400 11401 11402 114
13398	796.3890	1590.7634	1590.8044	-0.0409	1	3	8.5	2	R.MAACLRDMEIILR.Y
13563	804.4640	1606.9134	1606.7993	0.1141	1	(1)	14	8	R.MAACLRDMEIILR.Y
15228	903.4990	1804.9834	1804.9571	0.0264	0	60	1.3e-005	1	R.ETYLALGTPGSSVAVGVGK.M 15202 15210 4501 15217 15219 15220 15221 15223 15226 15227 15229 15230 15233 15234 15235 15237 15238 15240 15241 15242 15243 15244 15245 15246 15247 15248 15250 15251 15252 15253 15254 15255 15256 15257 15258 15260 15262 15263 152
15858	938.4920	1874.9694	1874.9050	0.0644	0	122	8.2e-012	1	R.YVTYAVFAGDASVLEDR.C 15786 15788 15790 15792 15793 15794 15795 15796 15797 15798 15799 15800 15801 15802 15803 15804 15805 15806 15807 15808 15809 15810 15817 15818 793 15822 15823 794 15824 15825 15826 15827 15828 5184 15829 15830 15831 15832 15833 158
17143	692.0850	2073.2332	2072.0974	1.1358	1	1	10	1	R.LDAVNRITSNASTIVSNAAR.S
17322	1060.5960	2119.1774	2119.0698	0.1077	0	94	5.1e-009	1	R.SLFAEQPQLIAPGGNAYTSR.R 1656 17310 6890 17311 17312 17313 17314 17315 17316 17318 17319 17320 17321 17323 17324 17325 17326 17327 17328 17329 17331
7598	1112.1350	2222.2554	2222.0558	0.1996	0	98	4.6e-009	1	R.GEMLSTAQIDALSQMVAESNK.R 7595 18019 18020 18021 18023 18025 18026 18027 18028 18029 18030 18031 18032 18033 18038
18220	1120.0670	2238.1194	2238.0508	0.0687	0	(66)	3.1e-006	1	R.GEMLSTAQIDALSQMVAESNK.R 18217 18221 18234
18222	1120.1120	2238.2094	2238.0508	0.1587	0	(56)	3.2e-005	1	R.GEMLSTAQIDALSQMVAESNK.R 18218 18223 18229
18279	1127.9550	2253.8954	2254.0457	-0.1502	0	(14)	0.47	1	R.GEMLSTAQIDALSQMVAESNK.R 18280 18281
18814	793.7860	2378.3362	2378.1570	0.1792	1	(111)	9.8e-011	1	R.GEMLSTAQIDALSQMVAESNKR.L 18800 8706 18801 18802 18805 18806 18808 18809 18810 18811 18812 18813 18815 18816 18817 18818 18819 18820 18821 18822 18823 18824 18825 18826 18827 18828 18829 18830 18831 18832 18833 18834 18835 18836 18837 18838 18840 18841
18966	799.0930	2394.2572	2394.1519	0.1053	1	(104)	4.7e-010	1	R.GEMLSTAQIDALSQMVAESNKR.L 18958 18960 18961 18962 18963 18964 18965 18967 18970 18971 18975 18978 18980 18982 18987 18996 19000 19001 19004 2913 19029
18972	799.1010	2394.2812	2394.1519	0.1293	1	(111)	8.9e-011	1	R.GEMLSTAQIDALSQMVAESNKR.L 18968 18969 18973 18974 18976 18977 2901 18979 18981 18983 18984 18985 18986 18988 18989 18990 18991 18992 18993 18994 18995 2903 18997 18998 18999 19002 19003 19005 19006 19007 19008 19009 19010 19014
19055	1206.0640	2410.1134	2410.1468	-0.0333	1	114	4.4e-011	1	R.GEMLSTAQIDALSQMVAESNKR.L 19056 19057 19058 19059 19060 19061 19062 19063 19064 19065
20268	921.4460	2761.3162	2761.3633	-0.0471	1	1	7.6	1	R.DMEIILRYVTYAVFAGDASVLEDR.C
21009	1065.5190	3193.5352	3193.5237	0.0114	0	68	1.1e-006	1	K.EAALAIVNDPAGITPGDCSALASEIASYFDR.A 6963 21008 21010 21012 21013 21014 21016 21017 6982 6983 6984 6985
21237	1151.9030	3452.6872	3452.6592	0.0280	1	(76)	1.3e-007	1	K.MKEAALAIVNDPAGITPGDCSALASEIASYFDR.A 21236 21238 21239 21240 21241
21245	1157.2370	3468.6892	3468.6541	0.0351	1	78	9.1e-008	1	K.MKEAALAIVNDPAGITPGDCSALASEIASYFDR.A 21243 21244 21246 21247
ARTHROv3_1100011 Mass: 17703 Score: 9727 Queries matched: 540 emPAI: 55.14
Query	Observed	Mr(expt)	Mr(calc)	Delta	Miss	Score	Expect	Rank	Peptide
4447	450.2470	898.4794	898.4548	0.0246	0	23	0.097	1	R.DIGYYLR.M 4451 4454
8342	580.8300	1159.6454	1158.6608	0.9847	1	6	4.6	3	K.AGLEAAKALTSK.A
11821	727.9690	1453.9234	1453.7565	0.1669	0	106	4.8e-010	1	R.FLSSTEIQVAFGR.F 11788 11790 11794 11796 11797 11798 11799 11800 11801 11802 11803 11804 11805 11806 11807 11808 11809 11810 11811 11812 11813 11814 11815 11816 11817 11818 11819 11820 11822 11823 11824 11825 11826 11827 11828 11829 11830 11831 11832 11
2292	754.5830	1507.1514	1506.7678	0.3837	0	92	2e-008	1	K.ADSLISGAAQAVYNK.F 12498 12499 12500 12501 12503 12506 12507 12508 12509 12511 12513 12514 12516 12517 12518 12519 12521 12523 12526 12527 12528 12529 12530 12532 12533 12534 12535 12536 12538 12539 12540 12541 12543 12545 12547 12548 12550 12552 12554
13005	773.0100	1544.0054	1543.7842	0.2213	0	112	1.1e-010	1	K.TPLTEAVSIADSQGR.F 2515 12950 12953 12956 12957 12958 12960 12961 12962 12964 12966 12967 12968 12970 12971 12972 12973 12974 12975 12976 12977 12978 12979 12980 2523 12981 12982 12983 12984 12985 12986 12987 12988 12989 12990 12991 12992 12993 12994 12
14220	842.5400	1683.0654	1682.8555	0.2099	0	46	0.00038	1	R.TFELSPSWYIEALK.Y 14123 14126 14127 14128 14140 14143 14144 14145 14149 14152 14154 14156 14157 14158 14159 14160 14161 14162 14163 14164 14165 14166 14167 14168 14169 14170 14171 14172 14173 14175 14176 14177 14178 14179 14180 14181 14182 14183 14184 1
15195	902.6090	1803.2034	1802.9196	0.2838	1	(98)	2.2e-009	1	-.MKTPLTEAVSIADSQGR.F 15192 15196 15202
15425	910.4820	1818.9494	1818.9146	0.0349	1	127	3e-012	1	-.MKTPLTEAVSIADSQGR.F 676 15421 15423 15424 4636 15426 15428 15429 15430 15431 15432 15433 15434 4638 4640 15436 15437 15438 678
16601	994.4970	1986.9794	1986.8894	0.0900	0	(62)	8.1e-006	1	K.FPYTTQMQGPNYAADQR.G 16585 16586 16587 16588 16589 16590 16591 16592 16594 16595 16596 16597 16598 16599 16600 16604 16605 16606 16607 16608 16609 16610 16611 16612 16613 16614 16615 16616 16617 16618 16619 16620 16621 1175 16625 16626 16629
16710	1002.4420	2002.8694	2002.8843	-0.0149	0	66	3.1e-006	1	K.FPYTTQMQGPNYAADQR.G 16699 16700 16707 16709 16712 16713 16714 16715 16716 16717 16718 16719 16720 16721 16722 16723 16724 16725 16726 16727 16728 16729 16730 16731 16732 16733 16734 16735 16740 16741 16747
16771	1004.5800	2007.1454	2007.0636	0.0818	1	35	0.0047	1	K.ALTSKADSLISGAAQAVYNK.F 16773 16774
19545	1268.6610	2535.3074	2535.1877	0.1197	0	54	4.2e-005	1	K.ANHGLSGDAAVEANSYLDYAINALS.- 19506 19507 9761 9762 19509 9763 9764 9765 19510 19511 19513 19514 19516 9766 19517 19518 19519 19520 19521 19522 19523 9767 19525 19526 19528 19532 19533 19534 19536 19538 19539 19541 19542 19547 19548 19549 19550 19551 195
20763	991.5040	2971.4902	2971.4129	0.0772	0	(48)	0.00012	1	R.MVTYCLIAGGTGPMDEYLIAGIDEINR.T 20757 20758 20759 20760 5880 20761 20762 20764 20765 20766 20767 20768 20769 20770 20771 20772 20773 20774 20775 20776 20777 20778 20780 20781 20782 20783 20784 20785 20786 20787 20788 20789 20790 20792
20821	996.7960	2987.3662	2987.4079	-0.0417	0	51	6.1e-005	1	R.MVTYCLIAGGTGPMDEYLIAGIDEINR.T 20818 20820 20822 20824 20826 20827 20828 20829 20830 20832 20834 20835 20836 5959 20839 20841
20840	997.1750	2988.5032	2987.4079	1.0953	0	(47)	0.00015	1	R.MVTYCLIAGGTGPMDEYLIAGIDEINR.T 20815 20816 20823 20825 20831 20833 20837 20838 20842 5960 20843
6042	1002.5020	3004.4842	3003.4028	1.0814	0	(5)	16	1	R.MVTYCLIAGGTGPMDEYLIAGIDEINR.T
21256	1159.5360	3475.5862	3475.6466	-0.0605	1	(43)	0.00031	1	K.ADSLISGAAQAVYNKFPYTTQMQGPNYAADQR.G 21253 21254 21255 21257 21259 21260 8323 21261 21262 21263 21264
21275	1165.2130	3492.6172	3491.6416	0.9756	1	65	1.8e-006	1	K.ADSLISGAAQAVYNKFPYTTQMQGPNYAADQR.G 21270 21271 21272 21273 8394 21276
ARTHROv3_70003 Mass: 262374 Score: 9352 Queries matched: 589 emPAI: 1.12
Query	Observed	Mr(expt)	Mr(calc)	Delta	Miss	Score	Expect	Rank	Peptide
497	576.1660	575.1587	576.3053	-1.1466	0	9	4.5	1	K.AAIMR.R
1603	702.9740	701.9667	702.4137	-0.4469	1	1	39	4	R.TIARSR.Q
2875	796.9300	795.9227	795.4967	0.4261	0	4	17	1	K.IPGIIQR.T 2873
3854	429.8140	857.6134	857.4607	0.1528	0	19	0.34	1	K.ISGTPDLR.G 3853
4064	436.3050	870.5954	871.4512	-0.8557	0	11	1.8	5	K.VQDLAGNR.H 4067
5492	480.4090	958.8034	958.5811	0.2223	1	26	0.062	1	K.KVELTTLR.A
5495	480.4900	958.9654	958.5447	0.4207	1	14	0.73	1	R.KLASGADAVK.Y
5798	493.4760	984.9374	984.6219	0.3155	0	25	0.057	1	K.LDTILGLLK.E
5834	494.4400	986.8654	986.5470	0.3184	0	56	5.1e-005	1	K.LMVAIPTDK.G 5829 5830 5831 5832 5833
5934	497.9980	993.9814	993.4953	0.4861	0	24	0.047	1	R.FVLDGMANK.L
6047	502.0880	1002.1614	1002.5420	-0.3805	0	(22)	0.11	1	K.LMVAIPTDK.G 6051 6053
6428	516.3520	1030.6894	1030.5295	0.1600	0	65	6.8e-006	1	R.LLDEASLDR.N 6436 6438 6443 6444 6447
6481	516.9830	1031.9514	1031.5863	0.3652	0	67	2.9e-006	1	R.LLSDAITTAK.Y 6442 6448 6468 6472 6474 6475 250 6478 6479 6480
6761	525.8920	1049.7694	1050.5280	-0.7586	0	13	0.96	2	K.NNMYLQLR.G 6781
7254	544.0490	1086.0834	1085.6696	0.4139	0	58	2.4e-005	1	R.LAEVISLLTK.L 7244 7245 7247 7248 7249 7250 7251 7252 7253 7255 7256
7442	550.9380	1099.8614	1099.6349	0.2265	1	46	0.00049	1	R.RQVNELTIK.V 7418 7436 7438 7439 7441 7443 7444 7445
7466	551.8460	1101.6774	1101.5302	0.1473	0	87	4.3e-008	1	K.ALADAEEDLR.K 7462 7463 384 7464 7465 7469 7471
7533	554.4760	1106.9374	1106.5608	0.3767	0	7	3	1	R.ASQEGLFDLK.D 7535
7539	554.8340	1107.6534	1107.5349	0.1186	0	26	0.045	1	K.EVGLEGYWR.L 7541 404
8244	576.4260	1150.8374	1150.5870	0.2504	0	56	4e-005	1	K.VVVFGTDTEGK.V 8219 8235 8236 8237 8239 8240 8241 8245 8247 8248 8251 8255
8644	593.4810	1184.9474	1184.6077	0.3397	0	49	0.00016	1	K.GATTLFYIDGK.K 8637 8641 8643
9276	615.9420	1229.8694	1229.6251	0.2443	1	23	0.11	1	K.ALADAEEDLRK.T 9264 9265 9266 9267 9268 9269 9270 9271 9272 9273 9275 9278
9326	617.8950	1233.7754	1233.5414	0.2340	0	29	0.024	1	R.ESYFSNFNAR.L 9318 9319 9323 9331 744
9416	621.2970	1240.5794	1240.7153	-0.1358	1	4	7.6	5	R.ANPKGHHILVR.H
9494	625.9070	1249.7994	1249.5503	0.2492	0	31	0.018	1	R.ATYEESFEFK.V 9487 9490 9497
9651	630.8770	1259.7394	1259.6470	0.0925	0	56	7e-005	1	R.QSTNNTLLVDR.F 9638 9645 9652 9654 9656 9659 9660 9663 9665 9666 9667 9668 9669 9670 9673
9997	647.4020	1292.7894	1292.5997	0.1898	0	52	0.00012	1	K.AELTYQNDPSR.Y 9988 9989 9990 9991 9993 9994 9996 9999 10000 10001
9998	647.4130	1292.8114	1292.6513	0.1601	1	7	4	2	R.GKEVGLEGYWR.L 10022
10108	650.4260	1298.8374	1298.6731	0.1643	0	77	6e-007	1	K.VQGNWNALEIR.K 10103 10109 10110 10112 10113 10114 10115 10116
10152	652.0140	1302.0134	1300.7714	1.2420	1	4	6.4	2	R.IRLLSDAITTAK.Y 10147 10156
10318	657.4320	1312.8494	1312.7027	0.1467	1	21	0.13	1	K.GATTLFYIDGKK.V
10519	666.8950	1331.7754	1331.6205	0.1550	0	68	3.3e-006	1	R.TEEQVNNEIEK.A 10514 10515 10516 10517 10518 10520 10521 10522 10523 10524 10525 10527 10528 10531 10532 10533 10534 10538
10549	667.8580	1333.7014	1333.5609	0.1406	0	44	0.00075	1	R.MYSSSSGNSTWK.L 10542 10544
1351	679.9910	1357.9674	1357.7242	0.2433	0	36	0.011	1	R.IWSLPQSADTIK.N 10809 10810 10811 10812 10814 10815 10816
10889	682.3890	1362.7634	1362.6198	0.1437	0	(54)	7.6e-005	1	R.TQDEIQAGMNTR.L 10883 10884 10888 10890 10892 10893 10894 10895 10896
10941	456.8090	1367.4052	1366.6776	0.7276	0	32	0.0078	1	R.SGICHLPNSINR.T 10931 10935 10942
11048	690.4280	1378.8414	1378.6147	0.2268	0	71	1.3e-006	1	R.TQDEIQAGMNTR.L 11043 11044 11045 11046 11047 11049 11050 11051 11052 11053 11055
11169	693.9550	1385.8954	1385.6575	0.2379	0	87	4.8e-008	1	K.YSNSDLFAVSQR.A 11155 11156 11157 11158 11160 11161 11162 11165 11167 11170
11179	694.0130	1386.0114	1385.7554	0.2560	0	6	4.6	1	R.QTWEEIVQLLK.Q
11603	476.4740	1426.4002	1426.7681	-0.3679	1	5	3.6	1	K.VQGNWNALEIRK.H
11753	724.4720	1446.9294	1446.8195	0.1100	0	53	8.8e-005	1	K.ALADQTPPPLGVIR.G 11750 11751 11752 11754 11755 11756 11757 11758 11759 11760 11761 1864
12111	738.3900	1474.7654	1475.6926	-0.9271	0	60	1.8e-005	1	K.VQSLELQEQDCK.L 12141 12142 12143 12144 12145 12146 12147 12148 12150 12151 12154 12155 12156 12157 12159 12161 12162 12163
12175	740.4360	1478.8574	1478.7154	0.1421	0	61	1.3e-005	1	K.QVQATESFAGWQK.R 12170 12171 12172 12173 12174 12176 12178 12185
12274	743.9220	1485.8294	1485.7675	0.0620	0	53	8.9e-005	1	R.VAAEVSENQALLDK.I 12260 12271 12273 12277 12279 12280 12281 12282 12284 12286 12288
12396	749.0690	1496.1234	1495.8497	0.2737	0	40	0.0011	1	R.EILLPLNTLDEVK.A 12383 12385 12386 12387 12390 12392 12393 12394 12395 12397 12398 12400 12403
12488	753.4290	1504.8434	1504.6834	0.1600	0	68	2.6e-006	1	K.LYSDPSSNYQFGK.V 12478 12479 12480 12481 12482 12483 12484 12485 12486 12487 12489 12491
12601	756.9140	1511.8134	1511.7692	0.0443	0	38	0.0027	1	K.LQNLQANANANVDK.Q 12594 12599 12605 12607 12616 12621
13089	777.9320	1553.8494	1553.7150	0.1344	0	86	4.7e-008	1	R.SQYGSLYPASYYR.L 13085 13086 13087 13088 13091 13092 13093 13094 13095 13096 13097 13098
13150	520.3220	1557.9442	1558.7587	-0.8145	1	1	15	5	R.TEEQVNNEIEKAR.Q
13171	521.4110	1561.2112	1560.7685	0.4427	0	102	6.1e-010	1	K.VGQDFFSGHLAEVR.I 13165 13166 13167 13170
13635	810.5010	1618.9874	1618.8566	0.1308	0	92	8.8e-009	1	K.LQTEINTLNADFLK.S 13630 13631 13632 13633 13636 13637 13638 13639 13640 13641 13642 13643 13644 13645 13646 13647 13648
14001	832.0030	1661.9914	1661.8664	0.1250	0	18	0.24	1	K.EPNLVAYYPLNEIK.M 14004 14006 14010
14062	558.5140	1672.5202	1671.8845	0.6356	0	1	9.2	1	R.GTPEVKPHFPHLGTR.F
14107	840.5380	1679.0614	1678.8712	0.1902	0	20	0.16	1	R.ACLNFNVSNSVLTLK.A 14102 14103 14108
439	563.3660	1687.0762	1686.8577	0.2185	0	1	45	1	K.GITDYNDRPILPGEK.V
14265	844.5900	1687.1654	1687.8815	-0.7160	0	67	2.8e-006	1	R.ASCTLTIPDEISLLR.S 14268 14274 14275 14276 14278 14279 14280 14281 14282 14283 14284 14285 14288
14320	847.0090	1692.0034	1691.8267	0.1767	0	87	3.2e-008	1	R.NIVNTYVWDADGGLR.S 14322 14324
14455	853.0220	1704.0294	1703.8942	0.1353	0	52	9.1e-005	1	R.TLDIDGVSITNGLSATK.Y 3758 14448 14451 14453 14454 14458 14462 14468
503	577.9540	1730.8402	1731.8250	-0.9848	1	1	38	1	R.MYSSSSGNSTWKLIR.T
14970	595.3440	1783.0102	1782.9992	0.0110	1	29	0.017	1	R.FLGAPTINGATLLPDKR.I 14971 14972 14973
15378	604.0070	1808.9992	1808.7622	0.2370	1	49	0.00017	1	R.EEDQPSTEMTEEEKK.A 15377
15547	613.7680	1838.2822	1837.9646	0.3176	0	62	6.6e-006	1	K.VNAAKPVTLADLNNADGR.G 15542 15545 15546 15548 15549 15550 15551 15552
15688	928.3800	1854.7454	1854.8020	-0.0566	0	55	4.6e-005	1	K.QDGFEDSYLNTPADQR.T 15689 15690 15691 15692 15693 15694 15695 15696 15697 15698 15699 15701
16230	639.7440	1916.2102	1915.9561	0.2541	0	45	0.0004	1	K.SIEDSQVKPQTMPDITK.D 5473 16216 16217 16218 16223 16224 16225 16226 16227 16228 16229 16232
16257	962.3750	1922.7354	1923.0466	-0.3111	0	2	7.7	1	K.NIGYALVVSAISDVFVTR.L
16313	645.0530	1932.1372	1931.9510	0.1862	0	(30)	0.014	1	K.SIEDSQVKPQTMPDITK.D 16314 16315 16316 16317 16319 16320 16321 16322 16323
16443	652.4240	1954.2502	1953.0109	1.2393	0	12	0.82	1	K.GWFSVVVVPTIENDVHR.W 16431 16432
16446	979.0290	1956.0434	1954.8877	1.1558	0	17	0.29	1	K.TMAMGNNGLSNVDTLDFR.D
1102	657.4910	1969.4512	1968.9833	0.4679	1	17	0.89	1	R.FYKNGVEFAVVEDVPEK.L
16543	991.4860	1980.9574	1980.8813	0.0761	0	53	7.8e-005	1	R.SNWDQDGYLDAQVSDLR.I 16541 16542 16545
1180	663.7260	1988.1562	1986.8775	1.2786	0	(0)	43	5	K.TMAMGNNGLSNVDTLDFR.D
16843	673.5440	2017.6102	2017.0884	0.5218	1	41	0.00083	1	R.LGGKEPNLVAYYPLNEIK.M 16839 16840 16841 16844 1287 16848
16904	1018.0830	2034.1514	2034.0310	0.1205	0	51	0.00013	1	R.GIVLDGVNDYIEIADPFGK.N 16898 16899 16901 16905 16910 16911
17225	1044.6620	2087.3094	2087.0647	0.2447	0	121	1.1e-011	1	K.DSNDLVTQGALLGFVQPASR.L 17212 17213 17215 17216 17217 17219 17220 17221 17222 6615 6616 17223 17224 17227 17228 17229 17230 17231 1527 17232
1580	701.2870	2100.8392	2102.0327	-1.1935	1	17	1.1	1	R.IWNVARTQDEIQAGMNTR.L
17499	1068.5500	2135.0854	2135.0131	0.0724	0	40	0.001	1	K.YDLQQEQETQAGDTQLLR.S 17493 7015 7016 17494 17495 17496 17497 17498 7018 17500 17502 17503 17504 17505 17506 17507 17508 17509 17510 17511 17512 17513 17514 1732
17564	1078.0480	2154.0814	2154.0997	-0.0183	0	62	7.1e-006	1	K.VSEPVYTIGNFLEGGQLFGK.L 7145 17563 17565 7146 17566 17567 7147 17569 7148 17571 7149 17572 17573 17575 17577 17578 17579 17580 17581 17582 17583 17584
18703	785.7800	2354.3182	2354.1938	0.1244	1	53	5.4e-005	1	K.LQNLQANANANVDKQSQATQAK.Q 18702 2659 18704 18705 18706
18963	799.0680	2394.1822	2395.1729	-0.9907	1	3	6	2	K.EPNLVAYYPLNEIKMEGNTGK.V
19340	827.7950	2480.3632	2480.1390	0.2241	0	49	0.00013	1	R.LHTLETCEGNVQLSYFDNQGR.M 19335 19336 19337 19338 19339 19343 19344
19663	857.4550	2569.3432	2568.1955	1.1477	0	23	0.055	1	R.DANGNFFYEPTTELCLVSNLHK.G 19664 19665 19666
19975	889.8420	2666.5042	2666.3261	0.1780	0	(49)	0.00015	1	K.TLLSGNEPGLLAYYPMSEATGVEVR.D 19971 19972 19974 19976
20011	895.1620	2682.4642	2682.3211	0.1431	0	50	0.00011	1	K.TLLSGNEPGLLAYYPMSEATGVEVR.D 20008 20009 20010 20013
20058	903.2120	2706.6142	2706.3712	0.2430	0	9	0.93	1	K.YTDDVALATLANDQATLTTNLQNLK.R 20062
20118	907.7260	2720.1562	2721.3949	-1.2387	0	(75)	2.9e-007	1	R.YSTQGMTAVAPVQAIAALDHIYVFR.Q 4597 20125 20129 20131 20133 20136 20138 4604
20202	913.5330	2737.5772	2737.3898	0.1874	0	90	9e-009	1	R.YSTQGMTAVAPVQAIAALDHIYVFR.Q 20189 20195 20196 20197 20199 20204
4712	914.4500	2740.3282	2741.2933	-0.9651	0	48	0.00071	1	K.VSDFSIHGNEGTVYGDPYVSAATLSR.K 20211 20212 20213 20215 4717 20216
5677	975.5360	2923.5862	2924.6586	-1.0725	1	2	31	2	R.EILLPLNTLDEVKALADQTPPPLGVIR.G
21075	1092.5250	3274.5532	3273.5558	0.9973	0	4	2.8	1	R.GLALGTDADDAEDLVMVSTEGEAGQLANGDLVK.I
ARTHROv3_6210004 Mass: 17433 Score: 6315 Queries matched: 313 emPAI: 23.30
Query	Observed	Mr(expt)	Mr(calc)	Delta	Miss	Score	Expect	Rank	Peptide
4625	455.3280	908.6414	908.4650	0.1764	1	14	0.93	1	R.RYAACIR.D
5460	479.4620	956.9094	956.4603	0.4491	0	27	0.033	1	R.DLDYYLR.Y 5409 5413 5414 5418 5439 5441 5442 5443 5444 5446 5447 5450 5454 5456 5457 154
6125	505.1250	1008.2354	1007.5287	0.7067	0	46	0.00038	1	K.YLDASAIQK.L 6103 6104 6106 6107 6108 6109 6110 6111 6112 6114 6115 6117 6118 6121 6122
6381	514.6370	1027.2594	1026.5134	0.7460	0	69	2.2e-006	1	K.AYFATGELR.V 6348 6351 6352 6353 6354 6355 6356 6357 6359 6360 6361 6362 6364 6365 6366 6367 6368 6369 6370 6371 6372 6374 6375 6378
8680	594.4230	1186.8314	1186.6194	0.2121	0	81	1.2e-007	1	K.EVTAGLVGADAGK.E 8654 8655 8656 8657 8658 8660 8661 8662 8663 8664 8665 8667 8668 8669 8670 8671 8673 8674 8675 8677 8678 8679 8681 8683 8684 8685 8687
10633	672.9060	1343.7974	1343.7408	0.0566	0	32	0.011	1	R.AATTISANAANIVK.E 10623 10631 10632 10634 10635 10637 10638 10639 10640 10641 10642 10644 10645 10646 10647 10648 10649 10650 10651 10652 10653 10654 10655 10656 10657 10658 10659 10660 10661 10662 10663 10664
15066	896.9920	1791.9694	1791.8673	0.1022	0	125	4.2e-012	1	-.MQDAITSVINSSDVQGK.Y 600 15042 15043 15044 15045 15046 15047 15049 15050 15051 15052 15053 15054 15055 15056 15057 15060 15061 15062 15063 15065 4411 15067 15068 15069 15071 15072 15073 15074 15075 15076 4412 15077 15078 15079 15080 4415 15096 15100 151
15343	904.9510	1807.8874	1807.8622	0.0253	0	(114)	5.1e-011	1	-.MQDAITSVINSSDVQGK.Y 15332 15333 15341 15342 15344 15345 15347 15348 15349 15350 15351 15352 15353 15354 15355 15356 15357 15358 15359 15360 15361 15362 15363 15364 15365 15366 15367 15368 15370 4535 15372 15373 15374 15375 15376
16036	943.5010	1884.9874	1884.8927	0.0947	0	98	2.4e-009	1	R.YATYAMLAGDPSILDER.V 16017 16018 16019 16020 16021 16022 16023 16024 16025 16026 16027 16028 16030 16031 16032 16033 16034 16035 16037 16038 16039 16040 16041 16042 16043 16044 16045 16046 16048 16049 16050 16051 16052 16053 831 16054 16056 16057
16171	951.5130	1901.0114	1900.8876	0.1238	0	(73)	1.1e-006	1	R.YATYAMLAGDPSILDER.V 16147 16148 16149 16150 16151 16152 16153 16154 16155 16156 16157 16158 16159 16160 16161 16162 16163 16164 16165 16166 16167 16169 16170 16173 16174 880
16972	682.4050	2044.1932	2044.0048	0.1884	0	(15)	0.38	1	K.SLLYSDITRPGGNMYTTR.R 16974
17089	687.7110	2060.1112	2059.9997	0.1115	0	17	0.28	1	K.SLLYSDITRPGGNMYTTR.R 17087 17100
17735	1096.1070	2190.1994	2190.1354	0.0640	0	41	0.00097	1	K.ETYNSLGVPIGATVQAIQAMK.E 7383 17727 17728 17729 17731 17732 17733 17734 17736 17737 17738 17739 17740 7385 17741 17743 17745 17748 17749 17750 17751 17754 17755 17756 17757 7387 17758
17840	736.4650	2206.3732	2206.1304	0.2428	0	(27)	0.024	1	K.ETYNSLGVPIGATVQAIQAMK.E 7484 17831 17832 17833 17834 17835 17838 17841 17845
19491	842.4820	2524.4242	2525.2835	-0.8594	1	5	3.4	1	R.YATYAMLAGDPSILDERVLNGLK.E 19492
20475	939.5130	2815.5172	2814.5313	0.9858	1	9	1.1	1	R.VLNGLKETYNSLGVPIGATVQAIQAMK.E
ARTHROv3_760001 Mass: 102133 Score: 6166 Queries matched: 367 emPAI: 1.92
Query	Observed	Mr(expt)	Mr(calc)	Delta	Miss	Score	Expect	Rank	Peptide
2726	791.6450	790.6377	789.4232	1.2145	0	16	1.5	1	K.LTNVTDK.V
3539	421.2990	840.5834	840.4745	0.1089	0	34	0.0084	1	K.YFAIVTK.G 3543 3546
4432	449.3770	896.7394	896.4716	0.2679	0	0	13	6	R.GNAPGSLGPK.V
4435	449.4220	896.8294	896.4392	0.3902	0	26	0.026	1	R.GGGFFDGIK.S
5047	464.8370	927.6594	927.5250	0.1345	1	8	3.4	7	R.INQGVNKR.R 4917 5048
5062	465.3370	928.6594	929.5182	-0.8587	0	20	0.26	1	K.LGNGEITVK.E 5064 116 5076 5091
5154	468.7950	935.5754	935.4865	0.0890	0	22	0.12	1	R.DLSWFLR.Y
143	473.3350	944.6554	944.4563	0.1991	0	7	16	1	K.GELEIDNR.I 144
6170	506.3760	1010.7374	1010.5509	0.1866	0	54	6.7e-005	1	R.APLNQAEIR.K 209 6149 6151 6162 6164 6165 6166 6167 6169 6171 6172 6173 6174 6175 6176 6177 6178 6179 6180 6181 6183 6184 6186 6187 6192 6194 6195
6228	508.8730	1015.7314	1015.5298	0.2016	0	35	0.0064	1	K.LENGDITVR.E 6217 6225 6230 6248 6251
6335	513.0510	1024.0874	1023.5502	0.5373	0	40	0.0014	1	R.AAYLQVFGR.E 6322 6324 6325 6327 6328 6329 6330 6332
6480	516.9640	1031.9134	1031.5876	0.3258	0	12	1	4	R.LLGRPTYGR.Q 6448 6468 6472 6474 6475 250 6478 6479 6481
7125	538.9710	1075.9274	1075.6026	0.3249	0	61	9.6e-006	1	R.YLTPGGLSLR.S 7118 7119 7120 7122 7123 7124 7126 7127 7128 7129 340 7130 7131 7133
7175	540.8770	1079.7394	1079.5135	0.2260	0	55	7.2e-005	1	R.GLSSPEEFSK.Y 7171 7172 7173 7174 7176
7790	560.9170	1119.8194	1119.4979	0.3216	0	71	1.7e-006	1	R.GLGTEAQECR.N 7765 7774 7778 7784 7785 7786 7787 7788 7789 431
8032	569.4280	1136.8414	1136.5826	0.2589	0	99	2.4e-009	1	K.LGTISYVDNR.G 8014 8015 8016 8017 8018 8019 8020 8021 8022 8023 8024 8026 8027 8028 8029 8030 8031 8033 8034 8035
8046	570.4160	1138.8174	1138.5883	0.2291	1	7	3.3	2	K.AAYRQVFER.D 8043 8053 8056
8841	599.9870	1197.9594	1197.6254	0.3340	0	8	2.4	1	R.SPQNRPAPFGK.D 8828 8830 8837
9328	617.9040	1233.7934	1233.6717	0.1217	0	22	0.12	1	K.YNQILASQGLK.A 9329 9332 9333 9334 9336 9339
9626	630.3760	1258.7374	1258.5870	0.1505	0	33	0.015	1	R.EFYTPYPNTK.V 9618 9620 9621 9622 9623 9624 9625 9627 9628 9630 9633 9635 9637 9639 9640 9641 9642 9644
9698	632.3910	1262.7674	1262.6507	0.1168	0	30	0.017	1	K.LDQLPGGYVSSK.F 9700 9702 9703 9704 9706 9709 860 9710
10051	649.3710	1296.7274	1296.6197	0.1077	0	76	3.9e-007	1	R.AYSQGISDLESK.F 10049 10052 10053 10054 10055 10056 10057 10058 10059 10060 10061 10062 10064 10065 10066 10068 10069 10070 10071 10072 10074
10180	653.5720	1305.1294	1304.7452	0.3842	0	80	1.4e-007	1	K.VALQTTIGAIYR.Q 10167 10172 10178 10179
10250	437.3220	1308.9442	1308.6748	0.2694	0	(15)	0.53	1	K.FVMKPGLSSSEK.Q 10243 10258 10264
10379	441.2400	1320.6982	1319.6214	1.0768	1	5	6	4	K.MTMVKDEPTPR.F
1163	662.4080	1322.8014	1322.6938	0.1077	1	1	42	1	R.VGTLAEKMTMVK.D
10432	442.7050	1325.0932	1324.6697	0.4235	0	28	0.017	1	K.FVMKPGLSSSEK.Q 10430 10433
10876	681.9380	1361.8614	1361.7667	0.0948	1	5	5.6	1	R.KYNQILASQGLK.A
10914	683.4030	1364.7914	1364.6646	0.1268	0	61	1.5e-005	1	R.FVELGTPTDQMK.G 10910 10911 10912 10913 10915 10916 10917 10919 10920 10921 10922
11073	691.3770	1380.7394	1380.6595	0.0799	0	(21)	0.13	1	R.FVELGTPTDQMK.G
11557	710.9440	1419.8734	1419.7470	0.1264	0	43	0.00084	1	K.ASGGSSVARPQLYK.T 11554 11555 11556 11558 11559 11560 11563
11980	733.0060	1463.9974	1463.6577	0.3397	0	32	0.0098	1	R.NMYWTSLYVCK.A 11974 11976 11977 11983
12249	742.9280	1483.8414	1482.7175	1.1239	0	66	5.2e-006	1	R.NGAGIDNQLSNPGAR.G 12246 12247 12248 12250 12252
12633	757.9940	1513.9734	1513.7817	0.1917	0	77	3e-007	1	R.TVPQFVTLFGDYK.Q 12627 12628 12629 12630 12631 12632 12635 12636 12637 12640 12641 12642
12716	760.9880	1519.9614	1520.6275	-0.6661	0	24	0.067	1	R.QEMNSYFDLCSK.K 12715
12865	769.4350	1536.8554	1536.6225	0.2330	0	(4)	6.8	1	R.QEMNSYFDLCSK.K
12887	769.9820	1537.9494	1537.8140	0.1354	0	56	4.2e-005	1	K.EFVEALGASALYIR.E 12872 12878 2487 12886
13359	794.9670	1587.9194	1588.7621	-0.8426	0	101	1.3e-009	1	K.TELSDLATYFSSGAK.R 13350 13356 13360 13361 13362 13365 13366 13367 13370 13381 13382 13385 13388 13389 13394
13960	829.9140	1657.8134	1657.8271	-0.0137	0	88	2.1e-008	1	K.TVPVSTISQAEQQDR.Y 13952 3375 13953 13954 13955 13956 13957 13958 13959 13961 13962 13963 13964 13965 13966 13967 13968 13969 13970 13971 13972 13973 13974
16272	963.0300	1924.0454	1923.9268	0.1187	0	105	4.3e-010	1	R.NWGPQIDLFNYSAPFR.T 16263 16264 16265 16266 16267 16268 16269 16270 16271
16532	660.7500	1979.2282	1978.0708	1.1574	1	39	0.0014	1	R.ILIRNGAGIDNQLSNPGAR.G 16529 16531 16533 16534 16535 16536 16537 16538 16539
16780	670.5130	2008.5172	2008.0782	0.4390	1	52	5.5e-005	1	R.TVPQFVTLFGDYKQPLR.D 16776 1233 16777 16779
16932	1021.5670	2041.1194	2041.0116	0.1078	0	33	0.0063	1	K.QNDELVVPSFEPVLANDR.S
17016	1025.5490	2049.0834	2049.0895	-0.0060	0	33	0.0064	1	R.YTTYAIVAGDPNIIAVNVR.G 17015
17041	685.2180	2052.6322	2052.1691	0.4631	1	46	0.00021	1	K.RLEIAQVLTQNAELIVSR.A 17040 17043
17367	1065.0360	2128.0574	2128.0437	0.0138	1	68	2e-006	1	K.QNDELVVPSFEPVLANDRS.- 17362 17366 17369 17371 17373
17627	724.1500	2169.4282	2169.1331	0.2951	0	17	0.22	1	K.DSGSGPAVFLPPGFRPINVSR.Y 17621 17622 17623 17625 17631 17632 17633 17634 17635 17637 17643
17824	736.1580	2205.4522	2205.0769	0.3753	0	34	0.0038	1	R.EIIENACSSAATLVALQEMR.R
18951	798.1670	2391.4792	2391.2474	0.2318	0	23	0.063	1	R.FPTLPAANFPNTELLYNQLTK.Q 18944 18950 18953 18954
19265	820.1330	2457.3772	2457.2329	0.1443	0	11	0.7	1	R.DQHVYGIGNDPLEIQFGAIFPK.E 19266 19273
19613	850.1370	2547.3892	2547.3485	0.0406	1	44	0.0004	1	R.RFPTLPAANFPNTELLYNQLTK.Q 19614 19615 19616 19617 19618 19619 19620 19621 19622 19623 19624 19625
ARTHROv3_5910003 Mass: 17438 Score: 5246 Queries matched: 193 emPAI: 9.02
Query	Observed	Mr(expt)	Mr(calc)	Delta	Miss	Score	Expect	Rank	Peptide
5460	479.4620	956.9094	956.4603	0.4491	0	27	0.033	1	R.DLDYYLR.L 5409 5413 5414 5418 5439 5441 5442 5443 5444 5446 5447 5450 5454 5456 5457 154
6503	517.8310	1033.6474	1033.5192	0.1282	0	19	0.25	1	K.EAGNQLFQK.R 6501 6502
6636	523.3190	1044.6234	1044.5200	0.1035	0	88	4.9e-008	1	K.SIVNADAEAR.Y 6621 6631 6632 6633 6634 6635 6639 6642 6643 6644 6645 6647 6648 6649 6650 6651 6655 6657 6659 6661 6664 6665 6666 6671 6674 6679 6681 6685 6686 6688
6734	525.3260	1048.6374	1048.5189	0.1185	0	73	9.4e-007	1	R.YLSPGELDR.I 6722 6732 6733 6735 6736 6737 6738 6740 6741 6742 6743 6744 6745 6746 6747 6748 6750 6751 6752 6753
9075	610.4850	1218.9554	1219.6343	-0.6788	1	8	2.4	2	R.VRIAETMTGAR.E 9066 9074
11295	699.9440	1397.8734	1397.7514	0.1220	0	93	9.5e-009	1	K.SLGTPIEAVAEGVR.A 11284 11288 11289 11291 11292 11297 11298 11299 11301 11302 11303 11304 11306 11307 11309 11310 11311 11312 11314 11316 11317 11319 1566
14594	861.4630	1720.9114	1719.8825	1.0289	1	0	15	6	-.MSIVTKSIVNADAEAR.Y 14600
18746	1185.6890	2369.3634	2369.3206	0.0428	0	112	7.3e-011	1	R.LITYGIVAGDVTPIEEIGVVGVR.E 18731 18735 18736 8623 18737 18738 18739 18740 18741 18742 8624 18743 8626 8627 18744 18745 8628 18747 18748 8630 18749 18750 18751 18752 18753 18754 18755 18756 18757 18758 18759 18760 18761 18762 18763 18764 18765 18766 1876
2798	794.3500	2380.0282	2379.0947	0.9334	0	(85)	1.7e-007	1	K.RPDVVSPGGNAYGEEMTATCLR.D 8712 18850 8713 18851 18852 18853 18854 18856 18857 18860 18868 2804
19019	799.3880	2395.1422	2395.0896	0.0525	0	99	1.3e-009	1	K.RPDVVSPGGNAYGEEMTATCLR.D 18967 19012 19013 19015 19016 19017 19018 19020 19022 19024 19025 19026 19027 19028
20077	1355.1940	2708.3734	2708.2527	0.1207	0	38	0.0015	1	K.SVATSLLSGEDAAEAGAYFDYLIGAMS.- 20071
20148	1363.2050	2724.3954	2724.2476	0.1478	0	(4)	3.9	1	K.SVATSLLSGEDAAEAGAYFDYLIGAMS.- 20144 20149
ARTHROv3_760032 Mass: 58209 Score: 4404 Queries matched: 262 emPAI: 5.15
Query	Observed	Mr(expt)	Mr(calc)	Delta	Miss	Score	Expect	Rank	Peptide
4028	435.8510	869.6874	869.5334	0.1540	0	2	13	3	R.GVLNVAAVK.A
4363	446.8300	891.6454	891.4814	0.1640	0	42	0.0017	1	K.ATAFLVDR.I 4365
4429	449.3510	896.6874	896.5807	0.1067	1	19	0.21	1	R.ALLSPLKR.I
5667	487.9150	973.8154	973.5080	0.3075	0	48	0.0003	1	R.LEDAINATK.A 5658 5662 5664 5665 5669 5670
177	496.8960	991.7774	991.5087	0.2688	0	52	0.00028	1	R.IIYNENAR.R 5900 5901 176 5903 5904 5906
6904	530.9140	1059.8134	1059.5448	0.2687	0	74	8.7e-007	1	K.EGVISLEEGK.S 6891 6894 6895 6896 6897 6899 6908
350	543.6200	1085.2254	1084.6240	0.6014	0	51	0.00041	1	K.EALATLVVNR.L 7223 7231 7233
8039	569.9870	1137.9594	1138.7186	-0.7592	1	1	10	2	R.LRGVLNVAAVK.A
8806	598.9200	1195.8254	1195.6561	0.1694	0	41	0.0012	1	R.NVAAGANPIELK.R 8801 8804 8805 8809 8813
9447	622.4770	1242.9394	1242.6932	0.2463	1	45	0.00052	1	K.LRLEDAINATK.A 9440 9443 9446
9510	626.2930	1250.5714	1249.6588	0.9127	1	8	2.8	5	K.LESTKIDMLGK.A 9511
10191	654.3920	1306.7694	1306.6187	0.1508	1	89	2.1e-008	1	K.VGAATETEMKDR.K 10185 10186 10188 10193 10195 10196 10197 10198 10199 10200 10201 10203 10206 10209 10211 10212 10214 10215 10216 10217 10218 10219 10220
10403	662.4410	1322.8674	1322.6136	0.2538	1	(46)	0.00043	1	K.VGAATETEMKDR.K 10394
10713	676.4110	1350.8074	1351.7572	-0.9497	1	51	0.00014	1	R.NVAAGANPIELKR.G 10708 10712 10717 10718 10722 10737 10738
10719	676.4520	1350.8894	1350.6891	0.2003	0	18	0.24	1	R.IAEHARPVEDSK.A 10716 1311 10724 10729
12453	750.9550	1499.8954	1498.7375	1.1579	0	90	1.9e-008	1	R.IAENAGENGAVVAER.V 12429 12430 12431 12432 12433 12434 12435 12436 12437 12438 12439 12444 12445 12446 12447 12448 12450 12451 12452
12624	757.4390	1512.8634	1512.6800	0.1835	0	42	0.0011	1	K.SMTTELEITEGMR.F 12623
12665	759.3980	1516.7814	1516.7369	0.0445	0	58	2.7e-005	1	K.DNTTIVAEGNEAGVK.A 12659 12660 12661 12662 12663 12664 12666 12667 12668 12669 12670 12671 12672 12673 12674 12675
12714	760.8420	1519.6694	1518.6991	0.9704	0	95	4.8e-009	1	K.GYISPYFATDTER.M 12698 12699 12700 12701 12702 12703 12704 12706 12707 12708 12709 12710 12712 12713 12715 12716
12781	764.8900	1527.7654	1527.5936	0.1718	0	26	0.047	1	K.DNAAPAGAGMGGDFDY.- 12779
12801	765.4860	1528.9574	1528.8250	0.1325	0	30	0.018	1	K.FGAPQIVNDGVTIAK.E 12792 12795 12796 12800 12802 12804 12805 12807 12810 12811 12813
13506	801.0060	1599.9974	1599.8542	0.1433	0	67	3.1e-006	1	R.GMDILAESVAVTLGPK.G 13505 13507
13548	535.3540	1603.0402	1602.6719	0.3683	1	60	1.6e-005	1	R.QMEETESSYDKEK.L 13531 13534 2952 13535 13536 13537 13539 13540 13541 2954 13542 320 13543 13544 13545 13546 13547 323 13550 13551
13610	809.0170	1616.0194	1615.8491	0.1703	0	(25)	0.049	1	R.GMDILAESVAVTLGPK.G
13628	540.6190	1618.8352	1618.6668	0.1684	1	(41)	0.0013	1	R.QMEETESSYDKEK.L
13950	553.3650	1657.0732	1656.9199	0.1533	1	17	0.27	1	K.KFGAPQIVNDGVTIAK.E
14834	882.5060	1762.9974	1762.9063	0.0912	0	41	0.0012	1	R.MEAILDEPYILLTDK.K 14836
14963	890.5540	1779.0934	1778.9012	0.1923	0	(16)	0.33	1	R.MEAILDEPYILLTDK.K
15083	897.1040	1792.1934	1792.0458	0.1476	0	67	2.8e-006	1	K.ITLVQDLVPVLEQVAR.A 4402 15064 15081 15082 15084 15085 15087 15088 15089 15090 15091 15092 15093 15094 15095 15097 15098 15099 607 15101
16096	631.4510	1891.3312	1891.0012	0.3300	1	39	0.0011	1	R.MEAILDEPYILLTDKK.I 16093 16095 16099 16100
16188	636.7500	1907.2282	1906.9961	0.2320	1	(8)	1.7	1	R.MEAILDEPYILLTDKK.I
16279	964.5690	1927.1234	1926.9898	0.1337	0	87	3.3e-008	1	K.EIELEDNIENTGVALIR.Q 5545 16277 16278 16280
16996	682.7320	2045.1742	2043.9895	1.1846	0	(38)	0.0019	1	K.TNDAAGDGTTTATVLAHAMVK.E 16970 16976 16977 16980 16983 16989 16990
17088	687.7020	2060.0842	2059.9845	0.0997	0	41	0.0011	1	K.TNDAAGDGTTTATVLAHAMVK.E 17090 17092 17093 17094 6417
18258	1122.6080	2243.2014	2243.1719	0.0296	0	15	0.36	1	K.AMLEDIAVLTGGQVITEDAGLK.L
18294	754.1640	2259.4702	2259.1668	0.3034	0	(5)	2.6	1	K.AMLEDIAVLTGGQVITEDAGLK.L
19858	878.5670	2632.6792	2633.5115	-0.8324	1	7	1.4	1	R.ASRPLLIIAEDIEKEALATLVVNR.L
4243	883.8040	2648.3902	2647.2469	1.1433	0	20	0.34	1	K.AIAQVGTISAGNDEEVGQMIAEAMDK.V 19895 19896 19898 19899 19902 19904 19906 19916
19965	889.1330	2664.3772	2663.2418	1.1354	0	(20)	0.099	1	K.AIAQVGTISAGNDEEVGQMIAEAMDK.V 19963
19993	894.1310	2679.3712	2679.2367	0.1344	0	(10)	1	1	K.AIAQVGTISAGNDEEVGQMIAEAMDK.V 19991 19995
20322	927.1720	2778.4942	2777.2643	1.2299	0	2	6.7	1	K.SFDVGYNAANGEYVNMFEAGIVDPAK.V
20458	938.8430	2813.5072	2813.4303	0.0769	0	103	4e-010	1	R.SALQNAASIAGMVLTTECIVADKPEPK.D 20453 5191 20459 20460 20461 20462 20463 20464 20465 20466 20467 20470 20471
20496	944.2010	2829.5812	2829.4252	0.1560	0	(50)	0.0001	1	R.SALQNAASIAGMVLTTECIVADKPEPK.D 20489
ARTHROv3_370048 Mass: 44833 Score: 4111 Queries matched: 184 emPAI: 3.45
Query	Observed	Mr(expt)	Mr(calc)	Delta	Miss	Score	Expect	Rank	Peptide
636	601.8720	600.8647	601.3547	-0.4900	1	5	6.9	1	R.IERGK.V 649 656
6822	528.8140	1055.6134	1056.5676	-0.9541	1	1	16	8	R.GIQKNDVQR.G
8092	572.4290	1142.8434	1142.6547	0.1888	0	77	3.8e-007	1	K.VGDTVELIGIK.D 8090 8091 8096 8098 8099 8101 8102 8104
8181	574.6070	1147.1994	1146.5921	0.6074	0	51	0.00012	1	K.ALDFLTENPK.T 8154 8156 8158 8159 8160 8161 8162 8164 8166 8168 8170 8171 8180
8645	593.4840	1184.9534	1184.6091	0.3444	0	8	2	1	K.GYRPQFYVR.T
9720	633.3640	1264.7134	1264.5459	0.1676	0	37	0.0036	1	K.YDDIDAAPEEK.Q
10305	657.3830	1312.7514	1312.6333	0.1181	0	90	1.6e-008	1	R.TTTVTGAEMFQK.T 10299 10300 10302 10303 10304 10307 10308 10309 10311 10312 10319 10321
10460	665.3600	1328.7054	1328.6282	0.0772	0	(75)	6.7e-007	1	R.TTTVTGAEMFQK.T 10453 10454 10455 10457 10458 10461 10464 10469 10471 10476 10487
11257	697.4750	1392.9354	1392.6409	0.2946	1	82	1.2e-007	1	R.KYDDIDAAPEEK.Q 11240 11241 11242 11244 11245 11246 11247 11248 11249 11252 11255
11331	700.4710	1398.9274	1398.8235	0.1039	0	14	0.77	1	K.QVGVPSIVVFLNK.A 11333 11336 11338 11340 11342 11344 11345 11348 11349
12638	505.6850	1514.0332	1514.8304	-0.7973	1	27	0.028	1	K.VGDTVELIGIKDTR.T 12639 12653 12654
14257	844.5020	1686.9894	1686.8611	0.1284	0	(91)	1.5e-008	1	K.TLEEGMAGDNVGLLLR.G 14246 14247 14248 14250 14251 14252 14253 14254 14256 14258 14261 14262 14263 14264 14286
14442	852.5160	1703.0174	1702.8560	0.1615	0	97	2.8e-009	1	K.TLEEGMAGDNVGLLLR.G 14434 14435 14436 14437 14438 14440 14441 14446
15729	621.0100	1860.0082	1859.9013	0.1068	0	92	9.7e-009	1	R.GITINTAHVEYETEQR.H 15725 15726 5077 15730 15731 15732 15733 15734 15735 15736 15737 15738 15739 15740
16495	657.4290	1969.2652	1968.9615	0.3037	0	19	0.15	1	K.IHALMDEVDAYIPTPER.D
17212	1044.5430	2087.0714	2086.0737	0.9977	0	(33)	0.0074	2	R.INMTVQLICPIAIEQGMR.F 17210 1522 17211 17216 17221
17265	701.8050	2102.3932	2102.0686	0.3246	0	36	0.0024	1	R.INMTVQLICPIAIEQGMR.F
17298	1059.0970	2116.1794	2116.0245	0.1549	0	72	9.6e-007	1	K.ADMVDDEELLELVELEVR.E
17555	718.4670	2152.3792	2152.0874	0.2917	0	57	1.8e-005	1	R.DIDKPFLMAVEDVFSITGR.G 17546 17547 7132 17550 7134 17553 17554 17557 17558 17559 17560
17614	723.8060	2168.3962	2168.0824	0.3138	0	(50)	8.9e-005	1	R.DIDKPFLMAVEDVFSITGR.G 17612 17613 17615 17616 17617 17618 17619 17620
18597	1162.1320	2322.2494	2322.1631	0.0863	0	103	5.7e-010	1	R.ELLSSYDFPGDDIPIVSGSALK.A 2549 18586 18588 18589 18591 18592 18593 18594 18595 18596 18598 18599 18600 18601 18602 18603 18604 18605 18606 18607 18609 2555
20179	911.1680	2730.4822	2730.3139	0.1683	0	31	0.0092	1	K.NMITGAAQMDGAILVVSAADGPMPQTR.E
20534	947.5010	2839.4812	2839.2706	0.2106	0	(7)	2.5	1	R.TTDVTGTIDEFTADDGSTPEMVIPGDR.I 20519 20521 20522 20525 20531 20532 20533
20558	952.7630	2855.2672	2855.2655	0.0016	0	16	0.25	1	R.TTDVTGTIDEFTADDGSTPEMVIPGDR.I
10943	1368.7140	4103.1202	4103.0384	0.0818	1	0	28	1	K.IHALMDEVDAYIPTPERDIDKPFLMAVEDVFSITGR.G
ARTHROv3_590035 Mass: 58942 Score: 4004 Queries matched: 138 emPAI: 1.52
Query	Observed	Mr(expt)	Mr(calc)	Delta	Miss	Score	Expect	Rank	Peptide
4570	906.2670	905.2597	904.4073	0.8525	0	1	35	2	R.SCAPIDSR.N
5046	464.8330	927.6514	927.5389	0.1125	0	45	0.00067	1	R.LIGIDAQAK.R 4917 4974 5047 5048 5050 5052
5941	498.4050	994.7954	994.4720	0.3235	0	35	0.0043	1	K.IGTEYADAR.R
7280	544.8900	1087.7654	1087.5761	0.1893	0	47	0.00047	1	R.LPSVTDTDIK.F 7269 7276 7278 7279 7281 355 7282
7395	549.0100	1096.0054	1095.6288	0.3767	0	23	0.069	1	R.VLEEIIQRP.- 7392 7394 7402
8194	575.3830	1148.7514	1148.6190	0.1325	0	43	0.0012	1	K.VSQILNQGYK.I 8195 8196 8198 8199 8200 8201
11100	692.0330	1382.0514	1381.7314	0.3201	0	11	1	1	R.AVEEIIQRPDGR.V
12905	770.4430	1538.8714	1538.7689	0.1026	0	122	1.2e-011	1	R.VSATPGPSAASPAPSSR.S 12896 12897 12898 12899 12900 12901 12902 12903 12904 12906 12907 12908 12909 12910 12912 12913 12914 12915 12916 12917 12918 12919 12921 12922 12923
14325	847.0240	1692.0334	1690.7870	1.2464	0	140	1.4e-013	1	K.SSNGQVSNAAASTASPSR.T 14298 14300 14301 14302 14303 14304 14305 14306 14307 14308 14309 14310 14311 14313 14314 14315 14316 14317 14318 14319 14321 14323
14741	876.1150	1750.2154	1749.9625	0.2530	0	24	0.049	1	R.VLEEIIQRPDGPVASK.S 4142 14736 14737 14739 14740 14742 14743 14744
14821	880.9550	1759.8954	1759.8853	0.0101	0	57	2.7e-005	1	K.YVPSGAIITNQQQADR.L 14788 14815 14816 14819 14824
16743	668.7820	2003.3242	2003.0112	0.3129	0	36	0.0026	1	K.IDPTAYVHSFSNIIGDVR.I 16742 16744
17984	738.3910	2212.1512	2210.9395	1.2117	0	8	1.7	1	R.EVMAALEGCMQEHSGEYVR.L
18507	1152.5770	2303.1394	2303.0764	0.0630	0	35	0.0041	1	R.SAQSSYSSANSSLTSETIEQVK.N 18502 18506 18508 18509
19194	816.4100	2446.2082	2446.1547	0.0535	0	73	5.8e-007	1	R.NTSEVVSALAACLQDHQGEYVR.L 3135 19196 19197 19198 19199 19200 19202 19204
20655	974.2700	2919.7882	2919.5090	0.2791	0	23	0.044	1	R.SGGHSNLGAGPIPPETVQTISQLLAQGYK.I 20647 20648 20650 20651 20653 20654 20659 20661 20665
20877	1008.1420	3021.4042	3020.4040	1.0002	0	34	0.0037	1	R.ADEGFPFYIGDESNIQDGVVIHGLDEGK.V 20873 20879
20976	1055.2050	3162.5932	3161.5386	1.0545	0	38	0.0012	1	K.FSTHVVGVNQALAAGYQCSENLACISPLR.N 20971 20972 20973 20974
21019	1066.1910	3195.5512	3195.4779	0.0733	0	(80)	5.7e-008	1	R.SGPQIDSSSASAVLSQLDAFMNEHTGEYVR.L 21020 21021 21022 21023 21025 21027
21041	1071.4850	3211.4332	3211.4728	-0.0396	0	80	5.3e-008	1	R.SGPQIDSSSASAVLSQLDAFMNEHTGEYVR.L 21042
ARTHROv3_420092 Mass: 53889 Score: 3134 Queries matched: 262 emPAI: 2.69
Query	Observed	Mr(expt)	Mr(calc)	Delta	Miss	Score	Expect	Rank	Peptide
3163	409.3730	816.7314	816.5109	0.2206	0	54	0.00011	1	R.IPIAYLK.T 3153 3155 3156 3157 3158 3159 3160 3161 3162 3164 3166 3167 3168 3169 3170 3172 3173 3174
4442	449.9280	897.8414	897.4491	0.3924	0	20	0.13	1	R.AMHAVVDR.Q 4429
4643	455.8170	909.6194	909.4378	0.1816	0	39	0.0022	1	R.AVYECLR.G 4639 4641 4642 4644 4645 4648 4651 4652 4653 4654 4655 4657 4658
6061	502.9850	1003.9554	1004.5152	-0.5597	1	9	1.7	5	R.NEGRNLFR.E
6289	511.3650	1020.7154	1020.5240	0.1914	0	46	0.00055	1	K.DTDILAAFR.V 6281 6282 6283 6285 6286 6287 6288 6292 6296 6298 224
6592	1042.0130	1041.0057	1041.4363	-0.4306	0	1	10	1	R.EDHIEEDR.S
7936	565.9410	1129.8674	1129.5914	0.2761	0	74	7.7e-007	1	R.VALEACIQAR.N 7924 7926 7927 7928 7931 7932 7934 7935 7937 7938 7939 7946 450
8584	592.2920	1182.5694	1181.6087	0.9607	1	3	9.3	2	R.AMHAVVDRQR.N
8650	593.9710	1185.9274	1186.6571	-0.7296	0	4	6.3	1	R.DNGLLLHIHR.A
9158	612.4870	1222.9594	1222.6598	0.2997	0	48	0.00022	1	R.FLFVQEAIEK.A 9130 9143 9144 9145 9146 9148 9149 9150 9151 9152 9153 9154 9155 9156 9157 9159 9160 9162 9163 706 9164 9165 9168 9169
9404	620.4720	1238.9294	1238.6152	0.3143	0	59	1.5e-005	1	K.GITMGFVDLMR.E 9385 9389 9392 9396 758 9397 9398 9400 9403 9405 9406 9409 760 761
9584	628.4950	1254.9754	1254.6101	0.3654	0	(24)	0.057	1	K.GITMGFVDLMR.E
10850	681.4060	1360.7974	1360.6551	0.1424	0	70	1.9e-006	1	K.LTYYTPDYTPK.D 10839 10840 10846 10847 10848 10852 10854 10855 10857 10858 10859 10861 10863 10864 10866 10867 10868 10869 10870
11693	719.9870	1437.9594	1437.7365	0.2230	0	83	8.5e-008	1	K.TFQGPPHGITVER.D 11671 11673 11674 11675 11677 11678 11679 11680 1810 11681 11682 11683 11684 11685 11686 11687 11688 11689 11690 11691 11692 11694 157
11989	733.3950	1464.7754	1464.6303	0.1451	0	29	0.02	1	K.DDENINSQPFMR.W 11987 11988 11990 11992
12143	738.8930	1475.7714	1476.8010	-1.0295	1	0	17	6	R.LEDMRIPIAYLK.T
12215	741.3620	1480.7094	1480.6252	0.0842	0	(1)	17	3	K.DDENINSQPFMR.W
12218	741.4310	1480.8474	1480.7093	0.1382	0	25	0.067	1	R.MSGGDHLHSGTVVGK.L 12204 12213 2136 12217 12220 12223 12224 12225 12226 12227 12228 12229
2243	749.4590	1496.9034	1496.7042	0.1992	0	(10)	4.5	1	R.MSGGDHLHSGTVVGK.L 2236 12405 12407 2242 12410 12414 12415 12416 12421 12422 12423
12464	501.8740	1502.6002	1501.8439	0.7563	0	21	0.12	1	K.YGRPLLGCTIKPK.L 12458 12461 12463
13304	793.4890	1584.9634	1585.7994	-0.8360	1	9	2.2	2	R.VALEACIQARNEGR.N
13354	794.9560	1587.8974	1587.7755	0.1219	0	83	9.3e-008	1	K.WSPELAVACELWK.E 13347 13348 13351 13353 13355 13356 13357 13358 13360 13361 13362 13363 13364 13365 13367 13370
15143	897.9950	1793.9754	1794.9008	-0.9254	1	1	14	1	K.LEGEKGITMGFVDLMR.E
15991	941.0090	1880.0034	1879.8267	0.1768	0	65	3.8e-006	1	K.GHYLNVTAPTCEEMMK.R 5221 15983 15984 15986 15987 15988 15990 15992 15993 15994 15995 15996
17125	690.3680	2068.0822	2067.9176	0.1646	1	28	0.022	1	K.GHYLNVTAPTCEEMMKR.A 17126 17127
7328	1092.5100	2183.0054	2182.9953	0.0101	1	118	5.1e-011	1	R.GGLDFTKDDENINSQPFMR.W 7324 17692 7327 17693 7329 17694 7330 17695 17696 17697 17699 17700 17701 17702 17703 17704 17705 1945 1946 17708 17710 17711 1948 17712
17777	1100.6060	2199.1974	2198.9902	0.2072	1	(92)	7.9e-009	1	R.GGLDFTKDDENINSQPFMR.W 17770 17771 17772 17773 17774 17775 17776 17778 17779 17780 17781 17782 17786
19874	880.5060	2638.4962	2639.3054	-0.8092	0	2	8.1	2	K.EIGTPIIMHDFFTAGFTANTTLAR.W
21305	1309.2840	3924.8302	3923.9065	0.9236	0	12	0.3	1	R.VSPQPGVPPEEAGAAVAAESSTGTWTTVWTDLLTDLDR.Y
ARTHROv3_1100013 Mass: 32628 Score: 2694 Queries matched: 99 emPAI: 1.90
Query	Observed	Mr(expt)	Mr(calc)	Delta	Miss	Score	Expect	Rank	Peptide
2099	738.4530	737.4457	736.3504	1.0953	0	4	6.8	1	R.GFETQR.G
4177	439.8390	877.6634	877.4909	0.1726	0	32	0.018	1	R.VIELNYK.H 4178
5609	486.3330	970.6514	970.5196	0.1319	0	58	4e-005	1	R.LAQELGANR.A 5602 5610 5614 5615 5616 5617 163
6618	522.8700	1043.7254	1043.5723	0.1531	1	4	12	2	R.VEVSGIRER.R
7673	557.3810	1112.7474	1113.5753	-0.8279	1	3	8.7	3	K.TVGFTRMFR.L
9070	610.3800	1218.7454	1218.5822	0.1632	0	62	1.2e-005	1	K.FFYPNFQTR.V 9066 9067 687 9071 9072 9074 9075
10688	674.4390	1346.8634	1346.6772	0.1863	1	17	0.34	1	K.KFFYPNFQTR.V
11795	727.8780	1453.7414	1453.8405	-0.0991	1	1	12	3	R.VIELNYKHLLGR.A
12743	763.4150	1524.8154	1524.7242	0.0912	0	(81)	9.4e-008	1	R.QLLGNDYLMSSER.L 12738 12744 12746 12763
12932	771.4380	1540.8614	1540.7191	0.1423	0	88	2.7e-008	1	R.QLLGNDYLMSSER.L 12926 12928 12929 12931 12933 12938
13662	811.0300	1620.0454	1619.8671	0.1783	0	95	5.6e-009	1	K.AFIVPYDQLSAQLR.E 13651 13652 13653 13654 13657 13658 13659 13660 13661 13663 13664 13665 13666 13667 3075
13738	815.8630	1629.7114	1629.6689	0.0425	0	97	4.5e-009	1	R.GYANSDSAQGEGTMSR.L 13735 13736 3133 13737 13739 13740 13741 13742 13743 13744 13745 13746
13874	823.9250	1645.8354	1645.6638	0.1716	0	(90)	1.7e-008	1	R.GYANSDSAQGEGTMSR.L 13869 13871 13872 13873 13875 13876 13877 13880 13881 13882 13883 13884 13885
14591	861.4420	1720.8694	1720.8665	0.0029	0	108	2.6e-010	1	R.LTSAESLLCDGSITVR.E 14592 14594 14595 14596 14597 14598 14600 14601 14605
18445	764.4790	2290.4152	2290.1706	0.2446	0	10	1.4	1	R.LGTTAFQESSLVELRPNWSR.D 2426 18443 18444 18446 18448 18449
21300	1274.5910	3820.7512	3820.8405	-0.0894	0	34	0.0021	1	R.ASVVVAPSGDSDGWSYRPSGQSVAPSTGFSQGGVLQAGR.T 21298 21299 21301
ARTHROv3_150049 Mass: 29466 Score: 2453 Queries matched: 151 emPAI: 5.19
Query	Observed	Mr(expt)	Mr(calc)	Delta	Miss	Score	Expect	Rank	Peptide
3213	410.8470	819.6794	819.4603	0.2192	0	0	21	5	K.FGQITVR.D
4517	452.3830	902.7514	902.4974	0.2541	1	33	0.013	1	R.RFVPQEK.Q 4495 4516
6575	521.0580	1040.1014	1039.4579	0.6435	0	63	4.8e-006	1	R.FAEMCVQR.I 6566 6568 6569
6822	528.8140	1055.6134	1055.4528	0.1606	0	(60)	2.1e-005	1	R.FAEMCVQR.I 6807 6809 6810 6811 6814 6824 6826 6831
7358	547.4300	1092.8454	1092.5815	0.2639	0	35	0.0049	1	R.QTFLESQLK.F 7333 7335 7344 7352 7353 7354 7355 7360 7363 7364 7365
7692	557.9270	1113.8394	1113.6546	0.1848	0	19	0.23	1	K.IAWSIVIANK.G 7695
8212	575.8520	1149.6894	1149.5488	0.1406	0	48	0.00035	1	R.NMGETPFNLK.T 8197 8211 8213 8217 8220 8221 8223
8334	580.4460	1158.8774	1158.5054	0.3721	0	3	9.9	2	R.NYQTNSNYR.F
8414	583.8660	1165.7174	1165.5437	0.1737	0	(32)	0.013	1	R.NMGETPFNLK.T 8413 8417 8418 8419 8420 8422
8927	603.3510	1204.6874	1204.5910	0.0964	0	71	1.7e-006	1	K.AGDPANFLAMAK.Q 8921 8929
9096	611.3810	1220.7474	1220.5859	0.1615	0	(48)	0.00028	1	K.AGDPANFLAMAK.Q 9091 9092 9103
9226	614.8880	1227.7614	1227.6684	0.0931	0	11	2.1	1	K.QVSRPANTVTR.V 9232 9234 9240
9658	630.8970	1259.7794	1259.6332	0.1462	0	19	0.37	1	R.QIFSEHQMLK.S 9661 9662 9664
915	638.8600	1275.7054	1275.6281	0.0773	0	(15)	1.2	1	R.QIFSEHQMLK.S 9846
13443	797.5400	1593.0654	1592.8199	0.2456	0	78	2.6e-007	1	R.DFIGGLATSAPFLER.N 13415 13416 13417 13419 13420 13421 13422 13423 13424 13425 13426 13427 13428 13429 13430 13431 13432 13433 13434 13435 13436 13437 13438 13439 13440 13441 13442 13444 13445 13446 13454
14136	841.9980	1681.9814	1681.8498	0.1317	0	(103)	6.7e-010	1	R.VALGSINFDTMVPYR.Q 3534 14123 14125 14130 14132 14133 14134 14135 14137 14138 14139 14140 14141 14142 14148 14155 14156 14218 14221 14232
14384	850.0080	1698.0014	1697.8447	0.1568	0	108	2.7e-010	1	R.VALGSINFDTMVPYR.Q 14361 14364 14365 14377 14382
14804	880.5540	1759.0934	1758.9417	0.1517	0	54	4.9e-005	1	R.TQLGFPQVIWQTSVR.R 14785 14786 14790 14794 14795 14796 14797 14798 14800 14802 14803 14805 14806 14807 14808 14809 14810 14811 14812
16357	970.9950	1939.9754	1940.0077	-0.0323	0	36	0.0035	1	-.MVPLPLLSYTTTSFNTR.V 16376
20856	999.9650	2996.8732	2996.3716	0.5016	0	21	0.048	1	K.GFIEELLNSDEYLDNFGYDTVPYQR.R 20852 20853 20857
7368	1094.2760	3279.8062	3278.5408	1.2654	1	1	25	2	K.GPKGFIEELLNSDEYLDNFGYDTVPYQR.R
21303	1305.5820	3913.7242	3912.7941	0.9301	0	17	0.096	1	R.VAGYEVPGDEQPQIYTAENMPSGSEWDALIWAAYR.Q
ARTHROv3_630061 Mass: 54478 Score: 2189 Queries matched: 116 emPAI: 0.91
Query	Observed	Mr(expt)	Mr(calc)	Delta	Miss	Score	Expect	Rank	Peptide
516	581.3810	580.3737	581.3398	-0.9660	0	3	6.5	1	R.RPPGR.E
6774	526.3750	1050.7354	1050.5346	0.2009	0	47	0.00033	1	K.YGEIVQSQK.V 6775 6777 6780
9313	617.4210	1232.8274	1232.6322	0.1952	0	27	0.042	1	K.VLTEEAEAMLK.E
9375	619.4210	1236.8274	1236.6602	0.1673	0	39	0.0026	1	K.ATLVIYDDLSK.Q 9369 9374 9376 9378
9784	635.4260	1268.8374	1268.7088	0.1286	0	3	11	2	R.VIDSLGRPIDGK.G
10014	647.9380	1293.8614	1293.7292	0.1322	0	68	3e-006	1	R.LLESPAPGIIER.R 9998 10009 10010 10012 10015 10016 10017 10018 10019 10020 10021 10022 10023 10024 10025 986 10027 10028 10030 10036
10386	661.8430	1321.6714	1321.6150	0.0564	0	40	0.0018	1	R.DQIEQYGQDVK.V 1156 10385 10387 10388 10389 10390 10391 10392 10393
10597	671.0950	1340.1754	1339.7282	0.4473	0	72	7e-007	1	R.IAQVPVGEAMLGR.V 10575 10582 10583 10584 10585 10586 10587 10588 10589 10590 10594 10595 10596 1244 10598
10780	678.9410	1355.8674	1355.7231	0.1443	0	(67)	3.6e-006	1	R.IAQVPVGEAMLGR.V 10771 1332 10772 10773 10774 10776 10777 10778 10779 10781 10782 10783 10784 10785 10786 10788
11943	731.4630	1460.9114	1460.7722	0.1392	0	91	1.3e-008	1	K.ASTVAQVVSTLEEK.G 11926 11939 11944 11945 11946 11947 11950 11951 11953 11954 11955 11956 11957 11958
12366	747.9490	1493.8834	1494.8518	-0.9683	0	9	1.9	2	M.VSIRPDEIANIIR.D 12365 12368 12370
13072	777.3970	1552.7794	1552.7310	0.0484	0	58	2.6e-005	1	R.EAYPGDVFYLHSR.L 13077 13081
13290	793.0130	1584.0114	1583.8631	0.1483	0	91	1.4e-008	1	K.VSNVGTVLQVGDGIAR.I 13287 13288 13289 13291 13293 13294 13296 13297
17987	738.4420	2212.3042	2212.1448	0.1594	1	5	3.5	1	R.VIDSLGRPIDGKGDIQASDTR.L 17988
18349	1138.6200	2275.2254	2275.1011	0.1244	0	29	0.019	1	R.SVCEPMQTGITAIDSMIPIGR.G 18345 18352 18359
3930	864.3280	2589.9622	2590.4265	-0.4643	1	1	35	7	R.IAQVPVGEAMLGRVIDSLGRPIDGK.G
5433	957.2500	2868.7282	2868.4657	0.2624	1	10	3.9	1	K.VKLELAQFAELAAFSQFASDLDQATR.N 20590
ARTHROv3_1420067 Mass: 58688 Score: 2165 Queries matched: 103 emPAI: 1.53
Query	Observed	Mr(expt)	Mr(calc)	Delta	Miss	Score	Expect	Rank	Peptide
4064	436.3050	870.5954	870.5174	0.0780	0	30	0.023	1	R.LIQEVAAK.T
5667	487.9150	973.8154	973.5080	0.3075	0	48	0.0003	1	R.IEDALNATK.A 5658 5662 5664 5665 5669 5670
5796	493.3370	984.6594	984.5352	0.1242	0	59	2.9e-005	1	R.GVNALADAVR.V 5797
6264	509.9000	1017.7854	1017.5342	0.2512	0	44	0.00086	1	K.VGAATETELK.S 6244 6258 6261 6262 6265 6266 6267 6268
6720	524.8720	1047.7294	1047.5019	0.2276	0	50	0.00019	1	R.MTVELDNAR.V 6717
6965	533.3440	1064.6734	1063.4968	1.1767	0	(34)	0.0091	1	R.MTVELDNAR.V 6957 6968
7117	538.8900	1075.7654	1075.5397	0.2257	0	51	0.00016	1	K.DGVITVEESK.S 7116
7592	556.4170	1110.8194	1110.6873	0.1321	1	5	4.9	2	K.ARGVLNVAAIK.A
8256	576.9210	1151.8274	1151.6411	0.1864	0	45	0.00064	1	K.NVAAGANPVALR.R 8246
9447	622.4770	1242.9394	1242.6932	0.2463	1	45	0.00052	1	K.LRIEDALNATK.A 9440 9443 9446
11519	708.1270	1414.2394	1413.8079	0.4316	0	56	3.2e-005	1	K.ISAIQDIVSVLEK.V 11511 11512 11513 11515 1671 11517
11880	728.3930	1454.7714	1454.7365	0.0350	0	86	4.3e-008	1	K.AIELGDPLENTGAR.L 11842 11881 11883 11884
12680	759.5040	1516.9934	1516.8137	0.1797	0	46	0.00049	1	K.FGVPDIVSDGITVAK.A 12681 12684
13049	774.4600	1546.9054	1546.7304	0.1751	0	88	2.8e-008	1	R.GYISPYFITDSER.M 13046 13047 13050 13051 13052
13106	778.3830	1554.7514	1554.6685	0.0829	0	73	1.3e-006	1	K.QLAETDSEYDQEK.L 13102 13103 13104 13107 13109 13114
13563	804.4640	1606.9134	1607.9107	-0.9973	1	6	4.7	3	R.GVNALADAVRVTLGPR.G 13564 13565 13568
876	634.3110	1899.9112	1898.9082	1.0029	0	83	3e-007	1	K.DSTTIVSGSGHQGEIQQR.V 16120 16121 5353 16122 16123 16124 16125 16126 16127 16128 16129 16130 16131 16132 16133 16134 16135 16136 874 5356
16406	649.8090	1946.4052	1946.0837	0.3215	0	18	0.17	1	K.AAVDEGIVPGGGTTLIHLVK.K 16400 16403 16405 16407 16408 16409 16415
17187	694.7230	2081.1472	2080.9549	0.1923	1	60	1.1e-005	1	K.QLAETDSEYDQEKLQER.I 17182 17184 17186 17188
19320	825.8530	2474.5372	2474.2323	0.3049	0	14	0.4	1	K.TNDVAGDGTTTAAVLAQAMIQEGLK.N 19317 19319
11696	1439.4690	4315.3852	4315.2906	0.0946	1	2	17	1	K.AMLQDIAILTGGQLISEEIGLNLETATVEMLGTATKVTINK.D
ARTHROv3_330005 Mass: 45396 Score: 1958 Queries matched: 126 emPAI: 2.54
Query	Observed	Mr(expt)	Mr(calc)	Delta	Miss	Score	Expect	Rank	Peptide
1469	692.8760	691.8687	691.3806	0.4882	0	4	5.9	1	R.AFLWR.M
4646	455.8360	909.6574	909.4920	0.1655	0	40	0.0018	1	R.LYSIASTR.H
5737	490.8260	979.6374	979.4327	0.2047	1	2	11	4	R.MNQEMRR.L
7769	560.3780	1118.7414	1118.5390	0.2025	0	70	2e-006	1	K.CLSNEELVR.E 7763 7766 7768 7770 7772 7773 7775 7776 7777
9195	613.9990	1225.9834	1225.6165	0.3669	0	59	1.5e-005	1	R.IFVFEVEGMR.Q 9185
9425	621.9540	1241.8934	1241.6115	0.2820	0	(56)	4.9e-005	1	R.IFVFEVEGMR.Q
9794	635.8800	1269.7454	1269.5846	0.1609	0	(72)	1.3e-006	1	-.MYSPTGTGVAMR.T 9778 9780 9791 9793
9923	643.8560	1285.6974	1285.5795	0.1180	0	(54)	0.00012	1	-.MYSPTGTGVAMR.T 9908 9909 9924
9942	644.3900	1286.7654	1285.5795	1.1860	0	(3)	12	1	-.MYSPTGTGVAMR.T
9947	644.4630	1286.9114	1286.7234	0.1880	0	2	14	3	K.TDIPVNIYKPK.N
10140	651.8980	1301.7814	1301.5564	0.2250	0	74	8.4e-007	1	K.FDVDWSDYQK.Q 10133 10135 10136 10137
10146	651.9690	1301.9234	1301.5744	0.3490	0	73	9.3e-007	1	-.MYSPTGTGVAMR.T
10615	672.0290	1342.0434	1341.7041	0.3393	0	50	0.00012	1	R.HLIFDISGGDLR.Y 10614
11141	692.9560	1383.8974	1383.7034	0.1940	0	41	0.0013	1	R.SGTVYLTVPYER.M 11105 11111 11120 1464 11124 11140 11142 11143
12197	740.8930	1479.7714	1479.6334	0.1381	0	75	5.6e-007	1	K.GMEGGIDEGMSAAAGK.F 12191 12192 12193 12194 12195 12196 12215
12375	748.8850	1495.7554	1495.6283	0.1272	0	(51)	0.00013	1	K.GMEGGIDEGMSAAAGK.F 12374
12593	756.8820	1511.7494	1511.6232	0.1262	0	(49)	0.00021	1	K.GMEGGIDEGMSAAAGK.F 12587 12588 12589 12590 12591 12592 12595 12596 12597 2322 12604
12754	763.4850	1524.9554	1524.8300	0.1254	0	82	8.3e-008	1	K.IVNIYPAGETPPVR.T 12741 12747 12748 12749 12750 12751 12752 12753 12755 12756 12757 12758 12759 12760 12761 12762
13189	783.8990	1565.7834	1565.7223	0.0612	0	51	0.00012	1	R.QGQNTDNFNYPIR.R 13184 13186 13187 13188 13190 13191 13192
13910	551.9510	1652.8312	1651.8100	1.0211	1	1	14	1	M.YSPTGTGVAMRTGAAGR.I
19709	860.0990	2577.2752	2576.1773	1.0979	0	26	0.022	1	R.TQAAPENGQQSQSSGTQTPTMTQAK.A 19698 19699 19703 19704 19705 19706 19707 19708 19710 19712 19713
19774	865.4290	2593.2652	2592.1722	1.0930	0	(26)	0.032	1	R.TQAAPENGQQSQSSGTQTPTMTQAK.A 19765 19766 19767 19769 19770 19773 19775 19777 19778 19780 19781 3946
20137	908.5400	2722.5982	2721.3063	1.2918	0	30	0.0092	1	K.EMLLPEDEDATIIMMATGTGIAPFR.A 20122 20126 20127 20128 20132
20194	913.4990	2737.4752	2737.3013	0.1739	0	(1)	7.7	1	K.EMLLPEDEDATIIMMATGTGIAPFR.A
20199	913.5200	2737.5382	2737.3013	0.2369	0	(1)	7.7	3	K.EMLLPEDEDATIIMMATGTGIAPFR.A
20266	919.1790	2754.5152	2753.2962	1.2190	0	(4)	3.9	1	K.EMLLPEDEDATIIMMATGTGIAPFR.A
ARTHROv3_850006 Mass: 37491 Score: 1754 Queries matched: 79 emPAI: 2.56
Query	Observed	Mr(expt)	Mr(calc)	Delta	Miss	Score	Expect	Rank	Peptide
2811	397.8110	793.6074	793.4810	0.1264	0	38	0.0036	1	K.LAAPPVAR.G 2842
4086	437.3060	872.5974	871.4763	1.1211	0	2	18	6	R.IVIGEGER.D
4824	461.9310	921.8474	921.5760	0.2715	1	34	0.005	1	K.KLAAPPVAR.G 4821 4822 4825
8530	589.3950	1176.7754	1176.6350	0.1404	0	60	2.1e-005	1	R.TQSLVISSQSK.T 8520 8521 8522 8523 8524 8525 8526 8527 8528 8529 8531 8532
9274	615.9380	1229.8614	1228.5917	1.2697	1	12	1.3	2	R.QRMNQIHMR.G
9320	617.8550	1233.6954	1234.5942	-0.8987	0	33	0.0093	1	K.VYNAEELANGR.T
9617	630.3330	1258.6514	1258.6227	0.0287	1	(5)	9.5	3	R.LKDMGIENPDK.V
9835	638.3830	1274.7514	1274.6176	0.1338	1	42	0.0013	1	R.LKDMGIENPDK.V 9836 9837 9838 9839
10298	657.3610	1312.7074	1312.6194	0.0881	0	(47)	0.00032	1	K.NTADHVAVEAMR.Q 10295 10296 10297 10301 10315
10343	658.9300	1315.8454	1315.6271	0.2184	0	76	6.7e-007	1	K.GGLFAAPDFYMK.K 10336 10337 10338 10339 10340 10342 10344 10345 10346
10466	665.3840	1328.7534	1328.6143	0.1392	0	87	3.8e-008	1	K.NTADHVAVEAMR.Q 10456 10459 10462 10468 10472 10475
10530	666.9300	1331.8454	1331.6220	0.2234	0	(60)	1.9e-005	1	K.GGLFAAPDFYMK.K 10503 10535 10537
12098	492.3370	1473.9892	1473.7787	0.2105	1	42	0.001	1	K.TGLIGESKESNIAR.L
12561	503.3740	1507.1002	1506.7541	0.3461	0	9	1.4	1	R.FVDTIHMFEKPK.N
14336	847.9420	1693.8694	1693.7763	0.0931	0	91	1.1e-008	1	K.SATENLQIISDCMGR.A 14333 14334 14335 14337 14338 14339 14340 14341 14342 14343 14344 14345 14346
14501	855.9370	1709.8594	1709.7713	0.0882	0	(66)	3.4e-006	1	K.SATENLQIISDCMGR.A 14499 14500
17084	687.4360	2059.2862	2059.0197	0.2665	0	23	0.074	1	R.CLGGHFQGQLIYDPEVVK.T 17080
18210	746.0900	2235.2482	2234.0273	1.2209	1	15	0.37	1	K.DMGIENPDKVYNAEELANGR.T
7855	1125.8480	2249.6814	2250.0222	-0.3408	1	(1)	24	4	K.DMGIENPDKVYNAEELANGR.T
3313	825.2840	2472.8302	2473.1689	-0.3388	1	0	33	2	R.GHVDLNKSATENLQIISDCMGR.A
ARTHROv3_1240001 Mass: 32482 Score: 1729 Queries matched: 77 emPAI: 3.74
Query	Observed	Mr(expt)	Mr(calc)	Delta	Miss	Score	Expect	Rank	Peptide
294	529.4160	528.4087	529.3085	-0.8997	1	1	27	1	R.AAGRR.K
4566	453.4390	904.8634	905.4719	-0.6084	1	3	7.7	10	R.DFRAELR.D
4784	460.7640	919.5134	919.5127	0.0007	0	14	0.87	1	R.QAFVSQLK.Q
6868	529.8600	1057.7054	1057.5403	0.1651	0	61	2.1e-005	1	K.AEELAQELR.D 292 6848 6863 6864 6865 6866 6867 6871
6877	1059.2670	1058.2597	1057.5880	0.6717	1	5	11	1	R.RQVLAESQK.Q
9141	612.3800	1222.7454	1222.6306	0.1149	1	16	0.51	1	R.ERYSQAITQK.Q
10079	649.5170	1297.0194	1296.7401	0.2793	0	24	0.051	1	K.ASQTLVPQTKPK.A 10073 10076 10078 10083
11154	693.8760	1385.7374	1385.7150	0.0225	1	62	1.3e-005	1	R.AEKAEELAQELR.D 11163 11164 111
11600	713.9750	1425.9354	1425.6632	0.2722	0	43	0.00065	1	R.LAGIQSMFEDMGK.F
11910	729.8490	1457.6834	1457.6530	0.0304	0	(21)	0.11	1	R.LAGIQSMFEDMGK.F
12021	734.9250	1467.8354	1467.6841	0.1513	0	106	5.5e-010	1	K.ETATFLEESAQSR.A 12012 12013 12014 12015 12016 12017 12018 12019 12020 12022 12023 12024 12025 12026 12030 12034
13702	813.4480	1624.8814	1624.7594	0.1221	0	39	0.0023	1	M.ALQDDWQQSHLER.R 13700 13701 13704 13705 13706 13707 13708 13710
14840	588.9640	1763.8702	1763.8088	0.0614	0	61	1.4e-005	1	K.QENQAFLADAHNNHR.Q 14837 14838 14839 14841 14842 14843 14844 556 14854 14857
15152	898.9990	1795.9834	1795.8588	0.1247	1	13	0.64	1	K.ETATFLEESAQSRAEK.A
15199	602.0980	1803.2722	1802.9162	0.3559	1	80	1.1e-007	1	R.QQAEQLAEDLKEFVR.S 640 15197 15198 15213 15215
15777	936.5280	1871.0414	1870.9901	0.0514	0	29	0.015	1	K.LAQQVQGDLQEFNIIR.T
17797	734.6620	2200.9642	2200.9886	-0.0244	0	42	0.00095	1	R.DTVAQWQQQWQQQDQER.A 17785 17794 17795 17796
19981	891.1050	2670.2932	2670.2535	0.0397	1	42	0.00048	1	R.AELRDTVAQWQQQWQQQDQER.A 19982
ARTHROv3_1210012 Mass: 52408 Score: 1722 Queries matched: 99 emPAI: 2.00
Query	Observed	Mr(expt)	Mr(calc)	Delta	Miss	Score	Expect	Rank	Peptide
5681	488.4130	974.8114	974.5549	0.2565	0	50	0.00019	1	K.IGLFGGAGVGK.T 5679 5682 5684
6667	523.3950	1044.7754	1044.5968	0.1787	0	37	0.0053	1	K.VVDLLAPYR.R
8752	596.9010	1191.7874	1191.5918	0.1957	0	(60)	2e-005	1	R.SVAMSGTDGLVR.G 8747 8748 8749 8750 8751
8961	604.8730	1207.7314	1207.5867	0.1447	0	69	2e-006	1	R.SVAMSGTDGLVR.G 8971
9554	627.9240	1253.8334	1253.7092	0.1243	0	46	0.00039	1	R.AIQVPVGSGTLGR.I 9549 9550 9552 9555 9556 9557 9558 9561 9562 9563 9564 9566 9567 9582
11642	717.5260	1433.0374	1432.7674	0.2700	0	83	7.1e-008	1	R.FVQAGSEVSALLGR.M 11635 11636 11637 11638 11639 11640 11641
12074	736.4790	1470.9434	1470.7541	0.1894	0	121	1.5e-011	1	R.VALSALTMAEYFR.D 12067 12070 12073 12078 12083
12077	736.5210	1471.0274	1470.8479	0.1795	0	26	0.044	1	K.TVIIMELINNIAK.A 12081 12082
12291	744.4300	1486.8454	1486.7490	0.0965	0	(21)	0.14	1	R.VALSALTMAEYFR.D
12329	746.9750	1491.9354	1491.8086	0.1269	0	65	6.2e-006	1	K.QDVLLFIDNIFR.F 12331 12333 12334 12337
13518	801.4650	1600.9154	1600.8031	0.1123	0	68	2.5e-006	1	K.VALVYGQMNEPPGAR.M 13511 13513 13514 13516 13517 13519 13520 13521 13522 13526
13602	808.0740	1614.1334	1613.9393	0.1942	0	46	0.00038	1	K.IGYITQVIGPVVDIK.F 13598
13617	809.4650	1616.9154	1616.7981	0.1174	0	(25)	0.053	1	K.VALVYGQMNEPPGAR.M 13614
15011	597.8190	1790.4352	1789.8855	0.5497	1	0	7.8	2	R.MRVALSALTMAEYFR.D
16247	641.4120	1921.2142	1921.0309	0.1833	1	18	0.2	1	R.DVSKQDVLLFIDNIFR.F 937 16248
8174	1147.5270	2293.0394	2293.0719	-0.0324	0	48	0.00062	1	R.MPSAVGYQPTLGTEMGELQER.I 18459 18460 18463
8278	1155.5420	2309.0694	2309.0668	0.0027	0	(0)	34	4	R.MPSAVGYQPTLGTEMGELQER.I
18515	770.7080	2309.1022	2309.0668	0.0354	0	(17)	0.28	1	R.MPSAVGYQPTLGTEMGELQER.I
2746	792.5300	2374.5682	2374.1587	0.4095	1	0	42	1	K.EDLGQSKVALVYGQMNEPPGAR.M
3132	815.6580	2443.9522	2443.3872	0.5649	1	6	13	2	K.IGLFGGAGVGKTVIIMELINNIAK.A
19743	862.4240	2584.2502	2584.2551	-0.0050	0	26	0.03	1	K.NEAGQEISVVCEVQQLLGDNQVR.S 19745 19746 19747 19748 19750
20000	894.7830	2681.3272	2681.2490	0.0782	1	(12)	0.56	1	R.EGNDLYNEMIESGVINKEDLGQSK.V 20002
20034	900.1690	2697.4852	2697.2439	0.2413	1	16	0.26	1	R.EGNDLYNEMIESGVINKEDLGQSK.V
21049	1083.1640	3246.4702	3246.5503	-0.0801	0	59	9.5e-006	1	K.GIYPAVDPLDSSSTMLQPSVVGEEHYQTAR.A 21048 21050 21051 21052 21053 21054 21055 21056
21065	1088.5230	3262.5472	3262.5452	0.0019	0	(58)	1.1e-005	1	K.GIYPAVDPLDSSSTMLQPSVVGEEHYQTAR.A 21066
9826	1274.5290	3820.5652	3820.7496	-0.1845	1	7	6.8	1	K.GFQMILNGELDDMPEQAFYMVGDIDMAIAKWEK.M
ARTHROv3_320004 Mass: 39063 Score: 1604 Queries matched: 101 emPAI: 1.25
Query	Observed	Mr(expt)	Mr(calc)	Delta	Miss	Score	Expect	Rank	Peptide
1781	717.6410	716.6337	715.4341	1.1997	1	2	37	1	K.GIKSGVR.K
3356	414.3880	826.7614	827.5229	-0.7614	0	3	7.9	2	R.LAITAAIR.E
5301	946.9060	945.8987	945.4516	0.4472	0	0	34	1	K.VNIDTDNR.L
5311	474.3150	946.6154	946.4145	0.2010	0	7	4.4	1	K.DPSNFDPR.H
6809	528.3600	1054.7054	1054.5295	0.1760	0	60	2e-005	1	K.YASGALSATSK.K 6808 6810 6811 6812 6814
6823	528.8280	1055.6414	1055.5036	0.1379	0	61	1.9e-005	1	R.SYAGENFLR.H 6825 6827 6828 6833 6835 6838 6839 6842 6844 6848
7098	538.0290	1074.0434	1073.5465	0.4969	1	50	0.00016	1	R.KVNIDTDNR.L 334
7805	561.3920	1120.7694	1120.5764	0.1930	0	64	7.9e-006	1	K.VQTLDEFAAK.Y 7799 7800 7802 7803 7808 7810 7811 7812 7813 7815 7817 7825
8607	592.9030	1183.7914	1183.6924	0.0990	0	83	8.7e-008	1	R.KPTGEILAISR.I 8598 8600 8608 8610 8611 8612 8613 8614
9199	614.3450	1226.6754	1226.5568	0.1187	0	73	1.3e-006	1	K.TPSDFEYNVR.V 9201 9202 9203 9204 9205 9208 9210 9216
10098	650.3750	1298.7354	1298.5891	0.1463	0	56	7.7e-005	1	R.YQQFGTAGNADK.I 10088 10089 1010 10091 10092 10094 10096 10097 10099 10102 10106 10111
15176	601.3920	1801.1542	1800.9370	0.2172	0	51	9.9e-005	1	R.TQVDALAVAIGTSHGAYK.F 15175 15177 15184
15800	937.9970	1873.9794	1873.9058	0.0737	0	81	9.9e-008	1	R.DQLLTDPDQAVEFVER.T 15790 15793 15794 15796 15797 15799 15801 15802 15803 15805 15806 15807 15808 15809 15820 15821 15823 794 15842 15867 15869 15873 15916 15932 15935 15944 15955 15956
7169	1080.1430	2158.2714	2157.0953	1.1761	1	0	34	4	K.VQTLDEFAAKYASGALSATSK.K
ARTHROv3_200022 Mass: 273274 Score: 1551 Queries matched: 63 emPAI: 0.19
Query	Observed	Mr(expt)	Mr(calc)	Delta	Miss	Score	Expect	Rank	Peptide
3863	858.9670	857.9597	858.4811	-0.5213	0	1	31	2	R.NTSISPLK.F 3871
5365	476.3670	950.7194	950.4821	0.2373	0	23	0.1	1	R.TEYAAQLR.A
6708	524.3500	1046.6854	1046.5509	0.1346	0	52	0.00013	1	R.QQFAVDIAR.A 6709 6710 6711
6956	532.9030	1063.7914	1063.5146	0.2769	0	72	1.2e-006	1	R.LTSVESEGSR.S 6959 6962 6967
480	572.9800	1143.9454	1143.6248	0.3207	0	29	0.083	1	K.NTDLSLVINR.E
8253	576.8050	1151.5954	1151.5459	0.0496	0	54	7.2e-005	1	R.FISSDEGLER.V 8254 8255
9808	636.4680	1270.9214	1270.6629	0.2585	0	65	6.2e-006	1	R.AALEQQAQSLGR.T 9804 9805
9976	646.4010	1290.7874	1290.6303	0.1571	0	103	9.5e-010	1	R.TLETLTDDEVR.L 9975 9977 9979 9981 9982
11167	693.9500	1385.8854	1386.7256	-0.8401	0	36	0.0052	2	K.FDAGVQIGTPGIGR.D 11161 11169 11170
11552	710.5170	1419.0194	1418.7518	0.2677	0	73	6.7e-007	1	R.NVAVLSEQQIYR.F 11542 11543 11547 11548 11549
11740	723.5020	1444.9894	1444.7885	0.2009	0	86	4.1e-008	1	R.VSSINELSVTQIR.D 11737 11739 11741 11742
11965	732.3570	1462.6994	1462.7164	-0.0170	0	80	1.7e-007	1	R.QQASEQVLQNYR.I 11966 11968 11969
12384	748.9900	1495.9654	1495.8035	0.1620	0	50	0.00016	1	R.VTPSTLVSLNYFR.A 12389 12391 12399
12425	749.9750	1497.9354	1497.7827	0.1527	0	5	6	3	R.EFSLSFSVSQVLR.T
12725	762.3490	1522.6834	1523.7427	-1.0593	1	2	11	2	R.LTSVESEGSRSASSK.L
13389	795.4970	1588.9794	1589.8274	-0.8479	1	2	12	5	K.YRAALEQQAQSLGR.T 13382 13385 13388
14616	863.0970	1724.1794	1724.8536	-0.6741	1	4	4.6	2	K.FAHFLGFGQFENRR.F
15558	920.9470	1839.8794	1839.9115	-0.0321	0	94	5.5e-009	1	R.FLSDSQVNSFVINQSR.V 15559 15560
6861	1058.6000	2115.1854	2115.1324	0.0530	0	44	0.0017	1	R.ITAALGEGATQQEVLAFIQR.E 17295 17296 17297
20110	906.2490	2715.7252	2715.3796	0.3456	0	16	0.18	1	R.LYLFTEGFDVENTLTPFNLEVVR.T
20993	1061.6040	3181.7902	3181.6507	0.1395	0	7	1.5	1	R.TVFASAIAHTLEVDITAVTGEEVLTVPNER.L
ARTHROv3_1470032 Mass: 36604 Score: 1507 Queries matched: 132 emPAI: 2.36
Query	Observed	Mr(expt)	Mr(calc)	Delta	Miss	Score	Expect	Rank	Peptide
4107	874.5530	873.5457	874.5137	-0.9680	1	9	6.5	1	R.IGRNFLR.C
6840	528.9430	1055.8714	1055.6227	0.2488	0	50	0.00018	1	R.VVDLAEIVAK.H 6830 6832 6841
7022	534.8420	1067.6694	1067.5135	0.1559	0	67	3.8e-006	1	K.TTFTEEVNK.A 7002 7010 7019 7020 7021 7023 7024
8116	572.8440	1143.6734	1143.5594	0.1141	0	60	2e-005	1	K.ALQEAAEGPMK.G 474 8108 8109 8110 8111 8112 8113 8114 8115 8117 8118 8119 8120 8124
8161	573.9560	1145.8974	1145.6445	0.2530	0	18	0.3	2	K.VLQDNFGIIK.G 8149 8151 8152 8154 8158 8159 8160 8162 8164 8166 8168 8170 8171
[truncated: 3,198 more rows]

## Sheet: SDS Dark
ARTHROv3_1100010 Mass: 18310 Score: 14237 Queries matched: 430 emPAI: 80.09
[truncated: 3,635 more rows]

[truncated: 7 more sheets: SDS Membrane, IMAC Flowthrough, IMAC Elution, 2D LC, 2DLC bis, ICPL Rep 1, ICPL Rep 2]
